# Supplementary material for: Systems Modeling Reveals Shared Metabolic Dysregulation and Potential Treatments in ME/CFS and Long COVID
Source: Int J Mol Sci. 2025 Jun 25;26(13):6082. doi: 10.3390/ijms26136082 (PMC12250530; doi:10.3390/ijms26136082)
Supplement: Supplementary file 1 [file ijms-26-06082-s001.zip]

Archive with 4 entries (4 files):
- Supplementary Data S1.xlsx
- Supplementary Data S2.xlsx
- Supplementary Data S3.xlsx
- Supplymentary_Figure 1.pdf
