# Supplementary material for: Systems Modeling Reveals Shared Metabolic Dysregulation and Potential Treatments in ME/CFS and Long COVID
Source: Int J Mol Sci. 2025 Jun 25;26(13):6082. doi: 10.3390/ijms26136082 (PMC12250530; doi:10.3390/ijms26136082)
Supplement: Supplementary file 1 [file ijms-26-06082-s001.zip › Supplementary Data S1.xlsx]

## Sheet: DEflux
ID	AveExpr	log2FC	Pvalue	FDR	Case	Control	des	substrates	direction	productions	subSystemes	genes
10FTHFtm	-4.07132	-0.0102136	0.927361	0.992331	-4.08 +/- 0.15	-4.07 +/- 0.3	10-Formyltetrahydrofolate Mitochondrial Transport via Diffusion	10fthf[c]	<=>	10fthf[m]	Transport, mitochondrial
2HBt2	8.6712	-0.27767	0.715819	0.972557	8.54 +/- 2.17	8.82 +/- 1.61	2-Hydroxybutyrate Symport with Proton	2hb[e] + h[e]	<=>	2hb[c] + h[c]	Transport, extracellular	SLC16A1;SLC16A3;SLC16A7
2HCO3_NAt	9.95094	-0.028545	0.685864	0.965441	9.94 +/- 0.1	9.97 +/- 0	Bicarbonate Transport (Na/Hco3 1:2 Symport)	2.0 hco3[e] + na1[e]	<=>	2.0 hco3[c] + na1[c]	Transport, extracellular	SLC4A4;SLC4A5
34DHPHEt	7.55341	-0.830189	0.160878	0.926471	7.15 +/- 1.25	7.99 +/- 1.66	3, 4-Dihydroxy-L-Phenylalanine Transport	34dhphe[e]	<=>	34dhphe[c]	Transport, extracellular	SLC16A10
34DHPLACOX	-13.5108	0.0471121	0.927459	0.992331	-13.49 +/- 0.87	-13.54 +/- 1.65	3, 4-Dihydroxyphenylacetaldehyde:NAD+ Oxidoreductase	34dhpac[c] + h2o[c] + nad[c]	->	2.0 h[c] + 34dhpha[c] + nadh[c]	Tyrosine metabolism	ALDH1A3;ALDH3A1;ALDH3B1;ALDH3B2
34DHPLACOX_NADP_	-14.0143	-0.918427	0.152436	0.926471	-14.46 +/- 1.53	-13.54 +/- 1.65	3, 4-Dihydroxyphenylacetaldehyde:NADP+ Oxidoreductase	34dhpac[c] + h2o[c] + nadp[c]	<=>	2.0 h[c] + 34dhpha[c] + nadph[c]	Tyrosine metabolism	ALDH3A1;ALDH3B1;ALDH3B2
34DHXMANDACOX	-13.8556	-0.523086	0.383086	0.93269	-14.11 +/- 1.47	-13.58 +/- 1.54	3, 4-Dihydroxymandelaldehyde:NAD+ Oxidoreductase	34dhmald[c] + h2o[c] + nad[c]	->	2.0 h[c] + 34dhoxmand[c] + nadh[c]	Tyrosine metabolism	ALDH1A3;ALDH3A1;ALDH3B1
34DHXMANDACOX_NADP_	-14.6901	-0.221397	0.729439	0.972557	-14.8 +/- 1.61	-14.58 +/- 1.62	3, 4-Dihydroxymandelaldehyde:NADP+ Oxidoreductase	34dhmald[c] + h2o[c] + nadp[c]	<=>	2.0 h[c] + 34dhoxmand[c] + nadph[c]	Tyrosine metabolism	ALDH3B1;ALDH3B2
34HPPOR	-10.5097	0.216169	0.637709	0.95008	-10.41 +/- 1.18	-10.62 +/- 1.11	4-Hydroxyphenylpyruvate:Oxygen Oxidoreductase	34hpp[c] + o2[c]	->	co2[c] + hgentis[c]	Tyrosine metabolism	HPD
35CGMPtn	-18.1467	0.00697478	0.961365	0.992331	-18.14 +/- 0.2	-18.15 +/- 0.42	35CGMP Nuclear Transport	35cgmp[c]	<=>	35cgmp[n]	Transport, nuclear
3DSPHR	-14.2509	0.0978346	0.434483	0.93269	-14.2 +/- 0.26	-14.3 +/- 0.28	3-Dehydrosphinganine Reductase	3dsphgn[c] + h[c] + nadph[c]	->	nadp[c] + sphgn[c]	Sphingolipid metabolism	KDSR
3HBCOAHLm	-9.20195	-0.0682755	0.338995	0.926471	-9.23 +/- 0.01	-9.17 +/- 0.11	3-Hydroxyisobutyryl Coenzyme A Hydrolase, Mitochondrial	3hibutcoa[m] + h2o[m]	->	3hmp[m] + coa[m] + h[m]	Valine, leucine, and isoleucine metabolism
3HKYNAKGAT	-10.9838	0.0881046	0.56888	0.93269	-10.94 +/- 0.35	-11.03 +/- 0.36	3-Hydroxy-L-Kynurenine:2-Oxoglutarate Aminotransferase	akg[c] + hLkynr[c]	->	42A3HP24DB[c] + glu_L[c]	Tryptophan metabolism	AADAT;KYAT1
3HLYTCL	-12.3431	0.612133	0.247576	0.926471	-12.05 +/- 1.21	-12.66 +/- 1.42	3-Hydroxy-L-Tyrosine Carboxy-Lyase	34dhphe[c] + h[c]	->	co2[c] + dopa[c]	Tyrosine metabolism	DDC
3MOBt2im	-0.318909	0.0228649	0.9378	0.992331	-0.31 +/- 0.46	-0.33 +/- 0.93	3-Methyl-2-Oxobutanoate Mitochondrial Transport via Proton Symport	3mob[c] + h[c]	->	3mob[m] + h[m]	Transport, mitochondrial
3MOPt2im	-0.333114	0.0818323	0.769964	0.987222	-0.29 +/- 0.48	-0.38 +/- 0.86	3-Methyl-2-Oxopentanoate Mitochondrial Transport via Proton Symport	3mop[c] + h[c]	->	3mop[m] + h[m]	Transport, mitochondrial
3MOX4HOXPGALDOX	-14.5052	0.0355748	0.964202	0.992331	-14.49 +/- 1.82	-14.52 +/- 2.19	3-Methoxy-4-Hydroxyphenylglycolaldehyde:NAD+ Oxidoreductase	3m4hpga[c] + h2o[c] + nad[c]	->	2.0 h[c] + 3mox4hoxm[c] + nadh[c]	Tyrosine metabolism	ALDH1A3;ALDH3A1;ALDH3B1;ALDH3B2
3MOX4HOXPGALDOX_NADP_	-12.5876	-0.19161	0.444434	0.93269	-12.68 +/- 0.51	-12.49 +/- 0.7	3-Methoxy-4-Hydroxyphenylglycolaldehyde:NADP+ Oxidoreductase	3m4hpga[c] + h2o[c] + nadp[c]	<=>	2.0 h[c] + 3mox4hoxm[c] + nadph[c]	Tyrosine metabolism	ALDH1A3;ALDH3A1;ALDH3B1;ALDH3B2
3SALAASPm	-3.17551	-0.821199	0.0281246	0.926471	-3.57 +/- 0.55	-2.75 +/- 1.14	Cysteinesulfinate-Aspartate Mitochondrial Shuttle	3sala[m] + asp_L[c]	<=>	3sala[c] + asp_L[m]	Transport, mitochondrial	SLC25A12;SLC25A13
3SALATAi	-8.62129	0.0025598	0.971283	0.992331	-8.62 +/- 0.06	-8.62 +/- 0.1	3-Sulfino-Alanine Transaminase (Irreversible)	3sala[c] + akg[c] + h[c]	->	3snpyr[c] + glu_L[c]	Methionine and cysteine metabolism	GOT1
3SPYRSP	-8.62129	0.0025598	0.971283	0.992331	-8.62 +/- 0.06	-8.62 +/- 0.1	3-Sulfinopyruvate Hydrolase (Spotaneous Reaction)	3snpyr[c] + h2o[c]	->	h[c] + pyr[c] + so3[c]	Methionine and cysteine metabolism
41R1H2MAE12BOOX	-16.4744	0.541544	0.621468	0.944534	-16.21 +/- 2.77	-16.76 +/- 2.76	4-[ (1R)-1-Hydroxy-2- (Methylamino)Ethyl]-1, 2-Benzenediol:Oxygen Oxidoreductase (Deaminating) (Flavin-Containing)	adrnl[c] + h2o[c] + o2[c]	->	34dhmald[c] + h2o2[c] + mma[c]	Tyrosine metabolism	MAOA;MAOB
42A12BOOX	-17.1095	1.98648	0.0142173	0.926471	-16.16 +/- 2.66	-18.14 +/- 0	4- (2-Aminoethyl)-1, 2-Benzenediol:Oxygen Oxidoreductase (Deaminating) (Flavin-Containing)	dopa[c] + h2o[c] + o2[c]	->	34dhpac[c] + h2o2[c] + nh4[c]	Tyrosine metabolism	AOC1;AOC2;AOC3;MAOA;MAOB
4HGLSDm	-3.53642	-1.26195	0.029588	0.926471	-4.14 +/- 1.62	-2.88 +/- 1.08	L-4-Hydroxyglutamate Semialdehyde Dehydrogenase, Mitochondrial	4hglusa[m] + h2o[m] + nad[m]	->	2.0 h[m] + e4hglu[m] + nadh[m]	Arginine and proline metabolism	ALDH4A1
4HOXPACDOX_NADP_	-13.1347	-0.30753	0.281377	0.926471	-13.28 +/- 0.51	-12.97 +/- 0.86	4-Hydroxyphenylacetaldehyde:NADP+ Oxidoreductase	4hoxpacd[c] + h2o[c] + nadp[c]	<=>	2.0 h[c] + 4hphac[c] + nadph[c]	Tyrosine metabolism	ALDH1A3;ALDH3A1;ALDH3B1;ALDH3B2
5HLTDL	-13.8802	1.44088	0.119788	0.926471	-13.19 +/- 2.37	-14.63 +/- 2.19	5-Hydroxy-L-Tryptophan Decarboxy-Lyase	5htrp[c] + h[c]	->	co2[c] + srtn[c]	Tryptophan metabolism	DDC
5HOXINDACTO2OX	-16.4346	-0.131676	0.351167	0.926471	-16.5 +/- 0	-16.37 +/- 0.46	5-Hydroxyindoleacetaldehyde:Oxygen Oxidoreductase	5hoxindact[c] + h2o[c] + o2[c]	->	5hoxindoa[c] + h2o2[c] + h[c]	Tryptophan metabolism	AOX1
5HOXINOXDA	-13.1658	0.901846	0.100578	0.926471	-12.73 +/- 1.59	-13.63 +/- 1	5-Hydroxytryptamine:Oxygen Oxidoreductase (Deaminating) (Flavin-Containing)	h2o[c] + o2[c] + srtn[c]	->	5hoxindact[c] + h2o2[c] + nh4[c]	Tryptophan metabolism	MAOA;MAOB
5MTHFt	6.7597	0.247133	0.350651	0.926471	6.88 +/- 0.89	6.63 +/- 0.04	5-Methyltetrahydrofolate Transport via Receptor Binding And Protolysis	5mthf[e]	<=>	5mthf[c]	Transport, extracellular	FOLR1;FOLR3
5MTHFt2	8.07785	0.306705	0.565268	0.93269	8.23 +/- 1.48	7.92 +/- 1.17	5-Methyltetrahydrofolate Transport via Anion Exchange	5mthf[e] + h2o[c]	<=>	5mthf[c] + h2o[e]	Transport, extracellular	SLC19A1
7DHCHSTEROLtr	-16.2017	-1.13883	0.105101	0.926471	-16.75 +/- 1.62	-15.61 +/- 1.83	Cholesterol Precursor Intracellular Transport	7dhchsterol[r]	<=>	7dhchsterol[c]	Transport, endoplasmic reticular
ABUTt4_2_r	7.89863	1.19253	0.0517755	0.926471	8.47 +/- 1.64	7.28 +/- 1.29	4-Aminobutyrate Reversible Transport in via Sodium Symport (1:2)	2.0 na1[e] + 4abut[e]	<=>	2.0 na1[c] + 4abut[c]	Transport, extracellular	SLC6A1;SLC6A11;SLC6A12;SLC6A13
ACACT10m	-11.6323	-0.213214	0.253217	0.926471	-11.73 +/- 0.38	-11.52 +/- 0.49	Acetyl Coenzyme A C-Acetyltransferase, Mitochondrial	2maacoa[m] + coa[m]	<=>	accoa[m] + ppcoa[m]	Valine, leucine, and isoleucine metabolism	ACAA2;ACAT1;HADHB
ACACt2m	-10.1808	-0.121245	0.752681	0.977357	-10.24 +/- 1.2	-10.12 +/- 0.6	Acetoacetate Mitochondrial Transport via H+ Symport	acac[c] + h[c]	<=>	acac[m] + h[m]	Transport, mitochondrial	SLC16A1
ACACT8p	-15.5096	0.152719	0.87465	0.992331	-15.44 +/- 2.18	-15.59 +/- 2.71	Acetyl Coenzyme A Acyltransferase (Hexadecanoyl Coenzyme A), Peroxisomal	3ohodcoa[x] + coa[x]	->	accoa[x] + pmtcoa[x]	Fatty acid oxidation	ACAA1
ACACT9p	-16.2231	-0.179528	0.212148	0.926471	-16.31 +/- 0.16	-16.13 +/- 0.43	Acetyl Coenzyme A Acyltransferase (Tetracosanoyl Coenzyme A), Peroxisomal	3ohxccoa[x] + coa[x]	->	accoa[x] + ttccoa[x]	Fatty acid oxidation	ACAA1
ACACtx	-9.77213	0.520578	0.371431	0.932265	-9.52 +/- 1.05	-10.04 +/- 1.8	Acetoacetate Intracellular Transport Unknown Mechanism	acac[c]	<=>	acac[x]	Transport, peroxisomal
ACALDtm	-11.7937	0.165244	0.780588	0.988825	-11.71 +/- 1.48	-11.88 +/- 1.5	Acetaldehyde Mitochondrial Diffusion	acald[m]	<=>	acald[c]	Transport, mitochondrial
ACCOACm	-9.52895	0.268836	0.380331	0.932265	-9.4 +/- 0.25	-9.67 +/- 1.06	Acetyl Coenzyme A Carboxylase, Beta Isoform	accoa[m] + atp[m] + hco3[m]	->	adp[m] + h[m] + malcoa[m] + pi[m]	Fatty acid oxidation	ACACB
ACCOALm	-9.59134	0.119509	0.810041	0.992331	-9.53 +/- 0.99	-9.65 +/- 1.48	Acetate Coenzyme A Ligase (AMP-Forming)	atp[m] + coa[m] + ppa[m]	->	amp[m] + ppcoa[m] + ppi[m]	Propanoate metabolism	ACSS1;ACSS3
ACCOAtn	8.23838	-0.127766	0.852084	0.992331	8.18 +/- 1.72	8.3 +/- 1.73	Acetyl Coenzyme A Transport, Nuclear	accoa[c]	<=>	accoa[n]	Transport, nuclear
ACCOAtr	3.12081	3.3419	0.242769	0.926471	4.72 +/- 6.46	1.38 +/- 7.83	Acetyl Coenzyme A Transport	accoa[c]	<=>	accoa[r]	Transport, endoplasmic reticular	SLC33A1
ACETONEt2	-13.559	0.467395	0.190054	0.926471	-13.33 +/- 1.21	-13.8 +/- 0	Acetone Transport via Proton Symport	acetone[e] + h[e]	<=>	acetone[c] + h[c]	Transport, extracellular	SLC16A1;SLC16A3;SLC16A7
ACETONEt2m	-13.559	0.467395	0.190054	0.926471	-13.33 +/- 1.21	-13.8 +/- 0	Acetone Mitochondrial Transport via Proton Symport	acetone[c] + h[c]	<=>	acetone[m] + h[m]	Transport, mitochondrial	SLC16A1
ACGAM6PSi	-8.59148	0.0437527	0.928047	0.992331	-8.57 +/- 0.87	-8.61 +/- 1.51	N-Acetylglucosamine-6-Phosphate Synthase	accoa[c] + gam6p[c]	->	acgam6p[c] + coa[c] + h[c]	Aminosugar metabolism	GNPNAT1
ACGAMK	-16.4131	0.0722328	0.499999	0.93269	-16.38 +/- 0.21	-16.45 +/- 0.22	N-Acetylglucosamine Kinase	acgam[c] + atp[c]	->	acgam6p[c] + adp[c] + h[c]	Aminosugar metabolism	NAGK
ACGAMPM	-16.4131	0.0722328	0.499999	0.93269	-16.38 +/- 0.21	-16.45 +/- 0.22	Phosphoacetylglucosamine Mutase	acgam6p[c]	<=>	acgam1p[c]	Aminosugar metabolism	PGM3
ACHtn	8.23838	-0.127766	0.852084	0.992331	8.18 +/- 1.72	8.3 +/- 1.73	Acetylcholin Transport, Nuclear through Pores	ach[n]	<=>	ach[c]	Transport, nuclear
ACITL	-13.7981	-0.0439926	0.660809	0.958346	-13.82 +/- 0.14	-13.78 +/- 0.24	ATP-Citrate Lyase	atp[c] + cit[c] + coa[c]	->	accoa[c] + adp[c] + oaa[c] + pi[c]	Citric acid cycle	ACLY
ACOAD10m	-13.8483	0.0318832	0.96256	0.992331	-13.83 +/- 1.56	-13.86 +/- 1.87	Acyl Coenzyme A Dehydrogenase (2-Methylbutanoyl Coenzyme A), Mitochondrial	2mbcoa[m] + fad[m]	->	2mb2coa[m] + fadh2[m]	Valine, leucine, and isoleucine metabolism	ACADM;ACADSB
ACOAD9m	-10.6256	-0.23824	0.723557	0.972557	-10.74 +/- 1.75	-10.5 +/- 1.64	Acyl Coenzyme A Dehydrogenase (Isobutyryl Coenzyme A), Mitochondrial	fad[m] + ibcoa[m]	->	2mp2coa[m] + fadh2[m]	Valine, leucine, and isoleucine metabolism	ACAD8;ACADM
ACOAO7p	-9.17229	0.408404	0.537022	0.93269	-8.98 +/- 1.51	-9.38 +/- 1.82	Acyl Coenzyme A Oxidase (Hexadecanoyl Coenzyme A), Peroxisomal	o2[x] + pmtcoa[x]	->	h2o2[x] + hdd2coa[x]	Fatty acid oxidation	ACOX1
ACONTm	-3.6098	-0.129048	0.831733	0.992331	-3.67 +/- 1.64	-3.54 +/- 1.4	Aconitate Hydratase	cit[m]	<=>	icit[m]	Citric acid cycle	ACO1;ACO2
ACRNtm	7.22066	-0.431391	0.349413	0.926471	7.01 +/- 0.98	7.44 +/- 1.31	O-Acetylcarnintine Transport into Mitochondria via Diffusion	acrn[c]	<=>	acrn[m]	Transport, mitochondrial	SLC25A20
ACS2	-8.91779	0.169162	0.11051	0.926471	-8.84 +/- 0.17	-9.01 +/- 0.24	Acetyl Coenzyme A Synthase (Propionate)	atp[c] + coa[c] + ppa[c]	->	amp[c] + ppcoa[c] + ppi[c]	Propanoate metabolism	AACS;ACSS2
ACSm	-9.864	-0.00553261	0.99286	0.996085	-9.87 +/- 0.93	-9.86 +/- 2.03	Acetyl Coenzyme A Synthetase	ac[m] + atp[m] + coa[m]	->	accoa[m] + amp[m] + ppi[m]	Glycolysis/gluconeogenesis	ACSS1
ACt2m	-10.7511	-0.941747	0.234594	0.926471	-11.2 +/- 1.72	-10.26 +/- 2.22	Acetate Mitochondrial Transport via Proton Symport	ac[c] + h[c]	<=>	ac[m] + h[m]	Transport, mitochondrial
ACt2r	8.92523	-0.197836	0.764157	0.983692	8.83 +/- 1.81	9.03 +/- 1.48	Acetate Reversible Transport via Proton Symport	ac[e] + h[e]	<=>	ac[c] + h[c]	Transport, extracellular
ADCim	-13.559	0.467395	0.190054	0.926471	-13.33 +/- 1.21	-13.8 +/- 0	Acetoacetate Decarboxylation (Irreversible), Mitochondrial	acac[m] + h[m]	->	acetone[m] + co2[m]	Propanoate metabolism
ADK1m	-7.41369	-0.0944645	0.702865	0.966704	-7.46 +/- 0.39	-7.36 +/- 0.78	Adenylate Kinase, Mitochondrial	amp[m] + atp[m]	<=>	2.0 adp[m]	Nucleotide interconversion	AK2;AK4
ADK3	-2.2642	0.425066	0.272992	0.926471	-2.06 +/- 0.72	-2.49 +/- 1.16	Adentylate Kinase (GTP)	amp[c] + gtp[c]	<=>	adp[c] + gdp[c]	Nucleotide interconversion	AK5
ADKd	-16.8174	1.11671	0.256468	0.926471	-16.28 +/- 2.86	-17.4 +/- 1.92	Adenylate Kinase (D Form)	damp[c] + datp[c]	<=>	2.0 dadp[c]	Nucleotide interconversion	AK5
ADNCYC	-13.3403	0.208109	0.0552446	0.926471	-13.24 +/- 0.18	-13.45 +/- 0.24	Adenylate Cyclase	atp[c]	->	camp[c] + ppi[c]	Nucleotide interconversion	ADCY1;ADCY10;ADCY2;ADCY3;ADCY4;ADCY5;ADCY6;ADCY7;ADCY8;ADCY9
ADNK1m	-8.59407	0.942455	0.042181	0.926471	-8.14 +/- 0.35	-9.08 +/- 1.57	Adenosine Kinase, Mitochondrial	adn[m] + atp[m]	->	adp[m] + amp[m] + h[m]	Nucleotide interconversion
ADNt	7.66339	0.235437	0.724831	0.972557	7.78 +/- 1.73	7.54 +/- 1.64	Adenosine Faciliated Transport in Cytosol	adn[e]	<=>	adn[c]	Transport, extracellular	SLC29A1;SLC29A2
ADNt4	6.77673	-0.276827	0.309261	0.926471	6.64 +/- 0	6.92 +/- 0.96	Adenosine Transport (Na/Adn Symport)	adn[e] + na1[e]	->	adn[c] + na1[c]	Transport, extracellular	SLC28A1;SLC28A2;SLC28A3
ADNtl	-15.2306	-0.017784	0.932797	0.992331	-15.24 +/- 0.44	-15.22 +/- 0.58	Adenosine Faciliated Transport from Lysosome	adn[l]	<=>	adn[c]	Transport, lysosomal	SLC29A3
ADNtm	-12.5787	-0.0814684	0.658061	0.957694	-12.62 +/- 0.24	-12.54 +/- 0.58	Adenosine Faciliated Transport in Mitochondria	adn[c]	<=>	adn[m]	Transport, mitochondrial	SLC29A1
ADPRIBt	-9.0677	0.119054	0.415839	0.93269	-9.01 +/- 0.31	-9.13 +/- 0.35	ADPribose Transport	adprib[e]	->	adprib[c]	Transport, extracellular	CD38
ADPtx	-9.88612	0.0997467	0.433489	0.93269	-9.84 +/- 0.27	-9.94 +/- 0.29	ADP Transporter, Peroxisomal	adp[c]	<=>	adp[x]	Transport, peroxisomal
ADRNt	8.36965	0.131122	0.841917	0.992331	8.43 +/- 1.72	8.3 +/- 1.58	Fatty Acid Transport via Diffusion	adrn[e]	<=>	adrn[c]	Transport, extracellular
ADSK	-16.2752	-0.347393	0.141034	0.926471	-16.44 +/- 0.06	-16.09 +/- 0.81	Adenylyl-Sulfate Kinase	aps[c] + atp[c]	->	adp[c] + h[c] + paps[c]	Nucleotide interconversion	PAPSS1;PAPSS2
ADSL1	-12.2995	0.174078	0.254925	0.926471	-12.22 +/- 0.39	-12.39 +/- 0.29	Adenylosuccinate Lyase	dcamp[c]	->	amp[c] + fum[c]	Nucleotide interconversion	ADSL
ADSL2	-11.5855	0.0995275	0.433595	0.93269	-11.54 +/- 0.27	-11.64 +/- 0.29	Adenylosuccinate Lyase	25aics[c]	->	aicar[c] + fum[c]	Purine synthesis	ADSL
AGPAT1	-9.03319	0.502148	0.0911923	0.926471	-8.79 +/- 0.51	-9.29 +/- 0.88	1-Acylglycerol-3-Phosphate O-Acyltransferase 1	2.0 h[c] + Rtotal2coa[c] + alpa_hs[c]	->	coa[c] + pa_hs[c]	Triacylglycerol synthesis	AGPAT1;AGPAT2;AGPAT3;AGPAT4;AGPAT5;GPAT4;MBOAT2
AGTim	-12.8262	-0.118546	0.691759	0.965441	-12.88 +/- 0.32	-12.76 +/- 1.02	Alanine-Glyoxylate Transaminase (Irreversible), Mitochondrial	ala_L[m] + glx[m]	->	gly[m] + pyr[m]	Alanine and aspartate metabolism	AGXT2;ETNPPL
AIRCr	-11.5855	0.0995275	0.433595	0.93269	-11.54 +/- 0.27	-11.64 +/- 0.29	Phosphoribosylaminoimidazole Carboxylase	air[c] + co2[c]	<=>	5aizc[c] + h[c]	Purine synthesis	PAICS
AKGDm	-1.99774	-0.0321299	0.63257	0.950026	-2.01 +/- 0.06	-1.98 +/- 0.04	2-Oxoglutarate Dehydrogenase	akg[m] + coa[m] + nad[m]	->	co2[m] + nadh[m] + succoa[m]	Citric acid cycle	DLD;DLST;OGDH;PDHX
AKGMALtm	-3.32563	-0.447226	0.48547	0.93269	-3.54 +/- 1.6	-3.09 +/- 1.62	Alpha-Ketoglutarate/Malate Transporter	akg[m] + mal_L[c]	<=>	akg[c] + mal_L[m]	Transport, mitochondrial	SLC25A10;SLC25A11
AKGt4_3	-15.5134	-0.863708	0.169734	0.926471	-15.93 +/- 1.3	-15.06 +/- 1.79	Akg Transport via Sodium Symport	3.0 na1[e] + akg[e]	<=>	3.0 na1[c] + akg[c]	Transport, extracellular	SLC13A3
AKGtp	7.30223	-0.839249	0.118468	0.926471	6.9 +/- 0.92	7.74 +/- 1.65	Akg Transporter, Peroxisome	akg[c]	<=>	akg[x]	Transport, peroxisomal
AKR1C41	-3.04299	-1.50369	0.565623	0.93269	-3.76 +/- 5.97	-2.26 +/- 7.24	Aldo-Keto Reductase Family 1, Member C4 (Chlordecone Reductase	h[c] + nadh[c] + xol7ah[c]	->	nad[c] + xol7ah2[c]	Bile acid synthesis	AKR1C4
AKR1C42	-1.39565	-1.44813	0.611288	0.938917	-2.09 +/- 6.73	-0.64 +/- 7.68	Aldo-Keto Reductase Family 1, Member C4 (Chlordecone Reductase	h[c] + nadh[c] + xoldioloneh[c]	->	nad[c] + xoltriol[c]	Bile acid synthesis	AKR1C4
ALACYSNaEx	-16.81	-0.0254473	0.913839	0.992331	-16.82 +/- 0.46	-16.8 +/- 0.67	L-Alanine/L-Cysteine Na-Dependent Exchange (Ala-L In)	ala_L[e] + cys_L[c] + na1[e]	->	ala_L[c] + cys_L[e] + na1[c]	Transport, extracellular	SLC1A4;SLC1A5
ALADGLNexR	7.72269	-0.273769	0.680897	0.965441	7.59 +/- 1.83	7.87 +/- 1.49	L-Alanine/Glutamine Reversible Antiport	ala_D[e] + gln_L[c]	<=>	ala_D[c] + gln_L[e]	Transport, extracellular	SLC3A2;SLC7A10
ALADGLYexR	7.91502	0.308936	0.616681	0.942103	8.06 +/- 1.65	7.75 +/- 1.44	D-Alanine/Glycine Reversible Antiport	ala_D[e] + gly[c]	<=>	ala_D[c] + gly[e]	Transport, extracellular	SLC3A2;SLC7A10
ALAGLNexR	8.62409	-0.315802	0.670929	0.963316	8.47 +/- 2.09	8.79 +/- 1.6	L-Alanine/Glutamine Reversible Antiport	ala_L[e] + gln_L[c]	<=>	ala_L[c] + gln_L[e]	Transport, extracellular	SLC3A2;SLC7A10
ALAGLNNaEx	7.27461	0.757625	0.165223	0.926471	7.64 +/- 1.62	6.88 +/- 0.97	L-Alanine/L-Glutamine Na-Dependent Exchange (Ala-L In)	ala_L[e] + gln_L[c] + na1[e]	->	ala_L[c] + gln_L[e] + na1[c]	Transport, extracellular	SLC1A5
ALAGLYexR	8.44627	-0.266147	0.754011	0.977357	8.32 +/- 2.48	8.58 +/- 1.71	L-Alanine/Glycine Reversible Antiport	ala_L[e] + gly[c]	<=>	ala_L[c] + gly[e]	Transport, extracellular	SLC3A2;SLC7A10
ALASERNaEx	6.80488	-0.627725	0.268714	0.926471	6.5 +/- 1.06	7.13 +/- 1.72	L-Alanine/L-Serine Na-Dependent Exchange (Ala-L In)	ala_L[e] + na1[e] + ser_L[c]	->	ala_L[c] + na1[c] + ser_L[e]	Transport, extracellular	SLC1A4;SLC1A5
ALASm	-12.6919	-0.138365	0.280723	0.926471	-12.76 +/- 0.21	-12.62 +/- 0.34	5-Aminolevulinate Synthase	gly[m] + h[m] + succoa[m]	->	5aop[m] + co2[m] + coa[m]	Glycine, serine, alanine, and threonine metabolism	ALAS1;ALAS2;GCAT
ALAt4	-10.1598	0.0919655	0.532526	0.93269	-10.12 +/- 0.37	-10.21 +/- 0.29	Alanine-Sodium Symporter	ala_L[e] + na1[e]	->	ala_L[c] + na1[c]	Transport, extracellular	ACE2;SLC38A1;SLC38A2;SLC38A4;SLC6A14;SLC6A19;SLC7A1;SLC7A2;SLC7A3;TMEM27
ALATA_L	-4.85766	0.0970788	0.439913	0.93269	-4.81 +/- 0.22	-4.91 +/- 0.32	L-Alanine Transaminase	akg[c] + ala_L[c]	<=>	glu_L[c] + pyr[c]	Glutamate metabolism	GPT;GPT2
ALATHRNaEx	7.22823	-0.328914	0.502897	0.93269	7.07 +/- 1.06	7.4 +/- 1.38	L-Alanine/L-Threonine Na-Dependent Exchange (Ala-L In)	ala_L[e] + na1[e] + thr_L[c]	->	ala_L[c] + na1[c] + thr_L[e]	Transport, extracellular	SLC1A4;SLC1A5
ALAtN1	9.16851	0.063855	0.913354	0.992331	9.2 +/- 1.46	9.14 +/- 1.5	Alanine Transport (Na, H Coupled)	2.0 na1[e] + ala_L[e] + h[c]	<=>	2.0 na1[c] + ala_L[c] + h[e]	Transport, extracellular	SLC38A3;SLC38A5
ALCD21_D	-6.36013	0.244509	0.302142	0.926471	-6.24 +/- 0.46	-6.49 +/- 0.67	Alcohol Dehydrogenase (D-1, 2-Propanediol)	12ppd_R[c] + nad[c]	->	h[c] + lald_D[c] + nadh[c]	Pyruvate metabolism	ADH1A;ADH1B;ADH1C;ADH4;ADH5;ADH6;ADH7;ADHFE1;ZADH2
ALCD21_L	-8.84713	0.453575	0.285532	0.926471	-8.63 +/- 0.99	-9.08 +/- 1.11	Alcohol Dehydrogenase (L-1, 2-Propanediol)	12ppd_S[c] + nad[c]	->	h[c] + lald_L[c] + nadh[c]	Pyruvate metabolism	ADH1A;ADH1B;ADH1C;ADH4;ADH5;ADH6;ADH7;ADHFE1;ZADH2
ALDD20x	-12.6936	0.605684	0.353265	0.926471	-12.4 +/- 1.75	-13.01 +/- 1.49	Aldehyde Dehydrogenase (Indole-3-Acetaldehyde, NAD)	h2o[c] + id3acald[c] + nad[c]	->	2.0 h[c] + ind3ac[c] + nadh[c]	Tryptophan metabolism	ALDH1A1;ALDH1A2;ALDH3A2;ALDH7A1;ALDH9A1
ALDD20xm	-14.7261	-0.123639	0.805579	0.992331	-14.79 +/- 1.09	-14.66 +/- 1.43	Aldehyde Dehydrogenase (Indole-3-Acetaldehyde, NAD), Mitochondrial	h2o[m] + id3acald[m] + nad[m]	->	2.0 h[m] + ind3ac[m] + nadh[m]	Tryptophan metabolism	ALDH1B1;ALDH2;ALDH4A1
ALDD2xm	-11.7937	0.165244	0.780588	0.988825	-11.71 +/- 1.48	-11.88 +/- 1.5	Aldehyde Dehydrogenase (Acetylaldehyde, NAD), Mitochondrial	acald[m] + h2o[m] + nad[m]	->	2.0 h[m] + ac[m] + nadh[m]	Glycolysis/gluconeogenesis	ALDH1B1;ALDH2
ALDD2y	-12.34	0.584042	0.475925	0.93269	-12.06 +/- 2.12	-12.64 +/- 1.99	Aldehyde Dehydrogenase (Acetaldehyde, NADP)	acald[c] + h2o[c] + nadp[c]	->	2.0 h[c] + ac[c] + nadph[c]	Glycolysis/gluconeogenesis	ALDH1A2;ALDH1B1;ALDH3A1;ALDH3A2;ALDH3B1;ALDH3B2;ALDH9A1
ALR2	-8.84713	0.453575	0.285532	0.926471	-8.63 +/- 0.99	-9.08 +/- 1.11	Aldose Reductase (Methylglyoxal)	h[c] + mthgxl[c] + nadph[c]	->	acetol[c] + nadp[c]	Pyruvate metabolism	AKR1A1;AKR1B1;AKR7A2
ALR3	-8.84713	0.453575	0.285532	0.926471	-8.63 +/- 0.99	-9.08 +/- 1.11	Aldose Reductase (Acetol)	acetol[c] + h[c] + nadph[c]	->	12ppd_S[c] + nadp[c]	Pyruvate metabolism	AKR1A1;AKR1B1;AKR7A2
AMACR2p	-6.86275	0.147828	0.734947	0.972557	-6.79 +/- 0.9	-6.94 +/- 1.27	Alpha-Methylacyl Coenzyme A Racemase (Reductase)	0.5 o2[x] + dhcholestancoa[x]	->	dhcholoylcoa[x] + h2o[x]	Bile acid synthesis	AMACR
AMPtp	-11.004	0.19471	0.438359	0.93269	-10.91 +/- 0.28	-11.11 +/- 0.83	AMP Transporter, Peroxisome	amp[c]	<=>	amp[x]	Transport, peroxisomal
ARACHDCOAtx	-13.2679	-0.412196	0.434881	0.93269	-13.47 +/- 1.18	-13.05 +/- 1.46	Fatty Acid Intracellular Transport	arachdcoa[c]	<=>	arachdcoa[x]	Transport, peroxisomal
ARACHDt2	7.95365	0.984582	0.102033	0.926471	8.43 +/- 1.58	7.44 +/- 1.35	Fatty Acid Transport via Diffusion	arachd[e]	<=>	arachd[c]	Transport, extracellular	SLC27A5
ARACHDtr	5.58362	0.669921	0.794319	0.992331	5.91 +/- 6.31	5.24 +/- 6.72	Intracellular Transport	arachd[c]	<=>	arachd[r]	Transport, endoplasmic reticular
ARACHt	8.45933	0.829492	0.233874	0.926471	8.86 +/- 1.75	8.03 +/- 1.71	Fatty Acid Transport via Diffusion	arach[e]	<=>	arach[c]	Transport, extracellular
ARGLYSex	8.04813	-1.026	0.112733	0.926471	7.56 +/- 1.47	8.58 +/- 1.71	Arginine/Lysine Exchanger (Arg In)	arg_L[e] + lys_L[c]	->	arg_L[c] + lys_L[e]	Transport, extracellular	SLC3A2;SLC7A6
ARGNm	-8.05119	-0.31431	0.564227	0.93269	-8.2 +/- 1.6	-7.89 +/- 1.05	Arginase, Mitochondrial	arg_L[m] + h2o[m]	->	orn[m] + urea[m]	Urea cycle	ARG2
ARGSS	-5.39118	-0.037986	0.650876	0.95529	-5.41 +/- 0.14	-5.37 +/- 0.13	Argininosuccinate Synthase	asp_L[c] + atp[c] + citr_L[c]	->	amp[c] + argsuc[c] + h[c] + ppi[c]	Alanine and aspartate metabolism	ASS1
ARGtm	-10.9352	-0.303156	0.58933	0.933171	-11.08 +/- 1.44	-10.78 +/- 1.37	Arginine Mitochondrial Transport via Ornithine Carrier	arg_L[c] + h[m]	<=>	arg_L[m] + h[c]	Transport, mitochondrial	SLC25A15;SLC25A2
R_group_phosphotase_1	-11.2963	0.62089	0.494388	0.93269	-11 +/- 2.58	-11.62 +/- 1.92	R Group Phosphotase 1	Rtotal[c] + atp[c] + coa[c]	->	Rtotalcoa[c] + amp[c] + ppi[c]	Miscellaneous
ASCBt	9.96034	-0.0104663	0.872027	0.992331	9.96 +/- 0.04	9.97 +/- 0	L-Ascorbate Transport via Facilitated Diffusion	ascb_L[e]	<=>	ascb_L[c]	Transport, extracellular
ASNALANaEx	-16.1553	-0.209767	0.464967	0.93269	-16.26 +/- 0.35	-16.05 +/- 0.95	L-Alanine/L-Asparagine Na-Dependent Exchange (Asn-L In)	ala_L[c] + asn_L[e] + na1[e]	->	ala_L[e] + asn_L[c] + na1[c]	Transport, extracellular	SLC1A5
ASNCYSNaEx	7.16301	0.466008	0.310188	0.926471	7.39 +/- 1.28	6.92 +/- 0.96	L-Cysteine/L-Asparagine Na-Dependent Exchange (Asn-L In)	asn_L[e] + cys_L[c] + na1[e]	->	asn_L[c] + cys_L[e] + na1[c]	Transport, extracellular	SLC1A5
ASNGLNNaEx	-3.34415	-3.73501	0.380569	0.932265	-5.14 +/- 10.84	-1.4 +/- 10.57	L-Glutamine/L-Asparagine Na-Dependent Exchange (Asn-L In)	asn_L[e] + gln_L[c] + na1[e]	->	asn_L[c] + gln_L[e] + na1[c]	Transport, extracellular	SLC1A5
ASNNm	-12.4853	-0.367109	0.362106	0.926471	-12.66 +/- 1.04	-12.29 +/- 0.95	L-Asparaginase, Mitochondrial	asn_L[m] + h2o[m]	->	asp_L[m] + nh4[m]	Alanine and aspartate metabolism	ASRGL1
ASNS1	-15.0719	-0.410192	0.545416	0.93269	-15.27 +/- 1.85	-14.86 +/- 1.54	Asparagine Synthase (Glutamine-Hydrolysing)	asp_L[c] + atp[c] + gln_L[c] + h2o[c]	->	amp[c] + asn_L[c] + glu_L[c] + h[c] + ppi[c]	Alanine and aspartate metabolism	ASNS
ASNSERNaEx	6.99641	-0.202122	0.617011	0.942103	6.9 +/- 0.92	7.1 +/- 1.1	L-Serine/L-Asparagine Na-Dependent Exchange (Asn-L In)	asn_L[e] + na1[e] + ser_L[c]	->	asn_L[c] + na1[c] + ser_L[e]	Transport, extracellular	SLC1A5
ASNTHRNaEx	6.99179	0.339865	0.394043	0.93269	7.15 +/- 1.25	6.82 +/- 0.59	L-Threonine/L-Asparagine Na-Dependent Exchange (Asn-L In)	asn_L[e] + na1[e] + thr_L[c]	->	asn_L[c] + na1[c] + thr_L[e]	Transport, extracellular	SLC1A5
ASNtm	-12.4853	-0.367109	0.362106	0.926471	-12.66 +/- 1.04	-12.29 +/- 0.95	L-Asparagine Transport, Mitochondrial	asn_L[c]	->	asn_L[m]	Transport, mitochondrial
ASNtN1	9.03564	-0.72401	0.233367	0.926471	8.69 +/- 1.68	9.41 +/- 1.29	Asparagine Transport (Na, H Coupled)	2.0 na1[e] + asn_L[e] + h[c]	<=>	2.0 na1[c] + asn_L[c] + h[e]	Transport, extracellular	SLC38A3;SLC38A5
ASPCTr	-11.5579	0.0995335	0.433592	0.93269	-11.51 +/- 0.27	-11.61 +/- 0.29	Aspartate Carbamoyltransferase (Reversible)	asp_L[c] + cbp[c]	<=>	cbasp[c] + h[c] + pi[c]	Pyrimidine synthesis	CAD
ASPGLUm	-4.60593	0.0649263	0.622471	0.944534	-4.57 +/- 0.27	-4.64 +/- 0.31	Aspartate-Glutamate Mitochondrial Shuttle	asp_L[m] + glu_L[c] + h[c]	->	asp_L[c] + glu_L[m] + h[m]	Transport, mitochondrial	SLC25A12;SLC25A13
ASPNATm	-13.6282	-1.73416	0.0138157	0.926471	-14.46 +/- 0.65	-12.73 +/- 2.31	Aspartate N-Acetyltransferase, Mitochondrial	accoa[m] + asp_L[m]	->	Nacasp[m] + coa[m] + h[m]	Alanine and aspartate metabolism
ASPt6	-10.7798	2.77347	0.373063	0.932265	-9.45 +/- 9.17	-12.22 +/- 6.02	L-Aspartate Transport via Na, H Symport And K Antiport	3.0 na1[e] + asp_L[e] + h[e] + k[c]	->	3.0 na1[c] + asp_L[c] + h[c] + k[e]	Transport, extracellular	SLC1A1;SLC1A2;SLC1A3;SLC1A6;SLC1A7
ASPTAm	-2.65218	-0.629773	0.0372623	0.926471	-2.95 +/- 0.39	-2.32 +/- 0.95	Aspartate Transaminase	akg[m] + asp_L[m]	<=>	glu_L[m] + oaa[m]	Alanine and aspartate metabolism	GOT2
ATP2ter	-11.5695	0.682944	0.0449351	0.926471	-11.24 +/- 0.69	-11.92 +/- 0.92	AMP/ATP Transporter, Endoplasmic Reticulum	amp[r] + atp[c]	<=>	amp[c] + atp[r]	Transport, endoplasmic reticular
ATPtm	9.34365	0.673674	0.395572	0.93269	9.67 +/- 0.91	8.99 +/- 2.71	ADP/ATP Transporter, Mitochondrial	adp[c] + atp[m]	->	adp[m] + atp[c]	Transport, mitochondrial	SLC25A4;SLC25A5;SLC25A6
ATPtn	-8.81704	0.101484	0.856962	0.992331	-8.77 +/- 1.32	-8.87 +/- 1.52	ATP Diffusion in Nucleus	atp[c]	<=>	atp[n]	Transport, nuclear
ATPtx	-10.96	0.346392	0.372989	0.932265	-10.79 +/- 0.64	-11.14 +/- 1.23	ATP Transporter, Peroxisomal	atp[c]	<=>	atp[x]	Transport, peroxisomal
BAAT1x	-0.849765	-0.195539	0.962826	0.992331	-0.94 +/- 9.94	-0.75 +/- 11.35	Bile Acid Coenzyme A: Amino Acid N-Acyltransferase	cholcoa[x] + gly[x]	->	coa[x] + gchola[x]	Bile acid synthesis	BAAT
BAAT2x	1.03673	-1.51093	0.698864	0.965441	0.31 +/- 10.32	1.82 +/- 9.39	Bile Acid Coenzyme A: Amino Acid N-Acyltransferase	cholcoa[x] + taur[x]	->	coa[x] + tchola[x]	Bile acid synthesis	BAAT
BAAT3x	-6.86275	0.147828	0.734947	0.972557	-6.79 +/- 0.9	-6.94 +/- 1.27	Bile Acid Coenzyme A: Amino Acid N-Acyltransferase	dgcholcoa[x] + gly[x]	->	coa[x] + dgchol[x]	Bile acid synthesis	BAAT
BAAT4x	7.3408	-1.34811	0.0213645	0.926471	6.69 +/- 1.01	8.04 +/- 1.72	Bile Acid Coenzyme A: Amino Acid N-Acyltransferase	dcholcoa[x] + gly[x]	->	coa[x] + dgchol[x]	Bile acid synthesis	BAAT
BHBt	8.79303	-0.102224	0.878367	0.992331	8.74 +/- 1.74	8.85 +/- 1.63	(R)-3-Hydroxybutanoate Transport via H+ Symport	bhb[e] + h[e]	<=>	bhb[c] + h[c]	Transport, extracellular
BHMT	-16.784	-0.0364183	0.93539	0.992331	-16.8 +/- 0.98	-16.77 +/- 1.27	Betaine-Homocysteine S-Methyltransferase	glyb[c] + hcys_L[c]	->	dmgly[c] + met_L[c]	Glycine, serine, alanine, and threonine metabolism	BHMT;BHMT2
BILDGLCURt	7.83883	-0.243988	0.74962	0.977357	7.72 +/- 1.96	7.97 +/- 1.89	Bilirubin Beta-Diglucuronide Transport via Bicarbonate Antiport	bildglcur[e] + hco3[c]	<=>	bildglcur[c] + hco3[e]	Transport, extracellular	SLCO1B1
BILGLCURt	7.50032	-0.149992	0.896958	0.992331	7.43 +/- 2.86	7.58 +/- 3	Bilirubin Monoglucuronide Transport via Bicarbonate Antiport	bilglcur[e] + hco3[c]	<=>	bilglcur[c] + hco3[e]	Transport, extracellular	SLCO1B1;SLCO1B3
BILIRUBt2	7.46297	0.705699	0.210773	0.926471	7.8 +/- 1.47	7.1 +/- 1.31	Bilirubin Transport via Bicarbonate Antiport	bilirub[e] + hco3[c]	<=>	bilirub[c] + hco3[e]	Transport, extracellular	SLCO1B1
BPNT2	-16.3582	-0.223302	0.220494	0.926471	-16.47 +/- 0	-16.24 +/- 0.61	3', 5'-Bisphosphate Nucleotidase (Paps)	h2o[c] + paps[c]	->	aps[c] + pi[c]	Nucleotide interconversion	BPNT1
BTNt2	4.46281	4.76107	0.194124	0.926471	6.75 +/- 7.07	1.99 +/- 10.94	Biotin Reversible Transport via Proton Symport	btn[e] + h[e]	<=>	btn[c] + h[c]	Transport, extracellular	SLC16A1
BTNt4i	8.18912	0.765093	0.27628	0.926471	8.56 +/- 1.7	7.79 +/- 1.81	Biotin Uptake (Antiport)	btn[e] + h[c]	->	btn[c] + h[e]	Transport, extracellular	SLC19A3
C14STRr	-14.0326	0.0981169	0.434326	0.93269	-13.99 +/- 0.26	-14.08 +/- 0.28	C-14 Sterol Reductase	44mctr[r] + h[r] + nadph[r]	->	44mzym[r] + nadp[r]	Cholesterol metabolism	TM7SF2
C160CPT1	-9.16289	-0.40375	0.520027	0.93269	-9.36 +/- 1.56	-8.95 +/- 1.59	Production of Palmitoylcarnitine	crn[c] + pmtcoa[c]	<=>	coa[c] + pmtcrn[c]	Fatty acid oxidation	CPT1A;CPT1B;CPT1C
C160CPT2	-9.05099	-0.463788	0.209138	0.926471	-9.27 +/- 1.05	-8.81 +/- 0.71	C160 Transport into the Mitochondria	coa[m] + pmtcrn[m]	<=>	crn[m] + pmtcoa[m]	Fatty acid oxidation	CPT1A;CPT2
C161CPT1	-8.18919	0.0270623	0.898003	0.992331	-8.18 +/- 0.48	-8.2 +/- 0.54	Production of Palmitoleoylcarnitine	crn[c] + hdcoa[c]	<=>	coa[c] + hdcecrn[c]	Fatty acid oxidation	CPT1A;CPT1B;CPT1C
C161CPT12	-9.16811	0.410227	0.535127	0.93269	-8.97 +/- 1.5	-9.38 +/- 1.82	Carnitine O-Palmitoyltransferase	crn[c] + hdd2coa[c]	<=>	coa[c] + hdd2crn[c]	Fatty acid oxidation	CPT1A;CPT1B;CPT1C
C161CPT2	-8.19771	0.0266006	0.899987	0.992331	-8.18 +/- 0.48	-8.21 +/- 0.54	Transport of Hexadecenoyl Coenzyme A into Mitochondrial Matrix	coa[m] + hdcecrn[m]	<=>	crn[m] + hdcoa[m]	Fatty acid oxidation	CPT2
C161CPT22	-9.04926	-1.06476	0.261195	0.926471	-9.56 +/- 2.4	-8.5 +/- 2.32	C161 Transport into the Mitochondria	coa[m] + hdd2crn[m]	<=>	crn[m] + hdd2coa[m]	Fatty acid oxidation	CPT2
C161CRN2t	-7.3749	-0.0970533	0.556408	0.93269	-7.42 +/- 0.31	-7.32 +/- 0.45	C161 Transport into the Mitochondria	hdd2crn[c]	<=>	hdd2crn[m]	Fatty acid oxidation	SLC25A20
C161CRNt	-7.3749	-0.0970533	0.556408	0.93269	-7.42 +/- 0.31	-7.32 +/- 0.45	C161 Transport into the Mitochondria	hdcecrn[c]	<=>	hdcecrn[m]	Fatty acid oxidation	SLC25A20
C180CPT1	-7.79383	0.186694	0.58926	0.933171	-7.7 +/- 0.7	-7.89 +/- 1	Production of Stearoylcarnitine	crn[c] + stcoa[c]	<=>	coa[c] + stcrn[c]	Fatty acid oxidation	CPT1A;CPT1B;CPT1C
C180CPT2	-7.79383	0.186694	0.58926	0.933171	-7.7 +/- 0.7	-7.89 +/- 1	Carnitine O-Stearoyl Transferase	coa[m] + stcrn[m]	<=>	crn[m] + stcoa[m]	Fatty acid oxidation	CPT2
C181CPT1	-10.1853	-0.526485	0.472852	0.93269	-10.44 +/- 1.96	-9.91 +/- 1.7	Transport of Octadecenoyl Coenzyme A into Mitochondrial Matrix	crn[c] + odecoa[c]	<=>	coa[c] + odecrn[c]	Fatty acid oxidation	CPT1A;CPT1B;CPT1C
C181CPT2	-8.0658	0.0500104	0.805834	0.992331	-8.04 +/- 0.42	-8.09 +/- 0.55	Transport of Octadecenoyl Coenzyme A into Mitochondrial Matrix	coa[m] + odecrn[m]	<=>	crn[m] + odecoa[m]	Fatty acid oxidation	CPT2
C181CRNt	-4.29509	-0.100365	0.567377	0.93269	-4.34 +/- 0.34	-4.24 +/- 0.48	C181 Transport into the Mitochondria	odecrn[c]	<=>	odecrn[m]	Fatty acid oxidation	SLC25A20
C204CPT1	-11.741	0.00804871	0.951982	0.992331	-11.74 +/- 0.31	-11.75 +/- 0.28	Carnitine C20:4 Transferase	arachdcoa[c] + crn[c]	<=>	arachdcrn[c] + coa[c]	Fatty acid oxidation	CPT1A;CPT1B;CPT1C
C204CPT2	-11.6371	0.00466103	0.976427	0.992331	-11.63 +/- 0.26	-11.64 +/- 0.45	Arachidonic Acid Transport into the Mitochondria	arachdcrn[m] + coa[m]	<=>	arachdcoa[m] + crn[m]	Fatty acid oxidation	CPT2
C3STDH1Pr	-14.0326	0.0981169	0.434326	0.93269	-13.99 +/- 0.26	-14.08 +/- 0.28	C-3 Sterol Dehydrogenase (4-Methylzymosterol)	4mzym_int1[r] + nadp[r]	->	4mzym_int2[r] + co2[r] + h[r] + nadph[r]	Cholesterol metabolism	NSDHL
C4STMO1r	-14.0326	0.0981169	0.434326	0.93269	-13.99 +/- 0.26	-14.08 +/- 0.28	C-4 Sterol Methyl Oxidase (4, 4-Dimethylzymosterol)	3.0 h[r] + 3.0 nadph[r] + 3.0 o2[r] + 44mzym[r]	->	3.0 nadp[r] + 4.0 h2o[r] + 4mzym_int1[r]	Cholesterol metabolism	MSMO1
CAt7r	7.35212	1.1619	0.547779	0.93269	7.91 +/- 2.15	6.75 +/- 6.69	Calcium / Sodium Antiporter (1:3), Reversible	3.0 na1[e] + ca2[c]	<=>	3.0 na1[c] + ca2[e]	Transport, extracellular	SLC8A1;SLC8A2;SLC8A3
CATm	-6.44235	-0.199739	0.698135	0.965441	-6.54 +/- 0.81	-6.34 +/- 1.67	Catalase	2.0 h2o2[m]	->	2.0 h2o[m] + o2[m]	ROS detoxification	CAT
CATp	-7.70605	0.651842	0.381092	0.932265	-7.39 +/- 1.48	-8.05 +/- 2.21	Catalase A, Peroxisomal	2.0 h2o2[x]	->	2.0 h2o[x] + o2[x]	Miscellaneous	CAT
CDIPTr	-8.59579	1.03854	0.133404	0.926471	-8.1 +/- 0.5	-9.14 +/- 2.41	Phosphatidylinositol Synthase (Homo Sapiens)	cdpdag_hs[c] + inost[c]	<=>	cmp[c] + h[c] + pail_hs[c]	Glycerophospholipid metabolism	CDIPT
CDPDAGtm	-11.2576	-0.628141	0.298303	0.926471	-11.56 +/- 1.25	-10.93 +/- 1.74	Intracellular Transport	cdpdag_hs[c]	<=>	cdpdag_hs[m]	Transport, mitochondrial
CDS	-9.21253	1.36244	0.062039	0.926471	-8.56 +/- 1.3	-9.92 +/- 2.18	Phosphatidate Cytidylyltransferase	ctp[c] + h[c] + pa_hs[c]	->	cdpdag_hs[c] + ppi[c]	Glycerophospholipid metabolism	CDS1;CDS2
CDSm	-11.195	-0.630729	0.285122	0.926471	-11.5 +/- 1.23	-10.87 +/- 1.69	Phosphatidate Cytidylyltransferase	ctp[m] + h[m] + pa_hs[m]	->	cdpdag_hs[m] + ppi[m]	Glycerophospholipid metabolism	CDS1;CDS2
CEPTC	-10.4646	0.18779	0.0751817	0.926471	-10.37 +/- 0.08	-10.56 +/- 0.28	Choline Phosphotransferase	cdpchol[c] + dag_hs[c]	->	cmp[c] + h[c] + pchol_hs[c]	Glycerophospholipid metabolism	CEPT1;CHPT1
CERT2gt	7.04249	0.766599	0.0774041	0.926471	7.41 +/- 1.46	6.64 +/- 0	Ceramide Transport Protein	gluside_hs[c]	<=>	gluside_hs[g]	Transport, golgi apparatus	COL4A3BP
CGLYt3_2_	-9.08315	-0.74163	0.325872	0.926471	-9.44 +/- 1.92	-8.7 +/- 1.85	Cys-Gly Transport in via Proton Symport	2.0 h[e] + cgly[e]	->	2.0 h[c] + cgly[c]	Transport, extracellular	SLC15A2
CHAT	8.23837	-0.127779	0.85207	0.992331	8.18 +/- 1.72	8.3 +/- 1.73	Choline O-Acetyltransferase	accoa[c] + chol[c]	<=>	ach[c] + coa[c]	Glycerophospholipid metabolism	CHAT
CHATn	8.23838	-0.127766	0.852084	0.992331	8.18 +/- 1.72	8.3 +/- 1.73	Choline O-Acetyltransferase	accoa[n] + chol[n]	<=>	ach[n] + coa[n]	Glycerophospholipid metabolism	CHAT
CHLPCTD	-10.4646	0.18779	0.0751817	0.926471	-10.37 +/- 0.08	-10.56 +/- 0.28	Choline Phosphate Cytididyltransferase	cholp[c] + ctp[c] + h[c]	->	cdpchol[c] + ppi[c]	Glycerophospholipid metabolism	PCYT1A;PCYT1B
CHOLATEt	7.01538	0.1494	0.728181	0.972557	7.09 +/- 1.16	6.94 +/- 0.98	Cholate Transport via Bicarbonate Antiport	cholate[e] + hco3[c]	<=>	cholate[c] + hco3[e]	Transport, extracellular	SLCO1A2;SLCO1B1
CHOLATEt2	6.35809	0.0107182	0.877389	0.992331	6.36 +/- 0.08	6.35 +/- 0.04	Cholate Transport via Sodium Symport	2.0 na1[e] + cholate[e]	->	2.0 na1[c] + cholate[c]	Transport, extracellular	SLC10A1;SLC10A2
CHOLK	-12.5773	0.126427	0.540984	0.93269	-12.52 +/- 0.48	-12.64 +/- 0.51	Choline Kinase	atp[c] + chol[c]	->	adp[c] + cholp[c] + h[c]	Glycerophospholipid metabolism	CHKA;CHKB
CHOLt4	7.95087	0.0872528	0.890848	0.992331	7.99 +/- 1.64	7.91 +/- 1.56	Choline, Sodium Symport	chol[e] + na1[e]	<=>	chol[c] + na1[c]	Transport, extracellular	SLC5A7
CHOLtn	8.23838	-0.127766	0.852084	0.992331	8.18 +/- 1.72	8.3 +/- 1.73	Choline Transport, Nuclear Through Pores	chol[c]	<=>	chol[n]	Transport, nuclear
CHOLtu	7.83074	0.174834	0.789063	0.992331	7.91 +/- 1.67	7.74 +/- 1.62	Choline Uniport	chol[e]	<=>	chol[c]	Transport, extracellular	SLC22A2;SLC22A5
CHSTEROLt1	7.56989	0.683842	0.24059	0.926471	7.9 +/- 1.65	7.21 +/- 1.18	Cholesterol Intracellular Transport	chsterol[l]	<=>	chsterol[m]	Transport, mitochondrial	STARD3
CHSTEROLt2	6.23642	4.06417	0.0850378	0.926471	8.19 +/- 1.71	4.12 +/- 8.19	Cholesterol Intracellular Transport	chsterol[r]	<=>	chsterol[m]	Transport, mitochondrial
CHSTEROLt3	8.09439	0.237607	0.677703	0.965441	8.21 +/- 1.46	7.97 +/- 1.41	Cholesterol Intracellular Transport	chsterol[c]	<=>	chsterol[m]	Transport, mitochondrial
CITRtm	-9.96491	0.242769	0.675056	0.965441	-9.85 +/- 1.55	-10.09 +/- 1.35	Citrulline Mitochondrial Transport via Proton Antiport	citr_L[m]	<=>	citr_L[c]	Transport, mitochondrial	SLC25A15;SLC25A2
CITt4_2	7.85473	-1.16206	0.087538	0.926471	7.3 +/- 1.55	8.46 +/- 1.78	Citrate Transport via Sodium Symport	2.0 na1[e] + cit[e]	<=>	2.0 na1[c] + cit[c]	Transport, extracellular	SLC13A2
CITtam	7.63899	-0.830254	0.461199	0.93269	7.24 +/- 3.4	8.07 +/- 2.05	Citrate Transport, Mitochondrial	cit[c] + mal_L[m]	<=>	cit[m] + mal_L[c]	Transport, mitochondrial	SLC25A1
CITtbm	7.96915	1.24288	0.303121	0.926471	8.57 +/- 1.6	7.32 +/- 4.04	Citrate Transport, Mitochondrial	cit[c] + pep[m]	<=>	cit[m] + pep[c]	Transport, mitochondrial	SLC25A1
CLFORtex	4.24917	1.24368	0.248176	0.926471	4.85 +/- 3.04	3.6 +/- 2.24	Chloride Transport via Formate Antiport	2.0 for[c] + cl[e]	->	2.0 for[e] + cl[c]	Transport, extracellular	SLC26A4
CLI2tex	5.82223	-0.371619	0.198371	0.926471	5.64 +/- 0	6.02 +/- 1.01	Chloride Transport via Iodide Antiport	2.0 i[c] + cl[e]	->	2.0 i[e] + cl[c]	Transport, extracellular	SLC26A4
CLOHtex2	1.02624	-1.0563	0.384094	0.93269	0.52 +/- 2.87	1.58 +/- 3.24	Chloride Transport via Hydroxide Antiport (2:1)	2.0 cl[e] + h2o[c]	->	2.0 cl[c] + h2o[e]	Transport, extracellular	SLC26A6
CLOXAtex2	-5.64966	-0.0456834	0.990388	0.99595	-5.67 +/- 9.11	-5.63 +/- 10.14	Chloride Transport via Oxalate Antiport (2:1)	2.0 cl[e] + oxa[c]	->	2.0 cl[c] + oxa[e]	Transport, extracellular	SLC26A6
CLS_hs	-14.8215	0.0968593	0.435054	0.93269	-14.78 +/- 0.26	-14.87 +/- 0.28	Cardiolipin Synthase (Homo Sapiens)	cdpdag_hs[c] + pglyc_hs[c]	->	clpn_hs[c] + cmp[c] + h[c]	Glycerophospholipid metabolism	CRLS1
CO2ter	-13.045	0.0989732	0.433872	0.93269	-13 +/- 0.26	-13.1 +/- 0.29	CO2 Endoplasmic Reticular Transport via Diffusion	co2[c]	<=>	co2[r]	Transport, endoplasmic reticular
CO2tm	-0.352952	1.13712	0.343761	0.926471	0.19 +/- 2.88	-0.94 +/- 3.15	CO2 Transport (Diffusion), Mitochondrial	co2[c]	<=>	co2[m]	Transport, mitochondrial
CO2tp	-7.83347	-0.443136	0.780942	0.988825	-8.05 +/- 0.91	-7.6 +/- 5.75	CO2 Peroxisomal Transport	co2[c]	<=>	co2[x]	Transport, peroxisomal
COAtm	-6.72557	-1.25803	0.503963	0.93269	-7.33 +/- 4.3	-6.07 +/- 5.19	Transport of Coenzyme A	coa[c]	<=>	coa[m]	Transport, mitochondrial	SLC25A16
COAtn	8.23838	-0.127766	0.852084	0.992331	8.18 +/- 1.72	8.3 +/- 1.73	Transport of Coenzyme A, Nuclear	coa[c]	<=>	coa[n]	Transport, nuclear
COAtp	7.31705	2.64151	0.0238013	0.926471	8.58 +/- 1.44	5.94 +/- 3.76	Transport of Coenzyme A, Peroxisome	coa[c]	<=>	coa[x]	Transport, peroxisomal
COAtr	3.77222	2.84331	0.232526	0.926471	5.14 +/- 5.47	2.29 +/- 6.43	Transport of Coenzyme A, Endoplasmatic Reticulum	coa[c]	<=>	coa[r]	Transport, endoplasmic reticular
CRNCAR3tp	-7.57088	-0.400096	0.834802	0.992331	-7.76 +/- 4.24	-7.36 +/- 5.46	Carnitine-Propcarnitine Carrier, Peroxisomal	crn[c] + pcrn[x]	->	crn[x] + pcrn[c]	Transport, peroxisomal
CRNCARtp	-11.0014	3.18812	0.132002	0.926471	-9.47 +/- 7.16	-12.66 +/- 1.16	Carnitine-Acetylcarnitine Carrier, Peroxisomal	acrn[x] + crn[c]	->	acrn[c] + crn[x]	Transport, peroxisomal	CRAT
CRNtim	7.21855	1.71853	0.128016	0.926471	8.04 +/- 2.32	6.32 +/- 3.22	L-Carnitine Transport Out of Mitochondria via Diffusion	crn[m]	<=>	crn[c]	Transport, mitochondrial	SLC25A20
CRNtx	8.77676	1.12819	0.283708	0.926471	9.32 +/- 1.23	8.19 +/- 3.58	Carnitine Transport Peroxisome to Mitochondria	dmnoncrn[x]	<=>	dmnoncrn[m]	Transport, peroxisomal
CRTSLtr	-13.5878	0.259393	0.75263	0.977357	-13.46 +/- 2.16	-13.72 +/- 1.98	Cortisol Intracellular Transport	crtsl[c]	<=>	crtsl[r]	Transport, endoplasmic reticular
CRVNCtr	9.03564	-0.19165	0.755731	0.977357	8.94 +/- 1.6	9.14 +/- 1.5	Fatty Acid Transport via Diffusion	crvnc[e]	<=>	crvnc[c]	Transport, extracellular
CSm	-2.06902	-0.0329506	0.623558	0.944534	-2.08 +/- 0.06	-2.05 +/- 0.03	Citrate Synthase	accoa[m] + h2o[m] + oaa[m]	->	cit[m] + coa[m] + h[m]	Citric acid cycle	CS
CSNAT2m	-7.57088	-0.400096	0.834802	0.992331	-7.76 +/- 4.24	-7.36 +/- 5.46	Carnitine O-Aceyltransferase, Mitochondrial	coa[m] + pcrn[m]	<=>	crn[m] + ppcoa[m]	Fatty acid oxidation	CRAT
CSNAT3x	-7.57088	-0.400096	0.834802	0.992331	-7.76 +/- 4.24	-7.36 +/- 5.46	Carnitine O-Aceyltransferase, Peroxisomal	crn[x] + ppcoa[x]	<=>	coa[x] + pcrn[x]	Fatty acid oxidation	CRAT
CSNATer	3.12081	3.3419	0.242769	0.926471	4.72 +/- 6.46	1.38 +/- 7.83	Carnitine O-Acetyltransferase, Endolasmic Reticulum	accoa[r] + crn[r]	<=>	acrn[r] + coa[r]	Fatty acid oxidation	CRAT
CSNATm	-7.37461	0.0568628	0.721118	0.972557	-7.35 +/- 0.39	-7.4 +/- 0.34	Carnitine O-Aceyltransferase, Mitochondrial	acrn[m] + coa[m]	<=>	accoa[m] + crn[m]	Fatty acid oxidation	CRAT
CSNATp	9.01074	-1.7879	0.200985	0.926471	8.15 +/- 4.82	9.94 +/- 0.06	Carnitine O-Acetyltransferase, Reverse Direction, Peroxisomal	accoa[x] + crn[x]	<=>	acrn[x] + coa[x]	Fatty acid oxidation	CRAT
CSNATr	9.55172	-0.650117	0.0835382	0.926471	9.24 +/- 1.26	9.89 +/- 0.08	Carnitine O-Acetyltransferase	accoa[c] + crn[c]	<=>	acrn[c] + coa[c]	Fatty acid oxidation	CRAT
CYSALANaEx	6.01633	0.727905	0.256766	0.926471	6.37 +/- 2.09	5.64 +/- 0.74	L-Alanine/L-Cysteine Na-Dependent Exchange (Cys-L In)	ala_L[c] + cys_L[e] + na1[e]	->	ala_L[e] + cys_L[c] + na1[c]	Transport, extracellular	SLC1A4;SLC1A5
CYSASNNaEx	6.90961	-0.0212944	0.954846	0.992331	6.9 +/- 0.92	6.92 +/- 0.96	L-Cysteine/L-Asparagine Na-Dependent Exchange (Cys-L In)	asn_L[c] + cys_L[e] + na1[e]	->	asn_L[e] + cys_L[c] + na1[c]	Transport, extracellular	SLC1A5
CYSGLNNaEx	6.49897	0.148627	0.813639	0.992331	6.57 +/- 1.53	6.42 +/- 1.66	L-Cysteine/L-Glutamine Na-Dependent Exchange (Cys-L In)	cys_L[e] + gln_L[c] + na1[e]	->	cys_L[c] + gln_L[e] + na1[c]	Transport, extracellular	SLC1A5
CYSGLUexR	8.88834	0.384124	0.530965	0.93269	9.07 +/- 1.46	8.69 +/- 1.63	L-Cysteine/L-Glutamine Reversible Exchanger	cys_L[e] + gln_L[c]	<=>	cys_L[c] + gln_L[e]	Transport, extracellular	SLC3A2;SLC7A10;SLC7A5
CYSGLYexR	9.01219	0.921929	0.197124	0.926471	9.45 +/- 1.25	8.53 +/- 2.21	L-Cysteine/Glycine Reversible Exchanger	cys_L[c] + gly[e]	<=>	cys_L[e] + gly[c]	Transport, extracellular	SLC3A2;SLC7A10;SLC7A8
CYSO	-8.62129	0.0025598	0.971283	0.992331	-8.62 +/- 0.06	-8.62 +/- 0.1	Cysteine Oxidase	cys_L[c] + o2[c]	->	2.0 h[c] + 3sala[c]	Taurine and hypotaurine metabolism	CDO1
CYSSERNaEx	7.30361	0.204038	0.708444	0.966834	7.4 +/- 1.44	7.2 +/- 1.29	L-Serine/L-Cysteine Na-Dependent Exchange (Cys-L In)	cys_L[e] + na1[e] + ser_L[c]	->	cys_L[c] + na1[c] + ser_L[e]	Transport, extracellular	SLC1A4;SLC1A5
CYSt4	-8.25458	1.19379	0.696349	0.965441	-7.68 +/- 8.17	-8.88 +/- 7.25	Transport of L-Cysteine via Sodium Symport, Reversible	cys_L[e] + na1[e]	->	cys_L[c] + na1[c]	Transport, extracellular	ACE2;SLC38A2;SLC6A14;SLC6A19;TMEM27
CYStec	7.23601	-1.52305	0.361687	0.926471	6.5 +/- 5.57	8.03 +/- 1.71	Transport of L-Cysteine via Diffusion	cys_L[e]	<=>	cys_L[c]	Transport, extracellular	SLC43A2
CYSTHRNaEx	1.27835	4.13645	0.266569	0.926471	3.26 +/- 8.8	-0.87 +/- 9.85	L-Cysteine/L-Threonine Na-Dependent Exchange (Cys-L In)	cys_L[e] + na1[e] + thr_L[c]	->	cys_L[c] + na1[c] + thr_L[e]	Transport, extracellular	SLC1A4;SLC1A5
CYTD	-16.6678	-0.540374	0.0306975	0.926471	-16.93 +/- 0.37	-16.39 +/- 0.75	Cytidine Deaminase	cytd[c] + h2o[c] + h[c]	->	nh4[c] + uri[c]	Pyrimidine catabolism	AICDA;CDA
CYTDK2m	-11.5964	-0.602301	0.195125	0.926471	-11.89 +/- 0.39	-11.28 +/- 1.61	Cytidine Kinase (ATP), Mitochondrial	atp[m] + cytd[m]	->	adp[m] + cmp[m] + h[m]	Nucleotide interconversion
CYTDn	-8.93423	0.281682	0.722359	0.972557	-8.8 +/- 1.38	-9.08 +/- 2.51	Cytidine Deaminase, Nuclear	cytd[n] + h2o[n] + h[n]	->	nh4[n] + uri[n]	Nucleotide interconversion	AICDA
CYTDt	7.82279	-0.326661	0.614202	0.940411	7.67 +/- 1.6	7.99 +/- 1.67	Cytidine Faciliated Transport in Cytosol	cytd[e]	<=>	cytd[c]	Transport, extracellular	SLC29A1;SLC29A2
CYTDtm	-11.5964	-0.602301	0.195125	0.926471	-11.89 +/- 0.39	-11.28 +/- 1.61	Cytidine Faciliated Transport in Mitochondria	cytd[c]	<=>	cytd[m]	Transport, mitochondrial	SLC29A1
CYTDtn	-8.93423	0.281682	0.722359	0.972557	-8.8 +/- 1.38	-9.08 +/- 2.51	Cytidine Transport in Nucleus	cytd[c]	<=>	cytd[n]	Transport, nuclear
CYTK10	-5.91059	-0.114083	0.873214	0.992331	-5.97 +/- 1.72	-5.85 +/- 1.9	Cytidylate Kinase (CMP, dGTP)	cmp[c] + dgtp[c]	<=>	cdp[c] + dgdp[c]	Nucleotide interconversion	CMPK1
CYTK10n	-4.58897	0.122211	0.304447	0.926471	-4.53 +/- 0.29	-4.65 +/- 0.2	Cytidylate Kinase (CMP, dGTP), Nuclear	cmp[n] + dgtp[n]	<=>	cdp[n] + dgdp[n]	Nucleotide interconversion	CMPK1
CYTK11	-5.09984	0.347604	0.488409	0.93269	-4.93 +/- 1.27	-5.28 +/- 1.23	Cytidylate Kinase (dCMP, dGTP)	dcmp[c] + dgtp[c]	<=>	dcdp[c] + dgdp[c]	Nucleotide interconversion	CMPK1
CYTK11n	-4.58897	0.122211	0.304447	0.926471	-4.53 +/- 0.29	-4.65 +/- 0.2	Cytidylate Kinase (dCMP, dGTP), Nuclear	dcmp[n] + dgtp[n]	<=>	dcdp[n] + dgdp[n]	Nucleotide interconversion	CMPK1
CYTK12	-6.10845	0.097533	0.882388	0.992331	-6.06 +/- 1.88	-6.16 +/- 1.39	Cytidylate Kinase (dCMP, dCTP)	dcmp[c] + dctp[c]	<=>	2.0 dcdp[c]	Nucleotide interconversion	CMPK1
CYTK12n	-5.76192	-0.395044	0.658271	0.957694	-5.95 +/- 2.13	-5.56 +/- 2.38	Cytidylate Kinase (dCMP, dCTP), Nuclear	dcmp[n] + dctp[n]	<=>	2.0 dcdp[n]	Nucleotide interconversion	CMPK1
CYTK13	-6.05023	-0.34593	0.597257	0.933256	-6.22 +/- 1.69	-5.87 +/- 1.6	Cytidylate Kinase (dCMP, dATP)	datp[c] + dcmp[c]	<=>	dadp[c] + dcdp[c]	Nucleotide interconversion	CMPK1
CYTK13n	-5.68345	1.40661	0.106418	0.926471	-5.01 +/- 2.06	-6.41 +/- 2.22	Cytidylate Kinase (dCMP, dATP), Nuclear	datp[n] + dcmp[n]	<=>	dadp[n] + dcdp[n]	Nucleotide interconversion	CMPK1
CYTK14	-5.59389	-0.159972	0.758838	0.979591	-5.67 +/- 1.32	-5.51 +/- 1.3	Cytidylate Kinase (dCMP, UTP)	dcmp[c] + utp[c]	<=>	dcdp[c] + udp[c]	Nucleotide interconversion	CMPK1
CYTK14n	-6.34734	0.615032	0.432633	0.93269	-6.05 +/- 1.88	-6.67 +/- 2.05	Cytidylate Kinase (dCMP, CTP), Nuclear	dcmp[n] + utp[n]	<=>	dcdp[n] + udp[n]	Nucleotide interconversion	CMPK1
CYTK1m	-11.923	0.209586	0.77069	0.987327	-11.82 +/- 0.37	-12.03 +/- 2.59	Cytidylate Kinase (CMP), Mitochondrial	atp[m] + cmp[m]	<=>	adp[m] + cdp[m]	Nucleotide interconversion	CMPK2
CYTK1n	-4.932	-0.0271727	0.953872	0.992331	-4.95 +/- 1.38	-4.92 +/- 0.91	Cytidylate Kinase (CMP), Nuclear	atp[n] + cmp[n]	<=>	adp[n] + cdp[n]	Nucleotide interconversion	CMPK1
CYTK2n	-4.65931	-0.0130569	0.966143	0.992331	-4.67 +/- 1.04	-4.65 +/- 0.2	Cytidylate Kinase (dCMP), Nuclear	atp[n] + dcmp[n]	<=>	adp[n] + dcdp[n]	Nucleotide interconversion	CMPK1
CYTK3n	-5.70505	-1.51381	0.0400396	0.926471	-6.43 +/- 2.3	-4.92 +/- 0.93	Cytidylate Kinase (dCMP, CTP), Nuclear	ctp[n] + dcmp[n]	<=>	cdp[n] + dcdp[n]	Nucleotide interconversion	CMPK1
CYTK4n	-7.39883	1.17239	0.0650844	0.926471	-6.84 +/- 1.73	-8.01 +/- 1.32	Cytidylate Kinase (dCMP, GTP), Nuclear	dcmp[n] + gtp[n]	<=>	dcdp[n] + gdp[n]	Nucleotide interconversion	CMPK1
CYTK5	-6.1644	0.118838	0.836918	0.992331	-6.11 +/- 1.25	-6.23 +/- 1.65	Cytidylate Kinase (dCMP)	ctp[c] + dcmp[c]	<=>	cdp[c] + dcdp[c]	Nucleotide interconversion	CMPK1
CYTK5n	-6.18546	0.134143	0.850999	0.992331	-6.12 +/- 1.83	-6.26 +/- 1.77	Cytidylate Kinase (CMP), Nuclear	cmp[n] + gtp[n]	<=>	cdp[n] + gdp[n]	Nucleotide interconversion	CMPK1
CYTK6	-5.54284	0.263781	0.651247	0.955342	-5.42 +/- 1.47	-5.68 +/- 1.47	Cytidylate Kinase (CMP, CTP)	cmp[c] + ctp[c]	<=>	2.0 cdp[c]	Nucleotide interconversion	CMPK1
CYTK6n	-5.88157	1.77391	0.028079	0.926471	-5.03 +/- 1.62	-6.8 +/- 2.23	Cytidylate Kinase (CMP, CTP), Nuclear	cmp[n] + ctp[n]	<=>	2.0 cdp[n]	Nucleotide interconversion	CMPK1
CYTK7	-6.2451	-0.859145	0.345479	0.926471	-6.66 +/- 2.58	-5.8 +/- 1.91	Cytidylate Kinase (CMP, UTP)	cmp[c] + utp[c]	<=>	cdp[c] + udp[c]	Nucleotide interconversion	CMPK1
CYTK7n	-5.37763	-0.477285	0.581009	0.93269	-5.61 +/- 2.1	-5.13 +/- 2.27	Cytidylate Kinase (CMP, UTP), Nuclear	cmp[n] + utp[n]	<=>	cdp[n] + udp[n]	Nucleotide interconversion	CMPK1
CYTK8	-5.93673	-0.0272163	0.971446	0.992331	-5.95 +/- 2.09	-5.92 +/- 1.72	Cytidylate Kinase (CMP, dATP)	cmp[c] + datp[c]	<=>	cdp[c] + dadp[c]	Nucleotide interconversion	CMPK1
CYTK8n	-7.19267	-0.0091846	0.986977	0.994731	-7.2 +/- 1.27	-7.19 +/- 1.56	Cytidylate Kinase (CMP, dATP), Nuclear	cmp[n] + datp[n]	<=>	cdp[n] + dadp[n]	Nucleotide interconversion	CMPK1
CYTK9	-4.52625	0.962726	0.0482362	0.926471	-4.06 +/- 0.75	-5.03 +/- 1.51	Cytidylate Kinase (CMP, dCTP)	cmp[c] + dctp[c]	<=>	cdp[c] + dcdp[c]	Nucleotide interconversion	CMPK1
CYTK9n	-6.02517	0.486137	0.606822	0.935599	-5.79 +/- 2.32	-6.28 +/- 2.45	Cytidylate Kinase (CMP, dCTP), Nuclear	cmp[n] + dctp[n]	<=>	cdp[n] + dcdp[n]	Nucleotide interconversion	CMPK1
D3AIBTm	-15.1557	-1.5073	0.00582602	0.926471	-15.88 +/- 0.96	-14.37 +/- 1.53	D-3-Amino-Isobutanoate:Pyruvate Aminotransferase, Mitochondrial	3aib_D[m] + pyr[m]	<=>	2mop[m] + ala_L[m]	Pyrimidine catabolism	AGXT2
DAGK_hs	-11.4957	0.582139	0.123044	0.926471	-11.22 +/- 0.36	-11.8 +/- 1.27	Diacylglycerol Phosphate Kinase (Homo Sapiens)	atp[c] + dag_hs[c]	->	adp[c] + h[c] + pa_hs[c]	Glycerophospholipid metabolism	DGKA;DGKB;DGKD;DGKE;DGKG;DGKH;DGKI;DGKQ;DGKZ
DAGKn_hs	-13.3237	0.805364	0.0558159	0.926471	-12.94 +/- 0.32	-13.74 +/- 1.43	Diacylglycerol Phosphate Kinase (Homo Sapiens)	atp[n] + dag_hs[n]	->	adp[n] + h[n] + pa_hs[n]	Glycerophospholipid metabolism	DGKI;DGKZ
DALAt2r	7.66551	0.956883	0.187876	0.926471	8.12 +/- 1.7	7.17 +/- 1.91	D-Alanine Transport via Proton Symport	ala_D[e] + h[e]	<=>	ala_D[c] + h[c]	Transport, extracellular	SLC36A1
DASCBR	-12.4981	0.321157	0.547215	0.93269	-12.34 +/- 1.26	-12.67 +/- 1.42	Dehydroascorbate Reductase	dhdascb[c] + nadph[c]	->	ascb_L[c] + nadp[c]	Vitamin C metabolism	GLRX;GLRX2
DATPtn	-14.6491	0.0971956	0.434852	0.93269	-14.6 +/- 0.26	-14.7 +/- 0.28	DATP Diffusion in Nucleus	datp[c]	<=>	datp[n]	Transport, nuclear
DCIm	-7.24582	-0.367713	0.0546439	0.926471	-7.42 +/- 0.48	-7.05 +/- 0.38	Dodecenoyl-Coenzyme A Delta Isomerase	dd2coa[m]	<=>	dd3coa[m]	Fatty acid oxidation	ECI1;ECI2
DCK1m	9.17378	1.01704	0.355735	0.926471	9.66 +/- 0.92	8.64 +/- 3.88	Deoxycytidine Kinase, Mitochondrial (ATP)	atp[m] + dcyt[m]	<=>	adp[m] + dcmp[m] + h[m]	Nucleotide interconversion
DCK1n	-12.4456	-0.633082	0.494737	0.93269	-12.75 +/- 2.73	-12.12 +/- 1.81	Deoxycytidine Kinase, Nuclear (ATP)	atp[n] + dcyt[n]	<=>	adp[n] + dcmp[n] + h[n]	Nucleotide interconversion	DCK
DCK2n	-12.3626	1.32862	0.0961189	0.926471	-11.72 +/- 2.07	-13.05 +/- 1.83	Deoxycytidine Kinase, Nuclear (UTP)	dcyt[n] + utp[n]	<=>	dcmp[n] + h[n] + udp[n]	Nucleotide interconversion	DCK
DCSPTN1CRNt	1.53982	-0.0970652	0.556413	0.93269	1.49 +/- 0.31	1.59 +/- 0.45	Transport into the Mitochondria (Carnitine)	dcsptn1crn[c]	<=>	dcsptn1crn[m]	Fatty acid oxidation	SLC25A20
DCTPtn	-10.4402	0.733303	0.0492911	0.926471	-10.09 +/- 1.11	-10.82 +/- 0.57	DCTP Diffusion in Nucleus	dctp[c]	<=>	dctp[n]	Transport, nuclear
DCYTD	-12.1421	-0.775816	0.0355977	0.926471	-12.51 +/- 0.93	-11.74 +/- 0.81	Deoxycytidine Deaminase	dcyt[c] + h2o[c] + h[c]	->	duri[c] + nh4[c]	Pyrimidine catabolism	AICDA;CDA
DCYTDn	9.17407	1.01643	0.35578	0.926471	9.66 +/- 0.92	8.65 +/- 3.88	Deoxycytidine Deaminase, Nuclear	dcyt[n] + h2o[n] + h[n]	->	duri[n] + nh4[n]	Nucleotide interconversion	AICDA
DDPGAm	-12.8262	-0.118546	0.691759	0.965441	-12.88 +/- 0.32	-12.76 +/- 1.02	2-Dehydro-3-Deoxy-Phosphogluconate Aldolase, Mitochondrial	4h2oglt[m]	<=>	glx[m] + pyr[m]	Arginine and proline metabolism
DESAT18_5	-14.6761	-0.0855296	0.906202	0.992331	-14.72 +/- 1.81	-14.63 +/- 1.86	Stearoyl Coenzyme A Desaturase (N-C18:0CoA -> N-C18:1CoA)	h[c] + nadh[c] + o2[c] + stcoa[c]	->	2.0 h2o[c] + nad[c] + od2coa[c]	Fatty acid synthesis	SCD
DESAT20_1	-11.6233	0.0233767	0.888941	0.992331	-11.61 +/- 0.29	-11.64 +/- 0.48	Fatty Acyl Coenzyme A Desaturase (N-C20:3CoA -> N-C20:4CoA)	dlnlcgcoa[c] + h[c] + nadh[c] + o2[c]	->	2.0 h2o[c] + arachdcoa[c] + nad[c]	Fatty acid synthesis	FADS1
DGCHOLtx	3.67836	-1.85022	0.503442	0.93269	2.79 +/- 6.53	4.64 +/- 7.44	Bile Acid Intracellular Transport	dgchol[x]	<=>	dgchol[c]	Transport, peroxisomal
DGK2m	-18.2311	-0.376884	0.33228	0.926471	-18.41 +/- 0.18	-18.04 +/- 1.38	Deoxyguanylate Kinase (dGMP:dATP), Mitochondrial	datp[m] + dgmp[m]	<=>	dadp[m] + dgdp[m]	Nucleotide interconversion
DGNSKm	-18.2311	-0.376884	0.33228	0.926471	-18.41 +/- 0.18	-18.04 +/- 1.38	Deoxyguanosine Kinase	atp[m] + dgsn[m]	->	adp[m] + dgmp[m] + h[m]	Nucleotide interconversion	DGUOK
DGSNtm	-18.2311	-0.376884	0.33228	0.926471	-18.41 +/- 0.18	-18.04 +/- 1.38	Deoyguanosine Transport in Mitochondria	dgsn[c]	<=>	dgsn[m]	Transport, mitochondrial
DGTPtn	-15.0501	0.0963467	0.435371	0.93269	-15 +/- 0.25	-15.1 +/- 0.28	DGTP Diffusion in Nucleus	dgtp[c]	<=>	dgtp[n]	Transport, nuclear
DHCR242r	-11.4314	-0.221594	0.586216	0.93269	-11.54 +/- 0.95	-11.32 +/- 1.09	24-Dehydrocholesterol Reductase [Precursor]	chlstol[r] + fadh2[r]	->	fad[r] + lthstrl[r]	Cholesterol metabolism	CYP7A1;DHCR24
DHCR72r	-16.2017	-1.13883	0.105101	0.926471	-16.75 +/- 1.62	-15.61 +/- 1.83	7-Dehydrocholesterol Reductase	7dhchsterol[r] + h[r] + nadph[r]	->	chsterol[r] + nadp[r]	Cholesterol metabolism	DHCR7
DHEASt	8.90154	0.215809	0.68559	0.965441	9.01 +/- 1.18	8.79 +/- 1.49	Dehydroepiandrosterone Sulfate Transport via Bicarbonate Antiport	dheas[e] + hco3[c]	<=>	dheas[c] + hco3[e]	Transport, extracellular	SLCO1A2;SLCO1B1;SLCO1B3;SLCO2B1
DHFtm	-11.3604	0.505438	0.547636	0.93269	-11.12 +/- 2.02	-11.62 +/- 2.21	Dihydrofolate Reversible Mitochondrial Transport	dhf[c]	<=>	dhf[m]	Transport, mitochondrial
DHORD9	-11.5579	0.0995335	0.433592	0.93269	-11.51 +/- 0.27	-11.61 +/- 0.29	Dihydoorotic Acid Dehydrogenase (Quinone 10)	dhor_S[c] + q10[m]	->	orot[c] + q10h2[m]	Pyrimidine synthesis	DHODH
DIDPtn	-6.68667	-0.331219	0.270078	0.926471	-6.85 +/- 0.72	-6.51 +/- 0.75	Transport of dIDP, Nuclear	didp[c]	<=>	didp[n]	Transport, nuclear
DITPtn	-6.68667	-0.331219	0.270078	0.926471	-6.85 +/- 0.72	-6.51 +/- 0.75	Transport of dITP, Nuclear	ditp[c]	<=>	ditp[n]	Transport, nuclear
D_LACtm	-8.27813	0.557524	0.270172	0.926471	-8.01 +/- 1.09	-8.57 +/- 1.41	D-Lactate Transport, Mitochondrial	h[c] + lac_D[c]	<=>	h[m] + lac_D[m]	Transport, mitochondrial	SLC16A1
DLNLCGCPT1	-8.33725	-0.184004	0.591266	0.933171	-8.43 +/- 1.06	-8.24 +/- 0.54	Carnitine O-Palmitoyltransferase	crn[c] + dlnlcgcoa[c]	<=>	coa[c] + dlnlcgcrn[c]	Fatty acid oxidation	CPT1A;CPT1B;CPT1C
DMATTx	-13.2405	0.085128	0.564634	0.93269	-13.2 +/- 0.35	-13.28 +/- 0.32	Dimethylallyltranstransferase	dmpp[x] + ipdp[x]	->	grdp[x] + ppi[x]	Cholesterol metabolism	FDPS
DMHPTCRNt	7.08339	0.662716	0.125257	0.926471	7.4 +/- 1.44	6.74 +/- 0.27	Transport of 2, 6 Dimethylheptanoyl Carnitine, Mitochondrial	dmhptcrn[c]	<=>	dmhptcrn[m]	Fatty acid oxidation
DMNONCRNt	7.51498	1.11645	0.0554853	0.926471	8.05 +/- 1.7	6.93 +/- 1	4, 8 Dimethylnonanoyl Carnitine Transport, Mitochondrial	dmnoncrn[c]	<=>	dmnoncrn[m]	Fatty acid oxidation
DNDPt10m	-12.8251	-1.30224	0.251708	0.926471	-13.45 +/- 1.21	-12.15 +/- 3.9	Transport of dADP via dCDP Antiport	dadp[c] + dcdp[m]	->	dadp[m] + dcdp[c]	Transport, mitochondrial	SLC25A19
DNDPt11m	-17.8867	0.104193	0.881079	0.992331	-17.84 +/- 1.95	-17.94 +/- 1.52	Transport of dADP via dGDP Antiport	dadp[c] + dgdp[m]	->	dadp[m] + dgdp[c]	Transport, mitochondrial	SLC25A19
DNDPt14m	-14.9155	-0.383542	0.642647	0.950142	-15.1 +/- 2	-14.72 +/- 2.17	Transport of dUDP via dTDP Antiport	dtdp[m] + dudp[c]	->	dtdp[c] + dudp[m]	Transport, mitochondrial	SLC25A19
DNDPt15m	-17.4021	0.556112	0.628171	0.947428	-17.14 +/- 3.17	-17.69 +/- 2.57	Transport of dUDP via dGDP Antiport	dgdp[m] + dudp[c]	->	dgdp[c] + dudp[m]	Transport, mitochondrial	SLC25A19
DNDPt16m	-17.5542	-1.6788	0.0609537	0.926471	-18.36 +/- 0	-16.68 +/- 3.16	Transport of dUDP via dADP Antiport	dadp[m] + dudp[c]	->	dadp[c] + dudp[m]	Transport, mitochondrial	SLC25A19
DNDPt17m	-13.7786	0.270959	0.373193	0.932265	-13.65 +/- 1.03	-13.92 +/- 0.05	Transport of dUDP via dCDP Antiport	dcdp[m] + dudp[c]	->	dcdp[c] + dudp[m]	Transport, mitochondrial	SLC25A19
DNDPt23m	-17.4146	0.523842	0.623485	0.944534	-17.16 +/- 3.09	-17.69 +/- 2.18	Transport of dTDP via dGTP Antiport	dgdp[m] + dtdp[c]	->	dgdp[c] + dtdp[m]	Transport, mitochondrial	SLC25A19
DNDPt24m	-10.8289	-0.763979	0.387268	0.93269	-11.2 +/- 0.53	-10.43 +/- 3.16	Transport of dTDP via dADP Antiport	dadp[m] + dtdp[c]	->	dadp[c] + dtdp[m]	Transport, mitochondrial	SLC25A19
DNDPt25m	-17.4495	0.253289	0.782728	0.988844	-17.33 +/- 2.3	-17.58 +/- 2.34	Transport of dTDP via dCDP Antiport	dcdp[m] + dtdp[c]	->	dcdp[c] + dtdp[m]	Transport, mitochondrial	SLC25A19
DNDPt28m	-15.2016	-1.71255	0.369275	0.932265	-16.02 +/- 3.59	-14.31 +/- 5.83	Transport of dCDP via dGDP Antiport	dcdp[c] + dgdp[m]	->	dcdp[m] + dgdp[c]	Transport, mitochondrial	SLC25A19
DNDPt37m	-14.3746	0.636777	0.277228	0.926471	-14.07 +/- 1.97	-14.71 +/- 0.48	Transport of dUTP via dTDP Antiport	dtdp[m] + dutp[c]	->	dtdp[c] + dutp[m]	Transport, mitochondrial	SLC25A19
DNDPt38m	-13.0985	1.37876	0.0432836	0.926471	-12.44 +/- 1.55	-13.82 +/- 1.75	Transport of dUTP via dUDP Antiport	dudp[m] + dutp[c]	->	dudp[c] + dutp[m]	Transport, mitochondrial	SLC25A19
DNDPt39m	-18.2147	-0.630549	0.293105	0.926471	-18.52 +/- 0.04	-17.89 +/- 2.16	Transport of dUTP via dGDP Antiport	dgdp[m] + dutp[c]	->	dgdp[c] + dutp[m]	Transport, mitochondrial	SLC25A19
DNDPt41m	-17.033	-0.500842	0.548238	0.93269	-17.27 +/- 1.11	-16.77 +/- 2.81	Transport of dUTP via dCDP Antiport	dcdp[m] + dutp[c]	->	dcdp[c] + dutp[m]	Transport, mitochondrial	SLC25A19
DOPABMO	-12.4981	0.321157	0.547215	0.93269	-12.34 +/- 1.26	-12.67 +/- 1.42	Dopamine Beta-Monooxygenase	ascb_L[c] + dopa[c] + h[c] + o2[c]	->	dhdascb[c] + h2o[c] + nrpphr[c]	Tyrosine metabolism	DBH;MOXD1
DOPAt4_2_r	5.10775	2.18767	0.417693	0.93269	6.16 +/- 5.82	3.97 +/- 7.72	Transport of Dopamine via Sodium Symport (1:2), Reversible	2.0 na1[e] + dopa[e]	<=>	2.0 na1[c] + dopa[c]	Transport, extracellular	SLC6A2;SLC6A3
DOPAtu	-12.6722	-0.186347	0.732605	0.972557	-12.76 +/- 1.58	-12.58 +/- 1.1	Transport of Dopamine via Uniport	dopa[e]	<=>	dopa[c]	Transport, extracellular	SLC22A2;SLC22A3;SLC22A5
DPMVDx	-11.4683	0.0995522	0.433583	0.93269	-11.42 +/- 0.27	-11.52 +/- 0.29	Diphosphomevalonate Decarboxylase	5dpmev[x] + atp[x]	->	adp[x] + co2[x] + ipdp[x] + pi[x]	Cholesterol metabolism	MVD
DRPA	-14.6971	0.467637	0.338476	0.926471	-14.47 +/- 1.67	-14.94 +/- 0.18	Deoxyribose-Phosphate Aldolase	2dr5p[c]	->	acald[c] + g3p[c]	Pentose phosphate pathway	DERA
DSAT	-14.2509	0.0978346	0.434483	0.93269	-14.2 +/- 0.26	-14.3 +/- 0.28	Dihydrosphingosine N-Acyltransferase	Rtotalcoa[c] + sphgn[c]	->	coa[c] + dhcrm_hs[c] + h[c]	Sphingolipid metabolism
DTDPtn	-3.27654	-0.168332	0.657337	0.957694	-3.36 +/- 1.09	-3.19 +/- 0.76	Transport of dTDP, Nuclear	dtdp[c]	<=>	dtdp[n]	Transport, nuclear
DTTPtn	-3.27729	-0.168665	0.657025	0.957694	-3.36 +/- 1.09	-3.19 +/- 0.76	Transport of dTTP, Nuclear	dttp[c]	<=>	dttp[n]	Transport, nuclear
DUDPtn	-3.66041	0.306934	0.55051	0.93269	-3.51 +/- 1.37	-3.82 +/- 1.19	Transport of dUDP, Nuclear	dudp[c]	<=>	dudp[n]	Transport, nuclear
DUMPtn	-9.60355	0.111036	0.878481	0.992331	-9.55 +/- 1.82	-9.66 +/- 1.85	Transport of dUMP, Nuclear	dump[c]	<=>	dump[n]	Transport, nuclear
DURAD	1.29094	-1.41417	0.468479	0.93269	0.61 +/- 4.38	2.03 +/- 5.44	Dihydrouracil Dehydrogenase (NADP)	56dura[c] + nadp[c]	<=>	h[c] + nadph[c] + ura[c]	Pyrimidine catabolism	DPYD
DURAD2	-0.194401	-0.502859	0.838341	0.992331	-0.44 +/- 6.18	0.07 +/- 6.32	Dihydrothymin Dehydrogenase (NADP)	56dthm[c] + nadp[c]	<=>	h[c] + nadph[c] + thym[c]	Pyrimidine catabolism	DPYD
DURIK1	9.18367	0.997025	0.357137	0.926471	9.66 +/- 0.92	8.67 +/- 3.81	Deoxyuridine Kinase (ATP:Deoxyuridine)	atp[c] + duri[c]	->	adp[c] + dump[c] + h[c]	Nucleotide interconversion	TK1;TK2
DURItn	9.17407	1.01643	0.35578	0.926471	9.66 +/- 0.92	8.65 +/- 3.88	Transport of Deoxyuridine, Nuclear	duri[c]	<=>	duri[n]	Transport, nuclear
DUTPDPm	-11.3537	0.849004	0.381105	0.932265	-10.95 +/- 2.23	-11.8 +/- 2.64	DUTP Diphosphatase	dutp[m] + h2o[m]	->	dump[m] + h[m] + ppi[m]	Nucleotide interconversion	DUT;ITPA
DUTPDPn	-9.60355	0.111036	0.878481	0.992331	-9.55 +/- 1.82	-9.66 +/- 1.85	DUTP Diphosphatase, Nuclear	dutp[n] + h2o[n]	->	dump[n] + h[n] + ppi[n]	Nucleotide interconversion	DUT
EBP1r	-14.4496	0.190523	0.228864	0.926471	-14.36 +/- 0.34	-14.55 +/- 0.38	3-Beta-Hydroxysteroid-Delta (8), Delta (7)-Isomerase	zymst[r]	->	chlstol[r]	Cholesterol metabolism	EBP
EBP2r	-16.0517	-0.0788053	0.7049	0.966704	-16.09 +/- 0.37	-16.01 +/- 0.61	3-Beta-Hydroxysteroid-Delta (8), Delta (7)-Isomerase	zymstnl[r]	->	lthstrl[r]	Cholesterol metabolism	EBP
ECOAH12m	-9.20195	-0.0682755	0.338995	0.926471	-9.23 +/- 0.01	-9.17 +/- 0.11	3-Hydroxyacyl Coenzyme A Dehydratase (3-Hydroxyisobutyryl Coenzyme A), Mitochondrial	2mp2coa[m] + h2o[m]	<=>	3hibutcoa[m]	Valine, leucine, and isoleucine metabolism	ECHS1;HADHA;HADHB
ECOAH1m	-9.38076	-0.101386	0.355867	0.926471	-9.43 +/- 0.2	-9.33 +/- 0.25	3-Hydroxyacyl Coenzyme A Dehydratase (3-Hydroxybutanoyl Coenzyme A), Mitochondrial	3hbcoa[m]	<=>	b2coa[m] + h2o[m]	Tryptophan metabolism	AUH;ECHS1;HADHA;HADHB
ECOAH9m	-11.6323	-0.213214	0.253217	0.926471	-11.73 +/- 0.38	-11.52 +/- 0.49	2-Methylprop-2-Enoyl Coenzyme A (2-Methylbut-2-Enoyl Coenzyme A), Mitochondrial	2mb2coa[m] + h2o[m]	<=>	3hmbcoa[m]	Valine, leucine, and isoleucine metabolism	ECHS1;HADHA;HADHB
EHGLAT2m	-13.1465	-0.178279	0.554721	0.93269	-13.23 +/- 0.31	-13.05 +/- 1.03	L-Erythro-4-Hydroxyglutamate:2-Oxoglutarate Aminotransferase 2, Mitochondrial	e4hglu[m] + oaa[m]	->	4h2oglt[m] + asp_L[m]	Arginine and proline metabolism	GOT2
EHGLATm	-12.9906	0.0338787	0.781659	0.988825	-12.97 +/- 0.29	-13.01 +/- 0.23	L-Erythro-4-Hydroxyglutamate:2-Oxoglutarate Aminotransferase, Mitochondrial	akg[m] + e4hglu[m]	->	4h2oglt[m] + glu_L[m]	Arginine and proline metabolism	GOT2
ELAIDCPT1	-10.6139	-1.16834	0.102885	0.926471	-11.17 +/- 1.34	-10.01 +/- 2.12	Carnitine O-Palmitoyltransferase	crn[c] + od2coa[c]	<=>	coa[c] + elaidcrn[c]	Fatty acid oxidation	CPT1A;CPT1B;CPT1C
ELAIDCPT2	-10.6306	-0.809574	0.229021	0.926471	-11.02 +/- 1.25	-10.21 +/- 2.04	Carnitine Transferase	coa[m] + elaidcrn[m]	<=>	crn[m] + od2coa[m]	Fatty acid oxidation	CPT2
ELAIDCRNt	-4.22103	-0.0611429	0.733847	0.972557	-4.25 +/- 0.32	-4.19 +/- 0.52	Transport of (9E)-Octadecenoylcarnitine, Mitochondrial	elaidcrn[c]	<=>	elaidcrn[m]	Fatty acid oxidation	SLC25A20
ESTRADIOLtr	-9.53399	0.182955	0.736369	0.972557	-9.45 +/- 1.47	-9.63 +/- 1.24	Transport of Estradiol, Endoplasmatic Reticulum	estradiol[r]	<=>	estradiol[c]	Transport, endoplasmic reticular
ESTRONESt	9.26765	-0.19067	0.709485	0.967789	9.18 +/- 1.45	9.37 +/- 1.08	Transport of Estrone 3-Sulfate via Bicarbonate Antiport	estrones[e] + hco3[c]	<=>	estrones[c] + hco3[e]	Transport, extracellular	SLCO1A2;SLCO1B1;SLCO1B3;SLCO1C1;SLCO2B1;SLCO3A1;SLCO4A1
ESTRONEtr	-9.53393	0.182844	0.736512	0.972557	-9.45 +/- 1.47	-9.63 +/- 1.24	Transport of Estrone, Endoplasmatic Reticulum	estrone[r]	<=>	estrone[c]	Transport, endoplasmic reticular
ETHAK	-10.9291	0.0635594	0.564027	0.93269	-10.9 +/- 0.21	-10.96 +/- 0.24	Ethanolamine Kinase	atp[c] + etha[c]	->	adp[c] + ethamp[c] + h[c]	Glycerophospholipid metabolism	CHKA;CHKB;ETNK1;ETNK2
EX_acetone(e)	-13.559	0.467395	0.190054	0.926471	-13.33 +/- 1.21	-13.8 +/- 0	Exchange of Acetone	acetone[e]	<=>		Exchange/demand reaction
EX_h2o2(e)	-11.0931	-0.368693	0.163956	0.926471	-11.27 +/- 0	-10.9 +/- 0.92	Exchange of Hydrogen Peroxide	h2o2[e]	<=>		Exchange/demand reaction
EX_hco3(e)	-1.32867	0.0391511	0.919013	0.992331	-1.31 +/- 0.94	-1.35 +/- 0.99	Exchange of Bicarbonate	hco3[e]	<=>		Exchange/demand reaction
EX_no(e)	-11.4881	0.868611	0.088589	0.926471	-11.07 +/- 1.66	-11.94 +/- 0.48	Exchange of Nitric Oxide	no[e]	<=>		Exchange/demand reaction
EX_nrpphr(e)	-14.5977	0.604525	0.0484666	0.926471	-14.31 +/- 0.99	-14.91 +/- 0.19	Exchange of Norepinephrine	nrpphr[e]	<=>		Exchange/demand reaction
EX_srtn(e)	-14.3912	-0.138567	0.735349	0.972557	-14.46 +/- 0.76	-14.32 +/- 1.25	Exchange of Serotonin	srtn[e]	<=>		Exchange/demand reaction
FACOAL150	-8.65662	0.305355	0.691294	0.965441	-8.51 +/- 1.95	-8.82 +/- 1.93	Fatty-Acid- Coenzyme A Ligase	atp[c] + coa[c] + ptdca[c]	->	amp[c] + ppi[c] + ptdcacoa[c]	Fatty acid oxidation	ACSL1;ACSL3;ACSL4
FACOAL160i	-15.9166	-0.00105115	0.993981	0.996085	-15.92 +/- 0.31	-15.92 +/- 0.32	C160 Fatty Acid Activation	atp[c] + coa[c] + hdca[c]	->	amp[c] + pmtcoa[c] + ppi[c]	Fatty acid oxidation	ACSBG2;ACSL1;ACSL3;ACSL4;ACSL5
FACOAL170	-7.12427	-0.0698655	0.874571	0.992331	-7.16 +/- 0.95	-7.09 +/- 1.26	Fatty-Acid- Coenzyme A Ligase	atp[c] + coa[c] + hpdca[c]	->	amp[c] + hpdcacoa[c] + ppi[c]	Fatty acid oxidation	ACSL1;ACSL3;ACSL4
FACOAL1813	-15.3835	-0.735904	0.468019	0.93269	-15.74 +/- 1.85	-15 +/- 3.14	Fatty-Acid- Coenzyme A Ligase	atp[c] + coa[c] + elaid[c]	->	amp[c] + od2coa[c] + ppi[c]	Fatty acid oxidation	ACSL1
FACOAL1821	-6.36476	0.256363	0.593007	0.933256	-6.24 +/- 1.33	-6.5 +/- 1.04	Fatty-Acid- Coenzyme A Ligase	atp[c] + coa[c] + lnlc[c]	->	amp[c] + lnlccoa[c] + ppi[c]	Fatty acid oxidation	ACSBG2;ACSL1;ACSL3;ACSL4
FACOAL1822	-8.64078	0.0998967	0.906758	0.992331	-8.59 +/- 2.16	-8.69 +/- 2.15	Fatty-Acid- Coenzyme A Ligase	atp[c] + coa[c] + lneldc[c]	->	amp[c] + lneldccoa[c] + ppi[c]	Fatty acid oxidation	ACSL1
FACOAL1831	-15.9597	0.088662	0.531419	0.93269	-15.92 +/- 0.31	-16.01 +/- 0.33	Fatty-Acid- Coenzyme A Ligase	atp[c] + coa[c] + lnlncg[c]	->	amp[c] + lnlncgcoa[c] + ppi[c]	Fatty acid oxidation	ACSBG2;ACSL1;ACSL3;ACSL4;ACSL5;ACSL6
FACOAL1832	-9.03935	-0.366835	0.37451	0.932265	-9.22 +/- 0.8	-8.85 +/- 1.23	Fatty-Acid- Coenzyme A Ligase	atp[c] + coa[c] + lnlnca[c]	->	amp[c] + lnlncacoa[c] + ppi[c]	Fatty acid oxidation	ACSL1
FACOAL184	-7.13967	0.10246	0.567035	0.93269	-7.09 +/- 0.49	-7.19 +/- 0.33	Fatty-Acid- Coenzyme A Ligase	atp[c] + coa[c] + strdnc[c]	->	amp[c] + ppi[c] + strdnccoa[c]	Fatty acid oxidation	ACSL1
FACOAL203	-9.88405	0.328277	0.48303	0.93269	-9.73 +/- 1.4	-10.05 +/- 0.85	Fatty-Acid- Coenzyme A Ligase	atp[c] + coa[c] + dlnlcg[c]	->	amp[c] + dlnlcgcoa[c] + ppi[c]	Fatty acid oxidation	ACSL1
FACOAL204	-7.50813	0.177384	0.210303	0.926471	-7.42 +/- 0.43	-7.6 +/- 0	Fatty-Acid- Coenzyme A Ligase	arachd[c] + atp[c] + coa[c]	->	amp[c] + arachdcoa[c] + ppi[c]	Fatty acid oxidation	ACSBG2;ACSL1;ACSL3;ACSL4
FACOAL2042	-6.84145	-0.597817	0.176461	0.926471	-7.13 +/- 0.39	-6.53 +/- 1.52	Fatty-Acid- Coenzyme A Ligase	atp[c] + coa[c] + eicostet[c]	->	amp[c] + eicostetcoa[c] + ppi[c]	Fatty acid oxidation	ACSL1
FACOAL205	-6.6051	0.332903	0.260615	0.926471	-6.45 +/- 1	-6.78 +/- 0	Fatty-Acid- Coenzyme A Ligase	atp[c] + coa[c] + tmndnc[c]	->	amp[c] + ppi[c] + tmndnccoa[c]	Fatty acid oxidation	ACSL1
FACOAL224	-6.84496	0.684037	0.13852	0.926471	-6.52 +/- 1.56	-7.2 +/- 0.16	Fatty-Acid- Coenzyme A Ligase	adrn[c] + atp[c] + coa[c]	->	adrncoa[c] + amp[c] + ppi[c]	Fatty acid oxidation	ACSL1
FACOAL2251	-8.99698	1.30284	0.083851	0.926471	-8.37 +/- 2.19	-9.67 +/- 1.37	Fatty-Acid- Coenzyme A Ligase	atp[c] + coa[c] + dcsptn1[c]	->	amp[c] + dcsptn1coa[c] + ppi[c]	Fatty acid oxidation	ACSL1
FACOAL2252	-8.84309	-0.360753	0.641181	0.95008	-9.02 +/- 2.19	-8.66 +/- 1.66	Fatty-Acid- Coenzyme A Ligase	atp[c] + clpnd[c] + coa[c]	->	amp[c] + clpndcoa[c] + ppi[c]	Fatty acid oxidation	ACSL1
FACOAL226	-8.37041	0.492484	0.337384	0.926471	-8.13 +/- 1.53	-8.63 +/- 0.92	Fatty-Acid- Coenzyme A Ligase	atp[c] + coa[c] + crvnc[c]	->	amp[c] + c226coa[c] + ppi[c]	Fatty acid oxidation	ACSL1
FACOAL245_1	-6.28728	0.276786	0.578869	0.93269	-6.15 +/- 1.39	-6.43 +/- 1.07	Fatty-Acid- Coenzyme A Ligase	atp[c] + coa[c] + tetpent6[c]	->	amp[c] + ppi[c] + tetpent6coa[c]	Fatty acid oxidation	ACSL1
FACOAL245_2	-8.02363	-0.409909	0.436599	0.93269	-8.22 +/- 0.93	-7.81 +/- 1.64	Fatty-Acid- Coenzyme A Ligase	atp[c] + coa[c] + tetpent3[c]	->	amp[c] + ppi[c] + tetpent3coa[c]	Fatty acid oxidation	ACSL1
FACOAL246_1	-9.0604	-0.380376	0.717417	0.972557	-9.24 +/- 2.23	-8.86 +/- 3.05	Fatty-Acid- Coenzyme A Ligase	atp[c] + coa[c] + tethex3[c]	->	amp[c] + ppi[c] + tethex3coa[c]	Fatty acid oxidation	ACSL1
FACOAL260	-6.20073	-0.634538	0.232735	0.926471	-6.51 +/- 1.05	-5.87 +/- 1.56	Fatty-Acid- Coenzyme A Ligase (N-C26:0)	atp[c] + coa[c] + hexc[c]	->	amp[c] + hexccoa[c] + ppi[c]	Fatty acid oxidation	ACSL1
FADH2tru	-11.4314	-0.221594	0.586216	0.93269	-11.54 +/- 0.95	-11.32 +/- 1.09	Transport of FADH2, Endoplasmic Reticulum	fadh2[c]	->	fadh2[r]	Transport, endoplasmic reticular
FADH2tx	-9.41109	0.265714	0.69678	0.965441	-9.28 +/- 1.7	-9.55 +/- 1.74	Transport of FADH2, Peroxisomal	fadh2[c]	<=>	fadh2[x]	Transport, peroxisomal
FADtru	-11.4314	-0.221594	0.586216	0.93269	-11.54 +/- 0.95	-11.32 +/- 1.09	Transport of FAD, Endoplasmic Reticulum	fad[r]	->	fad[c]	Transport, endoplasmic reticular
FADtx	-9.41109	0.265714	0.69678	0.965441	-9.28 +/- 1.7	-9.55 +/- 1.74	Transport of FAD, Peroxisomal	fad[c]	<=>	fad[x]	Transport, peroxisomal
FALDH	-4.82951	0.157403	0.223643	0.926471	-4.75 +/- 0.29	-4.91 +/- 0.26	Formaldehyde Dehydrogenase	fald[c] + gthrd[c] + nad[c]	<=>	Sfglutth[c] + h[c] + nadh[c]	Tyrosine metabolism	ADH5
FAOXC140	-11.6155	2.46182	0.047931	0.926471	-10.43 +/- 3.08	-12.9 +/- 2.95	Beta Oxidation of Long Chain Fatty Acid	6.0 coa[m] + 6.0 fad[m] + 6.0 h2o[m] + 6.0 nad[m] + tdcoa[m]	->	6.0 fadh2[m] + 6.0 h[m] + 6.0 nadh[m] + 7.0 accoa[m]	Fatty acid oxidation	ACADM;ACADS
FAOXC160	-11.0575	0.174632	0.392155	0.93269	-10.97 +/- 0.61	-11.15 +/- 0.3	Beta Oxidation of Long Chain Fatty Acid	7.0 coa[m] + 7.0 fad[m] + 7.0 h2o[m] + 7.0 nad[m] + pmtcoa[m]	->	7.0 fadh2[m] + 7.0 h[m] + 7.0 nadh[m] + 8.0 accoa[m]	Fatty acid oxidation	ACADM;ACADS
FAOXC80	-7.24673	-0.372354	0.0518643	0.926471	-7.43 +/- 0.48	-7.05 +/- 0.38	Beta Oxidation of Med/Long Chain Fatty Acid	3.0 coa[m] + 3.0 fad[m] + 3.0 h2o[m] + 3.0 nad[m] + occoa[m]	->	3.0 fadh2[m] + 3.0 h[m] + 3.0 nadh[m] + 4.0 accoa[m]	Fatty acid oxidation	ACADM;ACADS
FATP1t	9.03564	-0.724011	0.233367	0.926471	8.69 +/- 1.68	9.41 +/- 1.29	Fatty Acid Electroneutral Transport	hdca[c] + na1[c]	<=>	hdca[e] + na1[e]	Transport, extracellular	SLC27A1;SLC27A3;SLC27A4
FATP2t	8.23838	-0.127767	0.852084	0.992331	8.18 +/- 1.72	8.3 +/- 1.73	Fatty Acid Electroneutral Transport	na1[c] + ocdcea[c]	<=>	na1[e] + ocdcea[e]	Transport, extracellular	SLC27A1
FATP3t	8.63701	-0.425891	0.524634	0.93269	8.43 +/- 1.72	8.86 +/- 1.64	Fatty Acid Electroneutral Transport	na1[c] + ocdca[c]	<=>	na1[e] + ocdca[e]	Transport, extracellular	SLC27A1
FATP4t	8.45933	0.829492	0.233874	0.926471	8.86 +/- 1.75	8.03 +/- 1.71	Fatty Acid Electroneutral Transport	arach[c] + na1[c]	<=>	arach[e] + na1[e]	Transport, extracellular	SLC27A5
FATP5t	6.95914	-0.106661	0.960459	0.992331	6.91 +/- 6.1	7.01 +/- 4.64	Fatty Acid Electroneutral Transport	arachd[c] + na1[c]	<=>	arachd[e] + na1[e]	Transport, extracellular	SLC27A5
FATP6t	8.36965	0.131122	0.841917	0.992331	8.43 +/- 1.72	8.3 +/- 1.58	Fatty Acid Electroneutral Transport	adrn[c] + na1[c]	<=>	adrn[e] + na1[e]	Transport, extracellular	SLC27A2;SLC27A5
FATP7t	9.03564	-0.19165	0.755731	0.977357	8.94 +/- 1.6	9.14 +/- 1.5	Fatty Acid Electroneutral Transport	crvnc[c] + na1[c]	<=>	crvnc[e] + na1[e]	Transport, extracellular	SLC27A2;SLC27A5
FATP8t	8.82408	-0.0661501	0.917407	0.992331	8.79 +/- 1.58	8.86 +/- 1.64	Fatty Acid Electroneutral Transport	lgnc[c] + na1[c]	<=>	lgnc[e] + na1[e]	Transport, extracellular	SLC27A2;SLC27A5
FBP26	-16.1901	-0.158676	0.574899	0.93269	-16.27 +/- 0.27	-16.11 +/- 0.96	Fructose-2, 6-Bisphosphate 2-Phosphatase	f26bp[c] + h2o[c]	->	f6p[c] + pi[c]	Fructose and mannose metabolism	FBP1;FBP2;PFKFB1;PFKFB2;PFKFB3;PFKFB4
FKYNH	-12.8267	-0.547763	0.19893	0.926471	-13.09 +/- 0.98	-12.54 +/- 1.12	N-Formyl-L-Kynurenine Amidohydrolase	Lfmkynr[c] + h2o[c]	->	Lkynr[c] + for[c] + h[c]	Tryptophan metabolism	AFMID
FOLR2	-9.38386	-0.0777616	0.871796	0.992331	-9.42 +/- 1.1	-9.34 +/- 1.32	Folate Reductase	fol[c] + nadph[c]	->	dhf[c] + nadp[c]	Folate metabolism	DHFR
FOLt2	-11.4452	-0.654714	0.0247929	0.926471	-11.76 +/- 0.43	-11.1 +/- 0.88	Folate Transport via Anion Antiport	fol[e] + h2o[c]	<=>	fol[c] + h2o[e]	Transport, extracellular	SLC19A1
FORt2m	-9.84188	-0.164109	0.506247	0.93269	-9.92 +/- 0.64	-9.76 +/- 0.56	Transport of Formate, Mitochondrial	for[m]	<=>	for[c]	Transport, mitochondrial
FORtr	-14.0326	0.0981169	0.434326	0.93269	-13.99 +/- 0.26	-14.08 +/- 0.28	Transport of Formate, Endoplasmatic Reticulum	for[c]	<=>	for[r]	Transport, endoplasmic reticular
FRDPtc	7.17536	-0.0425892	0.932769	0.992331	7.15 +/- 1.25	7.2 +/- 1.29	Lipid, Flip-Flop Intracellular Transport	frdp[x]	<=>	frdp[c]	Transport, peroxisomal
FRDPtr	7.17536	-0.0425885	0.93277	0.992331	7.15 +/- 1.25	7.2 +/- 1.29	Lipid, Flip-Flop Intracellular Transport	frdp[x]	<=>	frdp[r]	Transport, peroxisomal
FRUt1r	7.83975	-0.362005	0.581467	0.93269	7.67 +/- 1.6	8.03 +/- 1.71	Transport of D-Fructose via Uniport	fru[e]	<=>	fru[c]	Transport, extracellular	SLC2A11;SLC2A2;SLC2A5;SLC2A7;SLC2A8
FTHFDH	-14.7631	0.234322	0.730432	0.972557	-14.65 +/- 1.78	-14.88 +/- 1.64	Formyltetrahydrofolate Dehydrogenase	10fthf[c] + h2o[c] + nadp[c]	->	co2[c] + h[c] + nadph[c] + thf[c]	Folate metabolism	ALDH1L1;ALDH1L2
FTHFLm	-9.84188	-0.164109	0.506247	0.93269	-9.92 +/- 0.64	-9.76 +/- 0.56	Formate-Tetrahydrofolate Ligase, Mitochondrial	atp[m] + for[m] + thf[m]	->	10fthf[m] + adp[m] + pi[m]	Folate metabolism	MTHFD1;MTHFD1L
FUMAC	-10.5097	0.216169	0.637709	0.95008	-10.41 +/- 1.18	-10.62 +/- 1.11	Fumarylacetoacetase	4fumacac[c] + h2o[c]	->	acac[c] + fum[c] + h[c]	Tyrosine metabolism	FAH
FUMm	8.58194	-0.382849	0.54716	0.93269	8.4 +/- 1.62	8.78 +/- 1.57	Fumarase, Mitochondrial	fum[m] + h2o[m]	<=>	mal_L[m]	Citric acid cycle	FH
FUMSO3tm	7.67854	0.174306	0.778777	0.988825	7.76 +/- 1.67	7.59 +/- 1.43	Fumarate:Sulfite Antiport, Mitochondrial	fum[c] + so3[m]	<=>	fum[m] + so3[c]	Transport, mitochondrial	SLC25A10
FUMSO4tm	6.94069	-1.08991	0.52424	0.93269	6.42 +/- 5.83	7.51 +/- 1.36	Fumarate:Sulfate Antiport, Mitochondrial	fum[c] + so4[m]	<=>	fum[m] + so4[c]	Transport, mitochondrial	SLC25A10
FUMtm	8.33027	-0.749108	0.24031	0.926471	7.97 +/- 1.75	8.72 +/- 1.38	Fumarate Transport, Mitochondrial	fum[c] + pi[m]	<=>	fum[m] + pi[c]	Transport, mitochondrial	SLC25A10
FUMTSULtm	6.39869	0.949946	0.497312	0.93269	6.85 +/- 3.89	5.9 +/- 3.09	Fumarate:Thiosulfate Antiport, Mitochondrial	fum[c] + tsul[m]	<=>	fum[m] + tsul[c]	Transport, mitochondrial	SLC25A10
G3PD2m	-5.95551	0.411147	0.0249139	0.926471	-5.76 +/- 0.34	-6.17 +/- 0.47	Glycerol-3-Phosphate Dehydrogenase (FAD), Mitochondrial	fad[m] + glyc3p[c]	->	dhap[c] + fadh2[m]	Glycolysis/gluconeogenesis	GPD2
G5SDym	-14.0131	-0.192066	0.166642	0.926471	-14.11 +/- 0.32	-13.91 +/- 0.28	Glutamate-5-Semialdehyde Dehydrogenase, Mitochondrial	glu5p[m] + h[m] + nadph[m]	->	glu5sa[m] + nadp[m] + pi[m]	Urea cycle	ALDH18A1
G6Pter	-4.2135	-3.65377	0.419988	0.93269	-5.97 +/- 11.05	-2.31 +/- 11.79	Glucose 6-Phosphate Endoplasmic Reticular Transport via Diffusion	g6p[c]	<=>	g6p[r]	Transport, endoplasmic reticular	SLC37A4
GALt1r	-15.289	-0.264951	0.666922	0.960963	-15.42 +/- 1.62	-15.15 +/- 1.47	Galactose Transport (Uniport)	gal[e]	<=>	gal[c]	Transport, extracellular	SLC2A1;SLC2A10;SLC2A2;SLC2A3;SLC2A8
GARFT	-11.5855	0.0995275	0.433595	0.93269	-11.54 +/- 0.27	-11.64 +/- 0.29	Phosphoribosylglycinamide Formyltransferase	10fthf[c] + gar[c]	<=>	fgam[c] + h[c] + thf[c]	Purine synthesis	GART
GCC2am	6.90959	-0.0212947	0.954846	0.992331	6.9 +/- 0.92	6.92 +/- 0.96	Glycine-Cleavage Complex (Lipoamide), Mitochondrial	gly[m] + h[m] + lpam[m]	<=>	alpam[m] + co2[m]	Glycine, serine, alanine, and threonine metabolism	AMT;DLD;GCSH;GLDC
GCC2bim	6.90959	-0.0212947	0.954846	0.992331	6.9 +/- 0.92	6.92 +/- 0.96	Glycine-Cleavage System (Lipoamide) Irreversible, Mitochondrial	alpam[m] + thf[m]	->	dhlam[m] + mlthf[m] + nh4[m]	Glycine, serine, alanine, and threonine metabolism	AMT;DLD;GCSH;GLDC
GCC2cm	-0.651173	-0.118105	0.963227	0.992331	-0.71 +/- 6.79	-0.59 +/- 6.15	Glycine-Cleavage Complex (Lipoamide), Mitochondrial	dhlam[m] + nad[m]	<=>	h[m] + lpam[m] + nadh[m]	Glycine, serine, alanine, and threonine metabolism	AMT;DLD;GCSH;GLDC
GCCam	-8.31672	-0.287857	0.63473	0.95008	-8.45 +/- 1.89	-8.17 +/- 0.98	Glycine-Cleavage Complex (Lipoylprotein), Mitochondrial	gly[m] + h[m] + lpro[m]	<=>	alpro[m] + co2[m]	Glycine, serine, alanine, and threonine metabolism	AMT;DLD;GCSH;GLDC
GCCbim	-8.31672	-0.287857	0.63473	0.95008	-8.45 +/- 1.89	-8.17 +/- 0.98	Glycine-Cleavage Complex (Lipoylprotein) Irreversible, Mitochondrial	alpro[m] + thf[m]	->	dhlpro[m] + mlthf[m] + nh4[m]	Glycine, serine, alanine, and threonine metabolism	AMT;DLD;GCSH;GLDC
GCCcm	-8.31672	-0.287857	0.63473	0.95008	-8.45 +/- 1.89	-8.17 +/- 0.98	Glycine-Cleavage Complex (Lipoylprotein), Mitochondrial	dhlpro[m] + nad[m]	<=>	h[m] + lpro[m] + nadh[m]	Glycine, serine, alanine, and threonine metabolism	AMT;DLD;GCSH;GLDC
GCHOLAt	7.71747	0.147223	0.768614	0.987222	7.79 +/- 1.11	7.64 +/- 1.4	Glycocholate Transport via Bicarbonate Antiport	gchola[e] + hco3[c]	<=>	gchola[c] + hco3[e]	Transport, extracellular	SLCO1A2;SLCO1B1;SLCO1B3
GCHOLAte	6.72474	-0.604252	0.0909403	0.926471	6.43 +/- 0.15	7.04 +/- 1.24	Bile Acid Intracellular Transport	gchola[e]	<=>	gchola[c]	Transport, extracellular
GCHOLAtx	-0.849765	-0.195539	0.962826	0.992331	-0.94 +/- 9.94	-0.75 +/- 11.35	Bile Acid Intracellular Transport	gchola[x]	<=>	gchola[c]	Transport, peroxisomal
GGLUCT	-12.6484	0.15824	0.584461	0.93269	-12.57 +/- 0.75	-12.73 +/- 0.67	Gamma-Glutamylcyclotransferase	gluala[e]	->	5oxpro[c] + ala_L[c]	Glutathione metabolism	GGCT
GGT6	-7.27363	-0.320011	0.470445	0.93269	-7.43 +/- 0.98	-7.11 +/- 1.23	Gamma-Glutamyltransferase	glu_L[c] + leuktrE4[c]	<=>	h2o[c] + leuktrF4[c]	Eicosanoid metabolism
GHMT2rm	-9.80693	-0.148692	0.546595	0.93269	-9.88 +/- 0.52	-9.73 +/- 0.68	Glycine Hydroxymethyltransferase, Reversible, Mitochondrial	ser_L[m] + thf[m]	<=>	gly[m] + h2o[m] + mlthf[m]	Glycine, serine, alanine, and threonine metabolism	SHMT1;SHMT2
GLCMter	5.91095	-0.128247	0.550472	0.93269	5.85 +/- 0.39	5.98 +/- 0.63	Glucose Transport via Membrane Vesicle	glc_D[r]	->	glc_D[e]	Transport, extracellular
GLCt1r	-12.3823	0.243442	0.706686	0.966704	-12.27 +/- 1.56	-12.51 +/- 1.7	Glucose Transport (Uniport)	glc_D[e]	<=>	glc_D[c]	Transport, extracellular	SLC2A1;SLC2A10;SLC2A11;SLC2A12;SLC2A14;SLC2A2;SLC2A3;SLC2A4;SLC2A6;SLC2A7;SLC2A8;SLC2A9
GLCt2_2	7.26544	-0.0717832	0.89256	0.992331	7.23 +/- 1.23	7.3 +/- 1.45	Transport of D-Glucose via Proton Symport	2.0 h[e] + glc_D[e]	<=>	2.0 h[c] + glc_D[c]	Transport, extracellular	SLC5A1
GLCter	5.91095	-0.128247	0.550472	0.93269	5.85 +/- 0.39	5.98 +/- 0.63	Glucose Transport, Endoplasmic Reticulum	glc_D[c]	<=>	glc_D[r]	Transport, endoplasmic reticular
GLDBRAN	-4.21745	0.0712689	0.567125	0.93269	-4.18 +/- 0.22	-4.25 +/- 0.31	Glycogen Debranching Enzyme	dxtrn[c] + h2o[c]	->	glc_D[c] + glygn3[c]	Starch and sucrose metabolism	AGL
GLNALANaEx	-4.06216	-1.64122	0.687246	0.965441	-4.85 +/- 10.6	-3.21 +/- 10	L-Alanine/L-Glutamine Na-Dependent Exchange (Gln-L In)	ala_L[c] + gln_L[e] + na1[e]	->	ala_L[e] + gln_L[c] + na1[c]	Transport, extracellular	SLC1A5
GLNASNNaEx	6.74899	-0.289231	0.291757	0.926471	6.61 +/- 0.01	6.9 +/- 0.97	L-Glutamine/L-Asparagine Na-Dependent Exchange (Gln-L In)	asn_L[c] + gln_L[e] + na1[e]	->	asn_L[e] + gln_L[c] + na1[c]	Transport, extracellular	SLC1A5
GLNCYSNaEx	4.16028	-1.75691	0.105204	0.926471	3.32 +/- 2.32	5.07 +/- 3.01	L-Cysteine/L-Glutamine Na-Dependent Exchange (Gln-L In)	cys_L[c] + gln_L[e] + na1[e]	->	cys_L[e] + gln_L[c] + na1[c]	Transport, extracellular	SLC1A5
GLNSERNaEx	4.92991	-1.26247	0.0710799	0.926471	4.32 +/- 1.89	5.59 +/- 1.47	L-Serine/L-Glutamine Na-Dependent Exchange (Gln-L In)	gln_L[e] + na1[e] + ser_L[c]	->	gln_L[c] + na1[c] + ser_L[e]	Transport, extracellular	SLC1A5
GLNTHRNaEx	6.93483	0.159578	0.773268	0.988825	7.01 +/- 1.33	6.85 +/- 1.46	L-Threonine/L-Glutamine Na-Dependent Exchange (Gln-L In)	gln_L[e] + na1[e] + thr_L[c]	->	gln_L[c] + na1[c] + thr_L[e]	Transport, extracellular	SLC1A5
GLNtm	-7.58953	1.06621	0.0234408	0.926471	-7.08 +/- 0.12	-8.14 +/- 1.61	L-Glutamine Transport via Electroneutral Transporter	gln_L[c]	->	gln_L[m]	Transport, mitochondrial
GLNtN1	9.42196	0.551233	0.381113	0.932265	9.69 +/- 0.92	9.14 +/- 2.06	Glutamine Transport (Na, H Coupled)	2.0 na1[e] + gln_L[e] + h[c]	<=>	2.0 na1[c] + gln_L[c] + h[e]	Transport, extracellular	SLC38A3;SLC38A5
GLU5Km	-14.0131	-0.192066	0.166642	0.926471	-14.11 +/- 0.32	-13.91 +/- 0.28	Glutamate 5-Kinase, Mitochondrial	atp[m] + glu_L[m]	->	adp[m] + glu5p[m]	Urea cycle	ALDH18A1
GLUDxm	-1.31556	-0.900071	0.137338	0.926471	-1.75 +/- 1.42	-0.85 +/- 1.57	Glutamate Dehydrogenase (NAD), Mitochondrial	glu_L[m] + h2o[m] + nad[m]	<=>	akg[m] + h[m] + nadh[m] + nh4[m]	Glutamate metabolism	GLUD1;GLUD2
GLUDym	-1.33148	-0.841923	0.167902	0.926471	-1.74 +/- 1.41	-0.89 +/- 1.61	Glutamate Dehydrogenase (NADP), Mitochondrial	glu_L[m] + h2o[m] + nadp[m]	<=>	akg[m] + h[m] + nadph[m] + nh4[m]	Glutamate metabolism	GLUD1;GLUD2
GLUNm	-7.31991	0.526422	0.134824	0.926471	-7.07 +/- 0.11	-7.59 +/- 1.23	Glutaminase, Mitochondrial	gln_L[m] + h2o[m]	->	glu_L[m] + nh4[m]	Glutamate metabolism	GLS;GLS2
GLUt2m	0.679199	0.029626	0.916615	0.992331	0.69 +/- 0.46	0.66 +/- 0.89	L-Glutamate Reversible Transport via Proton Symport, Mitochondrial	glu_L[c] + h[c]	<=>	glu_L[m] + h[m]	Transport, mitochondrial	SLC25A12;SLC25A13;SLC25A18;SLC25A22
GLUTCOADHm	-11.5846	-0.327835	0.605286	0.934754	-11.74 +/- 1.47	-11.41 +/- 1.72	Glutaryl Coenzyme A Dehydrogenase, Mitochondrial	fad[m] + glutcoa[m] + h[m]	->	b2coa[m] + co2[m] + fadh2[m]	Tryptophan metabolism	GCDH
GLYAMDTRc	-8.36613	-0.285129	0.421611	0.93269	-8.5 +/- 1.21	-8.22 +/- 0.06	Glycine Amidinotransferase, Cytosolic	arg_L[c] + gly[c]	<=>	gudac[c] + orn[c]	Urea cycle	GATM
GLYBt4_2_r	7.95567	0.993571	0.133929	0.926471	8.43 +/- 1.72	7.44 +/- 1.53	Betaine Transport (Sodium Symport) (2:1)	2.0 na1[e] + glyb[e]	<=>	2.0 na1[c] + glyb[c]	Transport, extracellular	SLC6A12
GLYC3Ptm	-11.2248	-3.15266	0.26709	0.926471	-12.74 +/- 5.77	-9.59 +/- 8.32	Glycerol-3-Phosphate Shuttle	glyc3p[c]	->	glyc3p[m]	Transport, mitochondrial
GLYCLTDy	-7.59594	0.692468	0.416255	0.93269	-7.26 +/- 2.11	-7.96 +/- 2.17	Glycolate Dehydrogenase (NADP)	glx[c] + h[c] + nadph[c]	->	glyclt[c] + nadp[c]	Glyoxylate and dicarboxylate metabolism	GRHPR
GLYOXm	-8.27813	0.557524	0.270172	0.926471	-8.01 +/- 1.09	-8.57 +/- 1.41	Hydroxyacylglutathione Hydrolase, Mitochondrial	h2o[m] + lgt_S[m]	->	gthrd[m] + h[m] + lac_D[m]	Pyruvate metabolism	HAGH
GLYt4	-11.3958	0.139798	0.3288	0.926471	-11.33 +/- 0.36	-11.47 +/- 0.27	Transport of Glycine via Sodium Symport	gly[e] + na1[e]	->	gly[c] + na1[c]	Transport, extracellular	ACE2;SLC38A1;SLC38A2;SLC38A4;SLC6A14;SLC6A19;TMEM27
GLYt7_211_r	9.56715	-0.766599	0.0774041	0.926471	9.2 +/- 1.46	9.97 +/- 0	Transport of Glycine via Sodium And Chloride Symport (2:1:1), Reversible	2.0 na1[e] + cl[e] + gly[e]	<=>	2.0 na1[c] + cl[c] + gly[c]	Transport, extracellular	SLC6A9
GLYtm	-8.34207	0.0896541	0.661299	0.958346	-8.3 +/- 0.47	-8.39 +/- 0.52	Transport of Glycine, Passive, Mitochondrial	gly[c]	<=>	gly[m]	Transport, mitochondrial
GLYtp	6.96477	-1.72058	0.389192	0.93269	6.14 +/- 4.24	7.86 +/- 5.75	Transport of Glycine, Passive, Peroxisomal	gly[c]	<=>	gly[x]	Transport, peroxisomal
GMPtg	-13.5472	0.59925	0.395886	0.93269	-13.26 +/- 1.79	-13.86 +/- 1.75	Transport of GMP, Golgi Apparatus	gmp[c]	<=>	gmp[g]	Transport, golgi apparatus
GMPtn	-18.1467	0.00697478	0.961365	0.992331	-18.14 +/- 0.2	-18.15 +/- 0.42	Transport of GMP, Nuclear	gmp[c]	<=>	gmp[n]	Transport, nuclear
GNMT	-8.34795	0.280562	0.454426	0.93269	-8.21 +/- 0.96	-8.49 +/- 0.9	Glycine N-Methyltransferase	amet[c] + gly[c]	->	ahcys[c] + h[c] + sarcs[c]	Glycine, serine, alanine, and threonine metabolism	GNMT
GPAM_hs	-9.03319	0.502148	0.0911923	0.926471	-8.79 +/- 0.51	-9.29 +/- 0.88	Glycerol-3-Phosphate Acyltransferase	Rtotalcoa[c] + glyc3p[c]	->	2.0 h[c] + alpa_hs[c] + coa[c]	Triacylglycerol synthesis	GPAM;MBOAT2
GRTTx	-13.2405	0.085128	0.564634	0.93269	-13.2 +/- 0.35	-13.28 +/- 0.32	Geranyltranstransferase	grdp[x] + ipdp[x]	->	frdp[x] + ppi[x]	Cholesterol metabolism	FDPS
GSNt	7.42896	0.469451	0.423037	0.93269	7.65 +/- 1.6	7.18 +/- 1.3	Guanosine Faciliated Transport in Cytosol	gsn[e]	<=>	gsn[c]	Transport, extracellular	SLC29A1;SLC29A2
GSNtl	-14.6168	-0.168231	0.833906	0.992331	-14.7 +/- 2.04	-14.53 +/- 2.01	Guanosine Faciliated Transport from Lysosome	gsn[l]	<=>	gsn[c]	Transport, lysosomal	SLC29A3
GTHO	-8.44252	0.141168	0.746537	0.977357	-8.37 +/- 1.2	-8.52 +/- 0.96	Glutathione Oxidoreductase	gthox[c] + h[c] + nadph[c]	->	2.0 gthrd[c] + nadp[c]	Glutamate metabolism	GSR
GTHOm	-8.49381	0.576744	0.279515	0.926471	-8.22 +/- 1.26	-8.79 +/- 1.39	Glutathione Oxidoreductase	gthox[m] + h[m] + nadph[m]	->	2.0 gthrd[m] + nadp[m]	Glutamate metabolism	GSR
GTHP	-7.78909	0.286258	0.536513	0.93269	-7.65 +/- 1.18	-7.94 +/- 1.13	Glutathione Peroxidase	2.0 gthrd[c] + h2o2[c]	->	2.0 h2o[c] + gthox[c]	Glutathione metabolism	GPX1;GPX2;GPX4;PRDX1;PRDX2
GTHPm	-8.34738	1.16567	0.0730339	0.926471	-7.79 +/- 1.71	-8.95 +/- 1.43	Glutathione Peroxidase, Mitochondria	2.0 gthrd[m] + h2o2[m]	->	2.0 h2o[m] + gthox[m]	Glutathione metabolism	GPX1;GPX4;PRDX3
GTMLTe	-12.6484	0.15824	0.584461	0.93269	-12.57 +/- 0.75	-12.73 +/- 0.67	G-Glutamyltransferase, Extracellular	ala_L[c] + gthrd[c]	->	cgly[e] + gluala[e]	Glutathione metabolism	GGT1;GGT3P
GUACYC	-12.5528	0.729723	0.196817	0.926471	-12.2 +/- 1.11	-12.93 +/- 1.65	Guanylate Cyclase	gtp[c]	->	35cgmp[c] + ppi[c]	Nucleotide interconversion	GUCY1A2;GUCY1A3;GUCY1B2;GUCY1B3;GUCY2C;GUCY2D;GUCY2F;NPR1;NPR2
GUAD	-15.6479	-0.0637044	0.6892	0.965441	-15.68 +/- 0.32	-15.61 +/- 0.42	Guanine Deaminase	gua[c] + h2o[c] + h[c]	->	nh4[c] + xan[c]	Purine catabolism	GDA
H2CO3Dm	-5.87804	-0.0848394	0.707467	0.966704	-5.92 +/- 0.53	-5.83 +/- 0.57	Carboxylic Acid Dissociation	co2[m] + h2o[m]	->	h[m] + hco3[m]	Miscellaneous	CA5A;CA5B
H2O2syn	-10.0035	-0.0629718	0.973053	0.992331	-10.03 +/- 4.45	-9.97 +/- 5.01	Hydrogen Peroxide Synthesis (NADPH Dependent)	h[c] + nadph[c] + o2[c]	->	h2o2[c] + nadp[c]	Tyrosine metabolism	DUOX1;DUOX2
H2O2t	-8.10793	1.34866	0.0210215	0.926471	-7.46 +/- 0.99	-8.81 +/- 1.73	Hydrogen Peroxide Transport via Diffusion	h2o2[e]	<=>	h2o2[c]	Transport, extracellular
H2O2tly	2.93569	0.11794	0.210859	0.926471	2.99 +/- 0.19	2.87 +/- 0.15	Hydrogen Peroxide Lysosomal Transport via Diffusion	h2o2[c]	<=>	h2o2[l]	Transport, lysosomal
H2O2tm	-6.44232	0.421239	0.58382	0.93269	-6.24 +/- 1.28	-6.66 +/- 2.46	Hydrogen Peroxide Mitochondrial Transport	h2o2[c]	->	h2o2[m]	Transport, mitochondrial
H2O2tp	-7.77724	0.853583	0.420883	0.93269	-7.37 +/- 1.93	-8.22 +/- 3.28	Hydrogen Peroxide Peroxisomal Transport via Diffusion	h2o2[c]	<=>	h2o2[x]	Transport, peroxisomal
H2Oter	1.73315	1.73976	0.664832	0.960388	2.57 +/- 10.19	0.83 +/- 10.13	H2O Endoplasmic Reticulum Transport	h2o[c]	<=>	h2o[r]	Transport, endoplasmic reticular
H2Otg	-13.5472	0.59925	0.395886	0.93269	-13.26 +/- 1.79	-13.86 +/- 1.75	H2O Transport, Golgi Apparatus	h2o[c]	<=>	h2o[g]	Transport, golgi apparatus
H2Otly	3.93571	0.117944	0.210841	0.926471	3.99 +/- 0.19	3.87 +/- 0.15	H2O Transport, Lysosomal	h2o[c]	<=>	h2o[l]	Transport, lysosomal
H2Otm	8.58118	-0.377863	0.552099	0.93269	8.4 +/- 1.62	8.78 +/- 1.58	H2O Transport, Mitochondrial	h2o[c]	<=>	h2o[m]	Transport, mitochondrial	AQP8
H2Otn	9.15862	1.04815	0.353514	0.926471	9.66 +/- 0.92	8.61 +/- 3.98	H2O Transport, Nuclear	h2o[n]	<=>	h2o[c]	Transport, nuclear
H2Otp	-6.07656	0.898031	0.484941	0.93269	-5.65 +/- 2.33	-6.54 +/- 4	H2O Transport, Peroxisomal	h2o[c]	<=>	h2o[x]	Transport, peroxisomal
HACD1m	-9.38076	-0.101386	0.355867	0.926471	-9.43 +/- 0.2	-9.33 +/- 0.25	3-Hydroxyacyl Coenzyme A Dehydrogenase (Acetoacetyl Coenzyme A), Mitochondrial	aacoa[m] + h[m] + nadh[m]	<=>	3hbcoa[m] + nad[m]	Tryptophan metabolism	HADH;HADHA;HADHB;HSD17B10
HACD9m	-11.6323	-0.213214	0.253217	0.926471	-11.73 +/- 0.38	-11.52 +/- 0.49	3-Hydroxyacyl Coenzyme A Dehydrogenase (2-Methylacetoacetyl Coenzyme A), Mitochondrial	3hmbcoa[m] + nad[m]	<=>	2maacoa[m] + h[m] + nadh[m]	Valine, leucine, and isoleucine metabolism	EHHADH;HADH;HSD17B10
HCO3_CLt	8.33546	0.0684679	0.919151	0.992331	8.37 +/- 1.68	8.3 +/- 1.73	Bicarbonate Transport (Cl-/Hco3- Exchange)	cl[c] + hco3[e]	<=>	cl[e] + hco3[c]	Transport, extracellular	SLC4A1;SLC4A2;SLC4A3;SLC4A9
HDCAter	7.42457	0.0786272	0.861235	0.992331	7.46 +/- 1.28	7.38 +/- 0.93	Palmitate Er Export	hdca[r]	->	hdca[c]	Transport, endoplasmic reticular
HDCAtr	9.03565	-0.724009	0.233367	0.926471	8.69 +/- 1.68	9.41 +/- 1.29	Fatty Acid Transport via Diffusion	hdca[e]	<=>	hdca[c]	Transport, extracellular	SLC27A5
HDCEAtr	6.6809	0.0712307	0.466388	0.93269	6.72 +/- 0.26	6.64 +/- 0	Fatty Acid Transport via Diffusion	hdcea[e]	<=>	hdcea[c]	Transport, extracellular	SLC27A2
HDD2COAtx	-9.17229	0.408404	0.537022	0.93269	-8.98 +/- 1.51	-9.38 +/- 1.82	Transport of Trans-Hexadec-2-Enoyl Coenzyme A	hdd2coa[c]	<=>	hdd2coa[x]	Transport, peroxisomal
HEXCCOAtx	-16.2231	-0.179528	0.212148	0.926471	-16.31 +/- 0.16	-16.13 +/- 0.43	Fatty Acid Intracellular Transport	hexccoa[c]	<=>	hexccoa[x]	Transport, peroxisomal
HGNTOR	-10.5097	0.216169	0.637709	0.95008	-10.41 +/- 1.18	-10.62 +/- 1.11	Homogentisate:Oxygen 1, 2-Oxidoreductase (Decyclizing)	hgentis[c] + o2[c]	->	4mlacac[c] + h[c]	Tyrosine metabolism	HGD
HIBDm	-9.03481	-0.0493316	0.52913	0.93269	-9.06 +/- 0.1	-9.01 +/- 0.12	3-Hydroxyisobutyrate Dehydrogenase, Mitochondrial	3hmp[m] + nad[m]	<=>	2mop[m] + h[m] + nadh[m]	Valine, leucine, and isoleucine metabolism	HIBADH
HISDC	-9.49019	-0.0115608	0.864752	0.992331	-9.5 +/- 0.05	-9.48 +/- 0.06	Histidine Decarboxylase	h[c] + his_L[c]	->	co2[c] + hista[c]	Histidine metabolism	DDC;HDC
HISt4	-6.44364	-0.0911894	0.954215	0.992331	-6.49 +/- 3.95	-6.4 +/- 4.11	L-Histidine Transport in via Sodium Symport	his_L[e] + na1[e]	->	his_L[c] + na1[c]	Transport, extracellular	SLC38A2;SLC6A14
HISTASE	-9.49019	-0.0115608	0.864752	0.992331	-9.5 +/- 0.05	-9.48 +/- 0.06	Histaminase	h2o[c] + hista[c] + o2[c]	->	h2o2[c] + im4act[c] + nh4[c]	Histidine metabolism	AOC2
HISTAtu	8.94813	-0.148094	0.783004	0.988844	8.88 +/- 1.29	9.03 +/- 1.42	Histamine Uniport	hista[e]	<=>	hista[c]	Transport, extracellular	SLC22A2;SLC22A3;SLC22A5
HIStiDF	-3.783	0.791662	0.834679	0.992331	-3.4 +/- 9.71	-4.19 +/- 9.51	L-Histidine Transport via Diffusion (Extracellular to Cytosol)	his_L[e]	->	his_L[c]	Transport, extracellular	SLC38A4
HIStN1	9.43428	0.574949	0.248129	0.926471	9.71 +/- 0.92	9.14 +/- 1.5	Histidine Transport (Na, H Coupled)	2.0 na1[e] + h[c] + his_L[e]	<=>	2.0 na1[c] + h[e] + his_L[c]	Transport, extracellular	SLC38A3
HMGCOASi	-15.004	0.0116624	0.980536	0.993682	-15 +/- 1.21	-15.01 +/- 1.2	Hydroxymethylglutaryl Coenzyme A Synthase (Ir)	aacoa[c] + accoa[c] + h2o[c]	->	coa[c] + h[c] + hmgcoa[c]	Cholesterol metabolism	HMGCS1
HMGCOASim	-8.12479	0.0612484	0.763642	0.983692	-8.1 +/- 0.55	-8.16 +/- 0.42	Hydroxymethylglutaryl Coenzyme A Synthase (Ir)	aacoa[m] + accoa[m] + h2o[m]	->	coa[m] + h[m] + hmgcoa[m]	Cholesterol metabolism	HMGCS2
HMGCOAtm	-9.51989	0.651795	0.344832	0.926471	-9.21 +/- 1.04	-9.86 +/- 2.24	Hydroxymethylglutaryl Coenzyme A Reversible Mitochondrial Transport	hmgcoa[c]	<=>	hmgcoa[m]	Transport, mitochondrial
HMGCOAtx	-5.17769	-3.9415	0.025911	0.926471	-7.07 +/- 1.77	-3.13 +/- 5.86	Hydroxymethylglutaryl Coenzyme A Reversible Peroxisomal Transport	hmgcoa[c]	<=>	hmgcoa[x]	Transport, peroxisomal
HMGLm	-9.1163	-0.118841	0.309235	0.926471	-9.17 +/- 0.23	-9.05 +/- 0.26	Hydroxymethylglutaryl Coenzyme A Lyase	hmgcoa[m]	->	acac[m] + accoa[m]	Cholesterol metabolism	HMGCL;HMGCLL1
HMGLx	-9.77213	0.520578	0.371431	0.932265	-9.52 +/- 1.05	-10.04 +/- 1.8	Hydroxymethylglutaryl Coenzyme A Lyase	hmgcoa[x]	->	acac[x] + accoa[x]	Cholesterol metabolism	HMGCL
HOMt4	7.04249	-0.298122	0.504238	0.93269	6.9 +/- 0.92	7.2 +/- 1.29	L-Homoserine via Sodium Symport	hom_L[e] + na1[e]	->	hom_L[c] + na1[c]	Transport, extracellular	SLC7A1;SLC7A2;SLC7A3
HPYRRy	-5.02007	0.125997	0.358678	0.926471	-4.96 +/- 0.24	-5.09 +/- 0.36	Hydroxypyruvate Reductase (NADPH)	h[c] + hpyr[c] + nadph[c]	->	glyc_R[c] + nadp[c]	Glyoxylate and dicarboxylate metabolism	GRHPR
HPYRtp	-5.42983	0.949964	0.0949382	0.926471	-4.97 +/- 0.24	-5.92 +/- 2	Hydroxypyruate Transport, Peroxisomal	hpyr[c]	<=>	hpyr[x]	Transport, peroxisomal
HSD11B1r	-12.1485	-0.0710642	0.909347	0.992331	-12.18 +/- 1.58	-12.11 +/- 1.56	11-Beta-Hydroxysteroid Dehydrogenase Type 1	cortsn[r] + h[r] + nadph[r]	<=>	crtsl[r] + nadp[r]	Steroid metabolism	HSD11B1
HSD11B2r	-12.236	0.173169	0.83893	0.992331	-12.15 +/- 2.24	-12.33 +/- 2.05	11-Beta-Hydroxysteroid Dehydrogenase Type 2	cortsn[r] + h[r] + nadh[r]	<=>	crtsl[r] + nad[r]	Steroid metabolism	HSD11B2
HSD17B1	-9.53393	0.182844	0.736512	0.972557	-9.45 +/- 1.47	-9.63 +/- 1.24	Testicular 17-Beta-Hydroxysteroid Dehydrogenase	estrone[c] + h[c] + nadph[c]	<=>	estradiol[c] + nadp[c]	Steroid metabolism	HSD17B1;HSD17B8
HSD17B7r	-8.87769	0.027258	0.887342	0.992331	-8.86 +/- 0.49	-8.89 +/- 0.42	Testicular 17-Beta-Hydroxysteroid Dehydrogenase	estrone[r] + h[r] + nadph[r]	->	estradiol[r] + nadp[r]	Steroid metabolism	HSD17B7
HSD17B8r	-13.0732	0.37059	0.662069	0.958346	-12.9 +/- 2.43	-13.27 +/- 1.77	17-Beta-Hydroxysteroid Dehydrogenase	estrone[r] + h[r] + nadh[r]	->	estradiol[r] + nad[r]	Steroid metabolism	HSD17B2
Htg	-9.14962	-0.596615	0.871185	0.992331	-9.44 +/- 9.23	-8.84 +/- 9.43	Proton Diffusion, Golgi Apparatus	h[g]	<=>	h[c]	Transport, golgi apparatus
Htr	2.67095	1.5423	0.657837	0.957694	3.41 +/- 8.97	1.87 +/- 8.63	H Transporter, Endoplasmic Reticulum	h[c]	<=>	h[r]	Transport, endoplasmic reticular
Htx	8.35499	1.69356	0.00723696	0.926471	9.17 +/- 1.44	7.47 +/- 1.5	H Transporter, Peroxisome	h[c]	<=>	h[x]	Transport, peroxisomal
ICDHxm	-4.46799	-0.00600363	0.95872	0.992331	-4.47 +/- 0.31	-4.46 +/- 0.14	Isocitrate Dehydrogenase (NAD+)	icit[m] + nad[m]	->	akg[m] + co2[m] + nadh[m]	Citric acid cycle	IDH3A;IDH3B;IDH3G
ICDHy	-5.65947	0.565056	0.758685	0.979591	-5.39 +/- 5.64	-5.95 +/- 3.26	Isocitrate Dehydrogenase (NADP)	icit[c] + nadp[c]	->	akg[c] + co2[c] + nadph[c]	Citric acid cycle	IDH1
ICDHyp	-11.2507	-3.43976	0.082143	0.926471	-12.9 +/- 2.64	-9.46 +/- 6.45	Isocitrate Dehydrogenase (NADP+)	icit[x] + nadp[x]	->	akg[x] + co2[x] + nadph[x]	Citric acid cycle	IDH1
ICDHyrm	-2.38113	1.1957	0.428621	0.93269	-1.81 +/- 3.97	-3 +/- 3.61	Isocitrate Dehydrogenase (NADP+)	icit[m] + nadp[m]	<=>	akg[m] + co2[m] + nadph[m]	Citric acid cycle	IDH2
IDPtn	-5.96876	-0.935614	0.0303336	0.926471	-6.42 +/- 1.37	-5.48 +/- 0.41	Transport of IDP, Nuclear	idp[c]	<=>	idp[n]	Transport, nuclear
ILEt4	7.54457	-0.279409	0.640681	0.95008	7.41 +/- 1.46	7.69 +/- 1.56	Transport of L-Isoleucine via Sodium Symport	ile_L[e] + na1[e]	->	ile_L[c] + na1[c]	Transport, extracellular	ACE2;SLC6A14;SLC6A19;TMEM27
ILEt5m	-0.333799	0.082079	0.769417	0.987222	-0.29 +/- 0.48	-0.38 +/- 0.86	Transport of Isoleucine, Mitochondrial	ile_L[c]	<=>	ile_L[m]	Transport, mitochondrial
ILETAm	-0.333799	0.082079	0.769417	0.987222	-0.29 +/- 0.48	-0.38 +/- 0.86	Isoleucine Transaminase, Mitochondrial	akg[m] + ile_L[m]	<=>	3mop[m] + glu_L[m]	Valine, leucine, and isoleucine metabolism	BCAT2
ILEtec	-12.8815	-0.459219	0.472499	0.93269	-13.1 +/- 1.8	-12.64 +/- 1.35	Transport of L-Isoleucine via Diffusion	ile_L[e]	<=>	ile_L[c]	Transport, extracellular	SLC43A1;SLC43A2
INSt	8.33495	0.368331	0.562861	0.93269	8.51 +/- 1.59	8.14 +/- 1.61	Transport of Inosine (Diffusion)	ins[e]	<=>	ins[c]	Transport, extracellular	SLC29A1;SLC29A2
INSt4	6.64905	-0.278776	0.281532	0.926471	6.52 +/- 0.06	6.79 +/- 0.91	Transport of Inosine via Sodium Symport	ins[e] + na1[e]	->	ins[c] + na1[c]	Transport, extracellular	SLC28A2;SLC28A3
INSTt2r	-5.5663	0.268464	0.781641	0.988825	-5.44 +/- 2.47	-5.71 +/- 2.43	Transport of Inositol via Proton Symport	h[e] + inost[e]	<=>	h[c] + inost[c]	Transport, extracellular	SLC2A13
INSTt4	-5.34185	-1.07862	0.16105	0.926471	-5.86 +/- 1.91	-4.78 +/- 1.9	Transport of Inositol via Sodium Symport	inost[e] + na1[e]	<=>	inost[c] + na1[c]	Transport, extracellular	SLC5A3
IPDDIx	-13.2405	0.085128	0.564634	0.93269	-13.2 +/- 0.35	-13.28 +/- 0.32	Isopentenyl-Diphosphate D-Isomerase	ipdp[x]	<=>	dmpp[x]	Cholesterol metabolism	IDI1;IDI2
IPDPtx	-14.4738	0.169644	0.16533	0.926471	-14.39 +/- 0.2	-14.56 +/- 0.31	Isopentenyl Diphosphate Transport, Peroxisomal	ipdp[x]	<=>	ipdp[c]	Transport, peroxisomal
It	9.70003	0.553655	0.131634	0.926471	9.97 +/- 0	9.41 +/- 1.29	Transport of Iodide via Uniport	i[e]	<=>	i[c]	Transport, extracellular	SLC5A8
ITCOAL1m	-5.0501	0.434582	0.390704	0.93269	-4.84 +/- 0.95	-5.28 +/- 1.53	Itaconate- Coenzyme A Ligase (GDP-Forming), Mitochondrial	coa[m] + gtp[m] + itacon[m]	<=>	gdp[m] + itaccoa[m] + pi[m]	C5-branched dibasic acid metabolism	SUCLG1;SUCLG2
ITCOALm	-5.0501	0.434582	0.390704	0.93269	-4.84 +/- 0.95	-5.28 +/- 1.53	Itaconate- Coenzyme A Ligase (ADP-Forming), Mitochondrial	atp[m] + coa[m] + itacon[m]	->	adp[m] + itaccoa[m] + pi[m]	C5-branched dibasic acid metabolism	SUCLA2;SUCLG1
ITPtn	-5.96876	-0.935614	0.0303336	0.926471	-6.42 +/- 1.37	-5.48 +/- 0.41	Transport of ITP, Nuclear	itp[c]	<=>	itp[n]	Transport, nuclear
KCC2t	4.34075	-5.76305	0.103604	0.926471	1.57 +/- 10.4	7.34 +/- 6.43	K+-Cl- Symporter (NH4+)	cl[e] + nh4[e]	<=>	cl[c] + nh4[c]	Transport, extracellular	SLC12A4;SLC12A6;SLC12A7
KCCt	8.70336	-0.155823	0.842308	0.992331	8.63 +/- 2.18	8.78 +/- 1.73	K+-Cl- Symport	cl[e] + k[e]	<=>	cl[c] + k[c]	Transport, extracellular	SLC12A4;SLC12A5;SLC12A6;SLC12A7
KHK	-10.5109	1.12311	0.112258	0.926471	-9.97 +/- 1.31	-11.09 +/- 2.11	Ketohexokinase	atp[c] + fru[c]	->	adp[c] + f1p[c] + h[c]	Fructose and mannose metabolism	KHK
Kt3g	6.61439	0.00236118	0.970728	0.992331	6.62 +/- 0.02	6.61 +/- 0.01	Potassium Transport via Proton Antiport	h[g] + k[c]	<=>	h[c] + k[g]	Transport, golgi apparatus	SLC9A7;SLC9A8
KYN	-12.8321	-0.558144	0.190595	0.926471	-13.1 +/- 0.98	-12.54 +/- 1.12	Kynureninase	Lkynr[c] + h2o[c]	->	ala_L[c] + anth[c] + h[c]	Tryptophan metabolism	KYNU
LALDO	-8.60649	0.465966	0.287782	0.926471	-8.38 +/- 1.03	-8.85 +/- 1.14	D-Lactaldehyde:NAD+ Oxidoreductase (Glutathione-Formylating)	gthrd[c] + lald_D[c] + nad[c]	<=>	h[c] + lgt_S[c] + nadh[c]	Pyruvate metabolism	ADH5
LDH_Lm	-2.86613	-0.074895	0.325385	0.926471	-2.9 +/- 0.12	-2.83 +/- 0.08	L-Lactate Dehydrogenase	lac_L[m] + nad[m]	<=>	h[m] + nadh[m] + pyr[m]	Pyruvate metabolism	LDHA;LDHB;LDHD
LEUKTRA4t	7.33743	-0.217128	0.686446	0.965441	7.23 +/- 1.21	7.45 +/- 1.49	Transport of Leukotriene A4	leuktrA4[e]	<=>	leuktrA4[c]	Transport, extracellular	SLC22A10
LEUKTRB4t	8.00286	1.01639	0.10802	0.926471	8.49 +/- 1.6	7.47 +/- 1.5	Transport of Leukotriene B4	leuktrB4[e]	<=>	leuktrB4[c]	Transport, extracellular	SLC22A10
LEUKTRC4t	8.31583	-1.56327	0.191706	0.926471	7.57 +/- 3.9	9.13 +/- 1.4	Transport of Leukotriene C4 via Bicarbonate Antiport	hco3[c] + leuktrC4[e]	<=>	hco3[e] + leuktrC4[c]	Transport, extracellular	SLCO1B1;SLCO1B3
LEUKTRD4t	6.24977	-1.4143	0.246753	0.926471	5.57 +/- 4.11	6.99 +/- 0.98	Transport of Leukotriene D4	leuktrD4[e]	<=>	leuktrD4[c]	Transport, extracellular
LEUKTRE4t	6.73939	0.333319	0.826391	0.992331	6.9 +/- 0.92	6.57 +/- 5.48	Transport of Leukotriene E4	leuktrE4[e]	<=>	leuktrE4[c]	Transport, extracellular	SLC22A10
LEUKTRF4t	7.44176	0.321306	0.553465	0.93269	7.6 +/- 1.43	7.27 +/- 1.28	Transport of Leukotriene F4	leuktrF4[e]	<=>	leuktrF4[c]	Transport, extracellular	SLC22A10
LEUt4	-13.3706	0.10485	0.649809	0.954846	-13.32 +/- 0.59	-13.43 +/- 0.53	Transport of L-Leucine via Sodium Symport	leu_L[e] + na1[e]	->	leu_L[c] + na1[c]	Transport, extracellular	ACE2;SLC38A1;SLC38A4;SLC3A2;SLC6A14;SLC6A19;SLC7A1;SLC7A2;SLC7A3;TMEM27
LEUtec	-7.52377	1.0833	0.105265	0.926471	-7 +/- 1.77	-8.09 +/- 1.49	Transport of L-Leucine via Diffusion	leu_L[e]	<=>	leu_L[c]	Transport, extracellular	SLC43A1;SLC43A2
LFORKYNHYD	-11.0314	-0.0271554	0.958749	0.992331	-11.04 +/- 1.1	-11.02 +/- 1.53	L-Formylkynurenine Hydrolase	Lfmkynr[c] + h2o[c]	->	ala_L[c] + h[c] + nformanth[c]	Tryptophan metabolism	KYNU
LGNCCOAtx	-16.2231	-0.179528	0.212148	0.926471	-16.31 +/- 0.16	-16.13 +/- 0.43	Fatty Acid Intracellular Transport	ttccoa[c]	<=>	ttccoa[x]	Transport, peroxisomal
LGNCt	8.82408	-0.0661501	0.917407	0.992331	8.79 +/- 1.58	8.86 +/- 1.64	Fatty Acid Transport via Diffusion	lgnc[e]	<=>	lgnc[c]	Transport, extracellular	SLC27A2
L_LACDcm	-2.46158	0.487417	0.369337	0.932265	-2.23 +/- 1.38	-2.72 +/- 1.33	L-Lactate Dehydrogenase, Cytosolic/Mitochondrial	2.0 ficytC[m] + lac_L[c]	->	2.0 focytC[m] + 2.0 h[c] + pyr[c]	Pyruvate metabolism	CYB5D1
L_LACtcm	-2.87166	-0.085544	0.260697	0.926471	-2.91 +/- 0.12	-2.83 +/- 0.08	Transport of L-Lactate via Diffusion, Mitochondrial	lac_L[c]	->	lac_L[m]	Transport, mitochondrial	AQP9
LNELDCCRNt	3.50119	-0.0970652	0.556413	0.93269	3.45 +/- 0.31	3.55 +/- 0.45	Transport into the Mitochondria (Carnitine)	lneldccrn[c]	<=>	lneldccrn[m]	Fatty acid oxidation	SLC25A20
LNLCCPT1	-11.3641	0.0264126	0.900762	0.992331	-11.35 +/- 0.47	-11.38 +/- 0.56	Carnitine O-Palmitoyltransferase	crn[c] + lnlccoa[c]	<=>	coa[c] + lnlccrn[c]	Fatty acid oxidation	CPT1A;CPT1B;CPT1C
LNLCt	-8.10767	0.565176	0.302269	0.926471	-7.84 +/- 1.78	-8.4 +/- 0.64	Linoleic Acid (N-C18:2) Transport in via Diffusion	lnlc[e]	<=>	lnlc[c]	Transport, extracellular	SLC27A5
LNLNCGCPT1	-8.44074	-0.476135	0.287783	0.926471	-8.67 +/- 1.45	-8.19 +/- 0.55	Carnitine O-Palmitoyltransferase	crn[c] + lnlncgcoa[c]	<=>	coa[c] + lnlncgcrn[c]	Fatty acid oxidation	CPT1A;CPT1B;CPT1C
LNLNCGCPT2	-11.6371	0.00466103	0.976427	0.992331	-11.63 +/- 0.26	-11.64 +/- 0.45	Carnitine Transferase	coa[m] + lnlncgcrn[m]	<=>	crn[m] + lnlncgcoa[m]	Fatty acid oxidation	CPT2
LNSTLSr	-14.0326	0.0981169	0.434326	0.93269	-13.99 +/- 0.26	-14.08 +/- 0.28	Lanosterol Synthase	Ssq23epx[r]	->	lanost[r]	Cholesterol metabolism	LSS
LPS2	-8.80254	0.194174	0.706431	0.966704	-8.71 +/- 1.19	-8.9 +/- 1.4	Lipase	dag_hs[c] + h2o[c]	->	Rtotal[c] + h[c] + mag_hs[c]	Triacylglycerol synthesis	CEL;LPL
LPS3	-9.44804	0.260912	0.119204	0.926471	-9.32 +/- 0.46	-9.58 +/- 0.26	Lipase	h2o[c] + mag_hs[c]	->	Rtotal2[c] + glyc[c] + h[c]	Triacylglycerol synthesis	MGLL
LTC4CP	-7.27363	-0.320011	0.470445	0.93269	-7.43 +/- 0.98	-7.11 +/- 1.23	Leukotriene C4 Carboxypeptidase	h2o[c] + leuktrC4[c]	<=>	gly[c] + leuktrF4[c]	Eicosanoid metabolism
LTD4DP	-6.81824	-0.44596	0.226552	0.926471	-7.03 +/- 0.8	-6.59 +/- 1.01	Leukotriene D4 Dipeptidase	h2o[c] + leuktrD4[c]	<=>	gly[c] + leuktrE4[c]	Eicosanoid metabolism
LTDCL	-12.4863	0.673844	0.344742	0.926471	-12.16 +/- 1.72	-12.84 +/- 1.85	L-Tryptophan Decarboxy-Lyase	h[c] + trp_L[c]	->	co2[c] + trypta[c]	Tryptophan metabolism	DDC
LYStiDF	4.91406	-0.581823	0.462252	0.93269	4.63 +/- 1.78	5.22 +/- 2.19	Transport of L-Lysine via Diffusion	lys_L[e]	->	lys_L[c]	Transport, extracellular	SLC38A4;SLC7A1;SLC7A2;SLC7A3
LYStm	2.56123	0.659528	0.844363	0.992331	2.88 +/- 8.92	2.22 +/- 8.05	Transport of Lysine via Ornithine Carrier, Mitochondrial	h[m] + lys_L[c]	<=>	h[c] + lys_L[m]	Transport, mitochondrial	SLC25A15;SLC25A2
MACACI	-10.5097	0.216169	0.637709	0.95008	-10.41 +/- 1.18	-10.62 +/- 1.11	Maleylacetoacetate Isomerase	4mlacac[c]	->	4fumacac[c]	Tyrosine metabolism	GSTZ1
MALSO3tm	8.04678	0.157406	0.795074	0.992331	8.12 +/- 1.33	7.96 +/- 1.72	Malate:Sulfite Antiport, Mitochondrial	mal_L[c] + so3[m]	<=>	mal_L[m] + so3[c]	Transport, mitochondrial	SLC25A10
MALSO4tm	6.86347	0.408668	0.753167	0.977357	7.06 +/- 4.33	6.65 +/- 1.46	Malate:Sulfate Antiport, Mitochondrial	mal_L[c] + so4[m]	<=>	mal_L[m] + so4[c]	Transport, mitochondrial	SLC25A10
MALtm	7.93331	0.351114	0.593844	0.933256	8.1 +/- 1.67	7.75 +/- 1.64	Malate Transport, Mitochondrial	mal_L[c] + pi[m]	<=>	mal_L[m] + pi[c]	Transport, mitochondrial	SLC25A10
MALTSULtm	6.39869	0.949946	0.497312	0.93269	6.85 +/- 3.89	5.9 +/- 3.09	Malate:Thiosulfate Antiport, Mitochondrial	mal_L[c] + tsul[m]	<=>	mal_L[m] + tsul[c]	Transport, mitochondrial	SLC25A10
MAOX	-12.6569	0.0834445	0.867951	0.992331	-12.62 +/- 1.12	-12.7 +/- 1.4	Methylamine Oxidase	h2o[c] + mma[c] + o2[c]	->	fald[c] + h2o2[c] + nh4[c]	Tyrosine metabolism	AOC1;AOC2;AOC3
MDHm	-1.73089	1.24978	0.522298	0.93269	-1.13 +/- 5.04	-2.38 +/- 4.8	Malate Dehydrogenase, Mitochondrial	mal_L[m] + nad[m]	<=>	h[m] + nadh[m] + oaa[m]	Citric acid cycle	MDH1;MDH2
ME2	-8.28483	-0.410128	0.435351	0.93269	-8.48 +/- 1.36	-8.07 +/- 1.27	Malic Enzyme (NADP)	mal_L[c] + nadp[c]	->	co2[c] + nadph[c] + pyr[c]	Pyruvate metabolism	ME1
MECOALm	-5.67015	0.158293	0.799988	0.992331	-5.59 +/- 1.41	-5.75 +/- 1.73	Mesaconate- Coenzyme A Ligase (ADP-Forming), Mitochondrial	atp[m] + coa[m] + mescon[m]	->	adp[m] + mescoa[m] + pi[m]	C5-branched dibasic acid metabolism	SUCLA2;SUCLG1
MECOAS1m	-5.67015	0.158293	0.799988	0.992331	-5.59 +/- 1.41	-5.75 +/- 1.73	Mesaconate- Coenzyme A Ligase (GDP-Forming)	coa[m] + gtp[m] + mescon[m]	<=>	gdp[m] + mescoa[m] + pi[m]	C5-branched dibasic acid metabolism	SUCLG1;SUCLG2
METAT	-10.0436	0.628707	0.439826	0.93269	-9.74 +/- 2.08	-10.37 +/- 2	Methionine Adenosyltransferase	atp[c] + h2o[c] + met_L[c]	->	amet[c] + pi[c] + ppi[c]	Methionine and cysteine metabolism	MAT1A;MAT2A;MAT2B
METLEUex	-0.50679	-1.51664	0.689014	0.965441	-1.23 +/- 9.27	0.28 +/- 9.93	Methionine/Leucine Exchange (Met In)	leu_L[c] + met_L[e]	->	leu_L[e] + met_L[c]	Transport, extracellular	SLC3A2;SLC7A5
METS	-12.4172	1.45607	0.364275	0.931181	-11.72 +/- 4.08	-13.17 +/- 3.97	Methionine Synthase	5mthf[c] + hcys_L[c]	->	h[c] + met_L[c] + thf[c]	Methionine and cysteine metabolism	MTR
METt4	-3.52369	-1.22831	0.751553	0.977357	-4.11 +/- 9.36	-2.88 +/- 10.31	L-Methionine Transport in via Sodium Symport	met_L[e] + na1[e]	->	met_L[c] + na1[c]	Transport, extracellular	ACE2;SLC22A5;SLC38A1;SLC38A2;SLC6A14;SLC6A19;TMEM27
METtec	-12.0296	-0.782496	0.13556	0.926471	-12.41 +/- 1.75	-11.62 +/- 0.35	L-Methionine Transport via Diffusion (Extracellular to Cytosol)	met_L[e]	<=>	met_L[c]	Transport, extracellular	SLC43A1;SLC43A2
MEVK1x	-11.4683	0.0995522	0.433583	0.93269	-11.42 +/- 0.27	-11.52 +/- 0.29	Mevalonate Kinase (ATP)	atp[x] + mev_R[x]	->	5pmev[x] + adp[x] + h[x]	Cholesterol metabolism	MVK
MGSA	-10.3109	0.510884	0.573525	0.93269	-10.07 +/- 1.94	-10.58 +/- 2.62	Methylglyoxal Synthase	dhap[c]	->	mthgxl[c] + pi[c]	Pyruvate metabolism
MGSA2	-10.3703	0.937094	0.378476	0.932265	-9.92 +/- 2.78	-10.86 +/- 2.55	Methyglyoxylate Synthase 2 (from G3P)	g3p[c]	->	mthgxl[c] + pi[c]	Pyruvate metabolism
MI1345PP	-14.7482	-0.29948	0.296905	0.926471	-14.89 +/- 0.19	-14.59 +/- 0.99	Inositol-1, 3, 4, 5-Trisphosphate 5-Phosphatase	h2o[c] + mi1345p[c]	->	mi134p[c] + pi[c]	Inositol phosphate metabolism	INPP5A;INPP5B;INPP5D;INPP5E;INPP5J;INPPL1;SYNJ1
MI1P_Dtn	-12.7414	0.700033	0.0597899	0.926471	-12.41 +/- 0.62	-13.11 +/- 1.12	Inositol 1-Phosphate Nuclear Transport (Diffusion)	mi1p_D[c]	<=>	mi1p_D[n]	Transport, nuclear
MMEm	-8.6211	-0.566799	0.527056	0.93269	-8.89 +/- 2.12	-8.33 +/- 2.4	Methylmalonyl Coenzyme A Epimerase/Racemase	mmcoa_R[m]	<=>	mmcoa_S[m]	Valine, leucine, and isoleucine metabolism	MCEE
MMMm	-9.03481	-0.0493316	0.52913	0.93269	-9.06 +/- 0.1	-9.01 +/- 0.12	Methylmalonyl Coenzyme A Mutase	mmcoa_R[m]	<=>	succoa[m]	Valine, leucine, and isoleucine metabolism	MUT
MMTSADm	-10.2077	-1.84934	0.218488	0.926471	-11.1 +/- 3.59	-9.25 +/- 3.91	Malonate-Semialdehyde Dehydrogenase (Acetylating), Mitochondrial	2mop[m] + coa[m] + nad[m]	->	h[m] + mmcoa_R[m] + nadh[m]	Valine, leucine, and isoleucine metabolism
MOGAT	-7.68704	-0.037744	0.869836	0.992331	-7.71 +/- 0.54	-7.67 +/- 0.58	Monoacylglycerol Acyltransferase	Rtotalcoa[c] + mag_hs[c]	->	coa[c] + dag_hs[c]	Triacylglycerol synthesis	MOGAT1;MOGAT2
MTHFCm	-4.08697	-0.0123365	0.908876	0.992331	-4.09 +/- 0.15	-4.08 +/- 0.27	Methenyltetrahydrifikate Cyclohydrolase, Mitochondrial	h2o[m] + methf[m]	<=>	10fthf[m] + h[m]	Folate metabolism	MTHFD1L;MTHFD2
MTHFD2m	-3.43588	0.31135	0.478564	0.93269	-3.29 +/- 0.3	-3.6 +/- 1.55	Methylenetetrahydrofolate Dehydrogenase (NAD), Mitochondrial	mlthf[m] + nad[m]	<=>	methf[m] + nadh[m]	Folate metabolism	MTHFD2
MTHFDm	-4.44909	-0.253019	0.335688	0.926471	-4.57 +/- 0.85	-4.32 +/- 0.24	Methylenetetrahydrofolate Dehydrogenase (NADP), Mitochondrial	mlthf[m] + nadp[m]	<=>	methf[m] + nadph[m]	Folate metabolism	MTHFD1;MTHFD1L;MTHFD2
NACASPAH	-13.6282	-1.73416	0.0138157	0.926471	-14.46 +/- 0.65	-12.73 +/- 2.31	N-Acetyl-L-Aspartate Amidohydrolase	Nacasp[c] + h2o[c]	->	ac[c] + asp_L[c]	Alanine and aspartate metabolism	ACY3;ASPA
NACASPtm	-13.6282	-1.73416	0.0138157	0.926471	-14.46 +/- 0.65	-12.73 +/- 2.31	N-Acetyl-L-Aspartate Transport (Mitochondria to Cytosol)	Nacasp[m]	->	Nacasp[c]	Transport, mitochondrial
NACUP	9.82202	0.299504	0.269553	0.926471	9.97 +/- 0	9.67 +/- 0.95	Uptake of Nicotinic Acid	nac[e]	->	nac[c]	Transport, extracellular
NADHtpu	-5.37557	-1.32928	0.558932	0.93269	-6.01 +/- 5.73	-4.68 +/- 5.76	NADH Transporter, Peroxisome	nadh[c]	->	nadh[x]	Transport, peroxisomal
NADHtru	-13.1529	0.251284	0.774838	0.988825	-13.03 +/- 2.39	-13.28 +/- 2.02	NADH Transporter, Endoplasmic Reticulum	nadh[c]	->	nadh[r]	Transport, endoplasmic reticular
NADNe	-9.0677	0.119054	0.415839	0.93269	-9.01 +/- 0.31	-9.13 +/- 0.35	NAD Nucleosidase, Extracellular	h2o[e] + nad[e]	->	adprib[e] + h[e] + ncam[e]	NAD metabolism	CD38
NADPHtru	-9.74324	0.40807	0.495488	0.93269	-9.55 +/- 1.43	-9.96 +/- 1.58	Transport of NADPH, Endoplasmic Reticulum	nadph[c]	->	nadph[r]	Transport, endoplasmic reticular
NADPHtxu	-10.8717	-4.07128	0.0778741	0.926471	-12.83 +/- 2.29	-8.75 +/- 7.83	Transport of NADPH, Peroxisome	nadph[c]	->	nadph[x]	Transport, peroxisomal
NADPtru	-9.74324	0.40807	0.495488	0.93269	-9.55 +/- 1.43	-9.96 +/- 1.58	Transport of NADP, Endoplasmic Reticulum	nadp[r]	->	nadp[c]	Transport, endoplasmic reticular
NADPtxu	-10.8717	-4.07128	0.0778741	0.926471	-12.83 +/- 2.29	-8.75 +/- 7.83	Transport of NADP, Peroxisome	nadp[x]	->	nadp[c]	Transport, peroxisomal
NADtn	-8.81704	0.101484	0.856962	0.992331	-8.77 +/- 1.32	-8.87 +/- 1.52	Transport of NAD, Nuclear Through Pores	nad[n]	<=>	nad[c]	Transport, nuclear
NADtru	-13.1529	0.251284	0.774838	0.988825	-13.03 +/- 2.39	-13.28 +/- 2.02	Transport of NAD, Endoplasmic Reticulum	nad[r]	->	nad[c]	Transport, endoplasmic reticular
NAHCO3_HCLt	9.14169	-0.0264094	0.96466	0.992331	9.13 +/- 1.43	9.16 +/- 1.57	Bicarbonate Transport (HCl/ (Hcl/NaHCO3 Exchange)	cl[c] + h[c] + hco3[e] + na1[e]	<=>	cl[e] + h[e] + hco3[c] + na1[c]	Transport, extracellular	SLC4A10;SLC4A8
NAt3_1g	-14.6457	0.187185	0.44638	0.93269	-14.56 +/- 0.82	-14.74 +/- 0.14	Sodium Proton Antiporter (H:Na Is 1:1)	h[g] + na1[c]	<=>	h[c] + na1[g]	Transport, golgi apparatus	SLC9A7;SLC9A8
NAt5	7.84457	2.28976	0.213099	0.926471	8.94 +/- 1.6	6.65 +/- 6.42	Sodium/Ammonium Proton Antiporter	na1[c] + nh4[e]	<=>	na1[e] + nh4[c]	Transport, extracellular	SLC9A1;SLC9A2;SLC9A3
NAtx	8.08638	-0.127766	0.852084	0.992331	8.03 +/- 1.72	8.15 +/- 1.73	Sodium Transport via Diffusion (Perioxisome)	na1[c]	<=>	na1[x]	Transport, peroxisomal
NBAHH_ir	-10.8582	-0.0938464	0.797409	0.992331	-10.9 +/- 0.83	-10.81 +/- 1	Nalpha- (Beta-Alanyl)-L-Histidine Hydrolase Ir	carn[c] + h2o[c]	->	ala_B[c] + his_L[c]	Beta-Alanine metabolism	CNDP1;CNDP2
NCAMUP	-9.0677	0.119054	0.415839	0.93269	-9.01 +/- 0.31	-9.13 +/- 0.35	Uptake of Nicotinamide Acid	ncam[e]	->	ncam[c]	Transport, extracellular
NCKt	8.57277	0.388702	0.549755	0.93269	8.76 +/- 1.61	8.37 +/- 1.66	Na+/Ca2+-K+ Antiport	4.0 na1[c] + ca2[e] + k[e]	<=>	4.0 na1[e] + ca2[c] + k[c]	Transport, extracellular	SLC24A1;SLC24A2;SLC24A3;SLC24A4
NCNt	8.38011	2.74933	0.137148	0.926471	9.7 +/- 0.92	6.95 +/- 6.55	Na+/Ca2+-NH4+ Antiport	4.0 na1[c] + ca2[e] + nh4[e]	<=>	4.0 na1[e] + ca2[c] + nh4[c]	Transport, extracellular	SLC24A1;SLC24A2
NDPK10	-6.68667	-0.331219	0.270078	0.926471	-6.85 +/- 0.72	-6.51 +/- 0.75	Nucleoside-Diphosphate Kinase (ATP:DIDP)	atp[c] + didp[c]	<=>	adp[c] + ditp[c]	Nucleotide interconversion	NME1;NME2;NME3;NME6;NME7
NDPK10n	-6.68667	-0.331219	0.270078	0.926471	-6.85 +/- 0.72	-6.51 +/- 0.75	Nucleoside-Diphosphate Kinase (ATP:DIDP), Nuclear	atp[n] + didp[n]	<=>	adp[n] + ditp[n]	Nucleotide interconversion	NME1;NME2
NDPK1m	-10.5593	-1.71772	0.0487628	0.926471	-11.38 +/- 1.46	-9.67 +/- 2.65	Nucleoside-Diphosphate Kinase (ATP:GDP), Mitochondrial	atp[m] + gdp[m]	<=>	adp[m] + gtp[m]	Nucleotide interconversion	NME4;NME6
NDPK1n	-4.87604	-0.675857	0.346929	0.926471	-5.2 +/- 2.12	-4.52 +/- 1.36	Nucleoside-Diphosphate Kinase (ATP:GDP), Nuclear	atp[n] + gdp[n]	<=>	adp[n] + gtp[n]	Nucleotide interconversion	NME1;NME2
NDPK2n	-3.96219	-0.350969	0.634031	0.95008	-4.13 +/- 1.95	-3.78 +/- 1.75	Nucleoside-Diphosphate Kinase (ATP:UDP), Nuclear	atp[n] + udp[n]	<=>	adp[n] + utp[n]	Nucleotide interconversion	NME1;NME2
NDPK3m	-11.195	-0.630729	0.285122	0.926471	-11.5 +/- 1.23	-10.87 +/- 1.69	Nucleoside-Diphosphate Kinase (ATP:CDP), Mitochondrial	atp[m] + cdp[m]	<=>	adp[m] + ctp[m]	Nucleotide interconversion	NME4;NME6
NDPK3n	-3.38687	0.112344	0.55808	0.93269	-3.33 +/- 0.41	-3.45 +/- 0.5	Nucleoside-Diphosphate Kinase (ATP:CDP), Nuclear	atp[n] + cdp[n]	<=>	adp[n] + ctp[n]	Nucleotide interconversion	NME1;NME2
NDPK4m	-14.5734	-0.0808403	0.655425	0.957515	-14.61 +/- 0.31	-14.53 +/- 0.53	Nucleoside-Diphosphate Kinase (ATP:dTDP), Mitochondrial	atp[m] + dtdp[m]	->	adp[m] + dttp[m]	Nucleotide interconversion	NME4
NDPK4n	6.90924	0.511173	0.165513	0.926471	7.15 +/- 1.25	6.64 +/- 0	Nucleoside-Diphosphate Kinase (ATP:dTDP), Nuclear	atp[n] + dtdp[n]	<=>	adp[n] + dttp[n]	Nucleotide interconversion	NME1;NME2
NDPK5m	-13.6722	0.19852	0.171332	0.926471	-13.58 +/- 0.25	-13.78 +/- 0.39	Nucleoside-Diphosphate Kinase (ATP:dGDP), Mitochondrial	atp[m] + dgdp[m]	->	adp[m] + dgtp[m]	Nucleotide interconversion	NME4;NME6
NDPK5n	-3.14769	-0.0603018	0.720804	0.972557	-3.18 +/- 0.48	-3.12 +/- 0.28	Nucleoside-Diphosphate Kinase (ATP:dGDP), Nuclear	atp[n] + dgdp[n]	<=>	adp[n] + dgtp[n]	Nucleotide interconversion	NME1;NME2
NDPK6m	-11.49	-0.205753	0.725267	0.972557	-11.59 +/- 1.41	-11.38 +/- 1.54	Nucleoside-Diphosphate Kinase (ATP:dUDP), Mitochondrial	atp[m] + dudp[m]	<=>	adp[m] + dutp[m]	Nucleotide interconversion	NME4;NME6
NDPK6n	-3.66041	0.306934	0.55051	0.93269	-3.51 +/- 1.37	-3.82 +/- 1.19	Nucleoside-Diphosphate Kinase (ATP:dUDP), Nuclear	atp[n] + dudp[n]	<=>	adp[n] + dutp[n]	Nucleotide interconversion	NME1;NME2
NDPK7n	-3.71024	0.0881492	0.904828	0.992331	-3.67 +/- 1.76	-3.76 +/- 1.97	Nucleoside-Diphosphate Kinase (ATP:dCDP), Nuclear	atp[n] + dcdp[n]	<=>	adp[n] + dctp[n]	Nucleotide interconversion	NME1;NME2
NDPK8n	6.90846	0.511138	0.165633	0.926471	7.15 +/- 1.25	6.64 +/- 0	Nucleoside-Diphosphate Kinase (ATP:dADP), Nuclear	atp[n] + dadp[n]	<=>	adp[n] + datp[n]	Nucleotide interconversion	NME1;NME2
NDPK9n	-5.96876	-0.935614	0.0303336	0.926471	-6.42 +/- 1.37	-5.48 +/- 0.41	Nucleoside-Diphosphate Kinase (ATP:IDP), Nuclear	atp[n] + idp[n]	<=>	adp[n] + itp[n]	Nucleotide interconversion	NME1;NME2
NH4t3r	8.29821	0.812969	0.212786	0.926471	8.69 +/- 1.68	7.88 +/- 1.55	Transport of Ammonium ion via Proton Antiport	h[e] + nh4[c]	<=>	h[c] + nh4[e]	Transport, extracellular	RHAG;RHBG
NH4tn	9.17635	1.0117	0.356135	0.926471	9.66 +/- 0.92	8.65 +/- 3.86	Transport of Ammonium ion, Nuclear	nh4[c]	<=>	nh4[n]	Transport, nuclear
NKCC2t	-15.7792	0.511116	0.118453	0.926471	-15.53 +/- 1.06	-16.04 +/- 0.28	Na+-K+-Cl- Symport (NH4+)	2.0 cl[e] + na1[e] + nh4[e]	<=>	2.0 cl[c] + na1[c] + nh4[c]	Transport, extracellular	SLC12A1;SLC12A2
NKCCt	7.70472	3.11348	0.0875294	0.926471	9.2 +/- 1.46	6.09 +/- 6.29	Na+-K+-Cl- Symport	2.0 cl[e] + k[e] + na1[e]	<=>	2.0 cl[c] + k[c] + na1[c]	Transport, extracellular	SLC12A1;SLC12A2
NMNATm	-12.6532	0.0674304	0.559507	0.93269	-12.62 +/- 0.25	-12.69 +/- 0.24	Nicotinamide-Nucleotide Adenylyltransferase, Mitochondrial	atp[m] + h[m] + nmn[m]	->	nad[m] + ppi[m]	NAD metabolism	NMNAT3
NMNATn	-8.84229	0.154094	0.780344	0.988825	-8.77 +/- 1.32	-8.92 +/- 1.47	Nicotinamide-Nucleotide Adenylyltransferase	atp[n] + h[n] + nmn[n]	->	nad[n] + ppi[n]	NAD metabolism	NMNAT1
NMNATr	-10.3388	-0.487379	0.583629	0.93269	-10.57 +/- 2.2	-10.09 +/- 2.29	Nicotinamide-Nucleotide Adenylyltransferase	atp[c] + h[c] + nmn[c]	<=>	nad[c] + ppi[c]	NAD metabolism	NMNAT2;NMNAT3
NMNS	-9.08056	0.103327	0.482633	0.93269	-9.03 +/- 0.31	-9.13 +/- 0.35	Nicotinamide Ribotide (NMN) Synthetase	h[c] + ncam[c] + prpp[c]	->	nmn[c] + ppi[c]	NAD metabolism	NAMPT
NMNtn	-8.84229	0.154094	0.780344	0.988825	-8.77 +/- 1.32	-8.92 +/- 1.47	Transport of Nicotinamide Ribotide, Nuclear through Pore	nmn[c]	<=>	nmn[n]	Transport, nuclear
NORANMT	-12.6569	0.0834445	0.867951	0.992331	-12.62 +/- 1.12	-12.7 +/- 1.4	Noradrenaline N-Methyltransferase	amet[c] + nrpphr[c]	->	adrnl[c] + ahcys[c] + h[c]	Tyrosine metabolism	PNMT
NOS1	-11.4881	0.868611	0.088589	0.926471	-11.07 +/- 1.66	-11.94 +/- 0.48	Nitric Oxide Synthase (Intermediate Forming)	arg_L[c] + h[c] + nadph[c] + o2[c]	->	h2o[c] + nadp[c] + nwharg[c]	Arginine and proline metabolism	NOS1;NOS2;NOS2P1;NOS2P2;NOS3
NOS2	-11.9226	0.0329577	0.865497	0.992331	-11.91 +/- 0.45	-11.94 +/- 0.48	Nitric Oxide Synthase (No Forming)	nadph[c] + nwharg[c] + o2[c]	->	citr_L[c] + h2o[c] + h[c] + nadp[c] + no[c]	Arginine and proline metabolism	NOS1;NOS2;NOS2P1;NOS2P2;NOS3
NOt	-11.4881	0.868611	0.088589	0.926471	-11.07 +/- 1.66	-11.94 +/- 0.48	Transport of Nitric Oxide (Diffusion)	no[e]	<=>	no[c]	Transport, extracellular
NRPPHRt4_2_r	7.99901	0.303532	0.64582	0.951311	8.14 +/- 1.69	7.84 +/- 1.63	Transport of Norepinephrine via Sodium Symport (1:2), Reversible	2.0 na1[e] + nrpphr[e]	<=>	2.0 na1[c] + nrpphr[c]	Transport, extracellular	SLC6A2;SLC6A3
NRPPHRtu	9.17818	-0.0536736	0.923982	0.992331	9.15 +/- 1.46	9.21 +/- 1.37	Transport of Norepinephrine via Uniport	nrpphr[e]	<=>	nrpphr[c]	Transport, extracellular	SLC22A1;SLC22A2;SLC22A3
NRVNCCOAtx	-16.2231	-0.179528	0.212148	0.926471	-16.31 +/- 0.16	-16.13 +/- 0.43	Fatty Acid Intracellular Transport	nrvnccoa[c]	<=>	nrvnccoa[x]	Transport, peroxisomal
NTD1m	-11.6775	-0.842576	0.523933	0.93269	-12.08 +/- 2.26	-11.24 +/- 4.21	5'-Nucleotidase (dUMP), Mitochondrial	dump[m] + h2o[m]	->	duri[m] + pi[m]	Nucleotide interconversion	NT5M
NTD7l	-15.2306	-0.017784	0.932797	0.992331	-15.24 +/- 0.44	-15.22 +/- 0.58	5'-Nucleotidase (AMP), Lysosomal	amp[l] + h2o[l]	->	adn[l] + pi[l]	Purine catabolism	ACP2;ACP5;ACP6;ACPP
NTD9l	-14.6168	-0.168231	0.833906	0.992331	-14.7 +/- 2.04	-14.53 +/- 2.01	5'-Nucleotidase (GMP), Lysosomal	gmp[l] + h2o[l]	->	gsn[l] + pi[l]	Purine catabolism	ACP2;ACP5;ACP6;ACPP
O2St	-6.32202	0.214077	0.0520436	0.926471	-6.22 +/- 0.16	-6.43 +/- 0.26	Transport of peroxide Anion via Diffusion, Extracellular	o2s[c]	<=>	o2s[e]	Transport, extracellular
O2Stm	-7.14576	1.25643	0.0943261	0.926471	-6.54 +/- 1.31	-7.8 +/- 2.29	Transport of peroxide Anion via Diffusion, Mitochondrial	o2s[c]	<=>	o2s[m]	Transport, mitochondrial
O2ter	-11.2464	0.099466	0.434197	0.93269	-11.2 +/- 0.27	-11.3 +/- 0.29	Transport of Oxygen, Endoplasmic Reticulum	o2[c]	<=>	o2[r]	Transport, endoplasmic reticular
O2tm	-0.573269	0.0688811	0.565778	0.93269	-0.54 +/- 0.08	-0.61 +/- 0.36	Transport of Oxygen, (Diffusion)	o2[c]	<=>	o2[m]	Transport, mitochondrial
O2tp	-7.90507	-0.841529	0.166494	0.926471	-8.31 +/- 1.55	-7.47 +/- 1.45	Transport of Oxygen, Peroxisomal	o2[c]	<=>	o2[x]	Transport, peroxisomal
OCBTm	-5.47738	-0.0934199	0.324698	0.926471	-5.52 +/- 0.2	-5.43 +/- 0.15	Ornithine Carbamoyltransferase, Irreversible	cbp[m] + orn[m]	->	citr_L[m] + h[m] + pi[m]	Urea cycle	OTC
OCDCAtr	8.63703	-0.425878	0.524637	0.93269	8.43 +/- 1.72	8.86 +/- 1.64	Fatty Acid Transport via Diffusion	ocdca[e]	<=>	ocdca[c]	Transport, extracellular	SLC27A5
OCDCEAtr	8.23841	-0.127764	0.852084	0.992331	8.18 +/- 1.72	8.3 +/- 1.73	Fatty Acid Transport via Diffusion	ocdcea[e]	<=>	ocdcea[c]	Transport, extracellular	SLC27A5
OCOAT1m	-9.07375	0.170368	0.654985	0.957515	-8.99 +/- 0.92	-9.16 +/- 0.99	3-Oxoacid Coa-Transferase	acac[m] + succoa[m]	->	aacoa[m] + succ[m]	Valine, leucine, and isoleucine metabolism	OXCT1;OXCT2
OIVD2m	-10.8522	-1.18525	0.0670319	0.926471	-11.42 +/- 1.52	-10.24 +/- 1.63	2-Oxoisovalerate Dehydrogenase (Acylating	3mob[m] + coa[m] + nad[m]	->	co2[m] + ibcoa[m] + nadh[m]	Valine, leucine, and isoleucine metabolism	BCKDHA;BCKDHB;DBT;DLD
OIVD3m	-12.771	-1.15786	0.0503629	0.926471	-13.33 +/- 1.6	-12.17 +/- 1.22	2-Oxoisovalerate Dehydrogenase (Acylating	3mop[m] + coa[m] + nad[m]	->	2mbcoa[m] + co2[m] + nadh[m]	Valine, leucine, and isoleucine metabolism	BCKDHA;BCKDHB;DBT;DLD
OPAHir	-12.6484	0.15824	0.584461	0.93269	-12.57 +/- 0.75	-12.73 +/- 0.67	5-Oxoproline Amidohydrolase (ATP-Hydrolysing) (Ir)	2.0 h2o[c] + 5oxpro[c] + atp[c]	->	adp[c] + glu_L[c] + h[c] + pi[c]	Glutathione metabolism	OPLAH
ORNt3m	3.44082	-1.98172	0.471591	0.93269	2.49 +/- 7.8	4.47 +/- 5.86	Ornithine Mitochondrial Transport via Proton Antiport	h[c] + orn[m]	<=>	h[m] + orn[c]	Transport, mitochondrial	SLC25A15;SLC25A2
ORNt4m	3.51378	1.01161	0.752707	0.977357	4 +/- 7.73	2.99 +/- 8.54	Ornithine Mitochondrial Transport Exchange with Citruline	citr_L[c] + h[c] + orn[m]	<=>	citr_L[m] + h[m] + orn[c]	Transport, mitochondrial	SLC25A15;SLC25A2
ORNTArm	-9.33419	-0.0457377	0.583588	0.93269	-9.36 +/- 0.12	-9.31 +/- 0.14	Ornithine Transaminase Reversible, Mitochondrial	akg[m] + orn[m]	<=>	glu5sa[m] + glu_L[m]	Urea cycle	OAT
ORNtiDF	-10.2612	-0.351686	0.283654	0.926471	-10.43 +/- 0.77	-10.08 +/- 0.84	Ornithine Transport via Diffusion (Extracellular to Cytosol)	orn[e]	->	orn[c]	Transport, extracellular	SLC7A1;SLC7A2;SLC7A3
ORPT	-11.5579	0.0995335	0.433592	0.93269	-11.51 +/- 0.27	-11.61 +/- 0.29	Orotate Phosphoribosyltransferase	orot5p[c] + ppi[c]	<=>	orot[c] + prpp[c]	Pyrimidine synthesis	UMPS
OXAHCOtex	2.37553	-2.99798	0.384974	0.93269	0.94 +/- 9.35	3.93 +/- 7.88	Oxalate Transport via Bicarbonate Antiport	2.0 hco3[c] + oxa[e]	->	2.0 hco3[e] + oxa[c]	Transport, extracellular	SLC26A1;SLC26A2;SLC26A3
P5CDm	-9.30533	0.0463701	0.777362	0.988825	-9.28 +/- 0.13	-9.33 +/- 0.53	1-Pyrroline-5-Carboxylate Dehydrogenase, Mitochondrial	1pyr5c[m] + 2.0 h2o[m] + nad[m]	->	glu_L[m] + h[m] + nadh[m]	Glutamate metabolism	ALDH4A1
PA_HSter	-16.0527	-0.642484	0.166784	0.926471	-16.36 +/- 0	-15.72 +/- 1.65	Phosphatidate Scramblase	pa_hs[c]	<=>	pa_hs[r]	Transport, endoplasmic reticular
PA_HStn	-13.3237	0.805364	0.0558159	0.926471	-12.94 +/- 0.32	-13.74 +/- 1.43	Phosphatidate Transport, Nuclear	pa_hs[c]	<=>	pa_hs[n]	Transport, nuclear
PAIL_HStn	-12.7414	0.700033	0.0597899	0.926471	-12.41 +/- 0.62	-13.11 +/- 1.12	Phosphatidylinositol Nuclear Transport (Diffusion)	pail_hs[c]	<=>	pail_hs[n]	Transport, nuclear
PCm	-6.02039	-0.0983157	0.687625	0.965441	-6.07 +/- 0.59	-5.97 +/- 0.6	Pyruvate Carboxylase	atp[m] + hco3[m] + pyr[m]	->	adp[m] + h[m] + oaa[m] + pi[m]	Pyruvate metabolism	PC
PDE1	-13.3403	0.208109	0.0552446	0.926471	-13.24 +/- 0.18	-13.45 +/- 0.24	3', 5'-Cyclic-Nucleotide Phosphodiesterase	camp[c] + h2o[c]	->	amp[c] + h[c]	Nucleotide interconversion	PDE10A;PDE11A;PDE1A;PDE1B;PDE1C;PDE2A;PDE3A;PDE3B;PDE4A;PDE4B;PDE4C;PDE4D;PDE7A;PDE7B;PDE8A;PDE8B
PDE4	-13.7723	0.432485	0.137763	0.926471	-13.56 +/- 0.2	-14 +/- 1	3', 5'-Cyclic-Nucleotide Phosphodiesterase	35cgmp[c] + h2o[c]	->	gmp[c] + h[c]	Nucleotide interconversion	PDE10A;PDE11A;PDE1A;PDE1B;PDE1C;PDE2A;PDE3A;PDE3B;PDE5A;PDE6A;PDE6B;PDE6C;PDE6D;PDE6G;PDE6H;PDE9A
PDE4g	-13.5472	0.59925	0.395886	0.93269	-13.26 +/- 1.79	-13.86 +/- 1.75	3', 5'-Cyclic-Nucleotide Phosphodiesterase, Golgi	35cgmp[g] + h2o[g]	->	gmp[g] + h[g]	Nucleotide interconversion	PDE10A
PDE4n	-18.1467	0.00697478	0.961365	0.992331	-18.14 +/- 0.2	-18.15 +/- 0.42	3', 5'-Cyclic-Nucleotide Phosphodiesterase, Nucleus	35cgmp[n] + h2o[n]	->	gmp[n] + h[n]	Nucleotide interconversion	PDE9A
PDHm	-4.31302	0.3097	0.623592	0.944534	-4.16 +/- 1.51	-4.47 +/- 1.67	Pyruvate Dehydrogenase	coa[m] + nad[m] + pyr[m]	->	accoa[m] + co2[m] + nadh[m]	Glycolysis/gluconeogenesis	DLAT;DLD;PDHA1;PDHA2;PDHB;PDHX
PE_HSter	7.17536	-0.574949	0.248129	0.926471	6.9 +/- 0.92	7.47 +/- 1.5	Phosphatidylethanolamine Scramblase	pe_hs[c]	<=>	pe_hs[r]	Transport, endoplasmic reticular
PEAMNO	-12.1115	-0.358185	0.139736	0.926471	-12.28 +/- 0	-11.93 +/- 0.84	Phenethylamine Oxidase	h2o[c] + o2[c] + peamn[c]	->	h2o2[c] + nh4[c] + pacald[c]	Phenylalanine metabolism	AOC1;AOC2;MAOA;MAOB
PEPCKm	-5.54656	0.182199	0.6887	0.965441	-5.46 +/- 0.84	-5.64 +/- 1.39	Phosphoenolpyruvate Carboxykinase (GTP)	gtp[m] + oaa[m]	->	co2[m] + gdp[m] + pep[m]	Glycolysis/gluconeogenesis	PCK1;PCK2
PETHCT	-17.483	-0.331438	0.323532	0.926471	-17.64 +/- 0.36	-17.31 +/- 1.13	Phosphoethanolamine Cytidyltransferase	ctp[c] + ethamp[c] + h[c]	->	cdpea[c] + ppi[c]	Glycerophospholipid metabolism	PCYT2
PFK26	-16.1901	-0.158676	0.574899	0.93269	-16.27 +/- 0.27	-16.11 +/- 0.96	6-Phosphofructo-2-Kinase	atp[c] + f6p[c]	->	adp[c] + f26bp[c] + h[c]	Fructose and mannose metabolism	PFKFB1;PFKFB2;PFKFB3;PFKFB4
PGCD	-5.38342	0.238509	0.180786	0.926471	-5.27 +/- 0.28	-5.51 +/- 0.52	Phosphoglycerate Dehydrogenase	3pg[c] + nad[c]	->	3php[c] + h[c] + nadh[c]	Glycine, serine, alanine, and threonine metabolism	PHGDH
PGDI	-9.6377	0.26321	0.518852	0.93269	-9.51 +/- 0.61	-9.77 +/- 1.32	Prostaglandin-H2 D-Isomerase [Precursor]	prostgh2[c]	<=>	prostgd2[c]	Eicosanoid metabolism	HPGDS;PTGDS
PGDIr	-9.11445	0.0422474	0.810502	0.992331	-9.09 +/- 0.3	-9.14 +/- 0.51	Prostaglandin-H2 D-Isomerase [Precursor]	prostgh2[r]	<=>	prostgd2[r]	Eicosanoid metabolism	HPGDS;PTGDS
PGESr	-4.64083	0.75737	0.143697	0.926471	-4.28 +/- 1.01	-5.03 +/- 1.51	Prostaglandin E Synthase	prostgh2[r]	<=>	prostge2[r]	Eicosanoid metabolism	PTGES;PTGES2
PGISr	-8.72549	-0.279589	0.460978	0.93269	-8.86 +/- 0.79	-8.58 +/- 1.09	Prostaglandin I2 Synthase	prostgh2[r]	<=>	prostgi2[r]	Eicosanoid metabolism	PTGIS
PGPPT	-14.8883	0.059343	0.555043	0.93269	-14.86 +/- 0.22	-14.92 +/- 0.16	Phosphatidyl-CMP: Glycerophosphate Phosphatidyltransferase	cdpdag_hs[c] + glyc3p[c]	->	cmp[c] + h[c] + pgp_hs[c]	Glycerophospholipid metabolism	PGS1
PHCDm	-4.01863	0.854899	0.182977	0.926471	-3.61 +/- 1.43	-4.46 +/- 1.75	L-1-Pyrroline-3-Hydroxy-5-Carboxylate Dehydrogenase	1p3h5c[m] + 2.0 h2o[m] + nad[m]	->	e4hglu[m] + h[m] + nadh[m]	Arginine and proline metabolism	ALDH4A1
PHCHGSm	-3.53642	-1.26195	0.029588	0.926471	-4.14 +/- 1.62	-2.88 +/- 1.08	L-1-Pyrroline-3-Hydroxy-5-Carboxylate Spontaneous Conversion to L-4-Hydroxyglutamate Semialdehyde, Mitochondrial	1p3h5c[m] + h2o[m] + h[m]	<=>	4hglusa[m]	Arginine and proline metabolism
PHEt4	-12.0775	0.0917146	0.532624	0.93269	-12.03 +/- 0.37	-12.13 +/- 0.29	Transport of L-Phenylalanine via Sodium Symport	na1[e] + phe_L[e]	->	na1[c] + phe_L[c]	Transport, extracellular	ACE2;SLC38A1;SLC38A2;SLC38A4;SLC6A14;SLC6A19;SLC7A1;SLC7A2;SLC7A3;TMEM27
PHEtec	-15.4202	-0.217975	0.73778	0.972746	-15.52 +/- 1.64	-15.31 +/- 1.65	Transport of L-Phenylalanine via Diffusion	phe_L[e]	<=>	phe_L[c]	Transport, extracellular	SLC16A10;SLC43A1;SLC43A2
PHETHPTOX2	-11.1441	0.770348	0.0798304	0.926471	-10.77 +/- 0.28	-11.54 +/- 1.51	L-Phenylalanine, Tetrahydrobiopterin:Oxygen Oxidoreductase (4-Hydroxylating)	o2[c] + phe_L[c] + thbpt[c]	->	thbpt4acam[c] + tyr_L[c]	Phenylalanine metabolism	PAH
PHYCBOXL	-12.1115	-0.358185	0.139736	0.926471	-12.28 +/- 0	-11.93 +/- 0.84	L-Phenylalanine Carboxy-Lyase	h[c] + phe_L[c]	->	co2[c] + peamn[c]	Phenylalanine metabolism	DDC
PIPLC	-8.91444	0.548649	0.0800294	0.926471	-8.65 +/- 0.44	-9.2 +/- 0.99	Phosphatidylinositol Phospholipase C	h2o[c] + pail_hs[c]	->	dag_hs[c] + h[c] + mi1p_D[c]	Inositol phosphate metabolism	PLCB1;PLCB2;PLCB3;PLCB4;PLCD1;PLCD3;PLCD4;PLCE1;PLCG1;PLCG2;PLCH1;PLCH2;PLCL1;PLCXD2;PLCZ1
PIPLCn	-12.7414	0.700033	0.0597899	0.926471	-12.41 +/- 0.62	-13.11 +/- 1.12	Phosphatidylinositol Phospholipase C, Nucleus	h2o[n] + pail_hs[n]	->	dag_hs[n] + h[n] + mi1p_D[n]	Inositol phosphate metabolism	PLCB1
PIter	-3.48728	-2.34208	0.585575	0.93269	-4.61 +/- 9.97	-2.27 +/- 11.75	Phosphate Transport, Endoplasmic Reticulum	pi[r]	<=>	pi[c]	Transport, endoplasmic reticular	SLC37A4
PItx	-11.4683	0.0995522	0.433583	0.93269	-11.42 +/- 0.27	-11.52 +/- 0.29	Phosphate Transporter, Peroxisome	pi[c]	<=>	pi[x]	Transport, peroxisomal
PMEVKx	-11.4683	0.0995522	0.433583	0.93269	-11.42 +/- 0.27	-11.52 +/- 0.29	Phosphomevalonate Kinase	5pmev[x] + atp[x]	->	5dpmev[x] + adp[x]	Cholesterol metabolism	PMVK
PMTCOAtx	-9.76286	-0.617862	0.561526	0.93269	-10.06 +/- 2.83	-9.44 +/- 2.51	Fatty Acid Intracellular Transport	pmtcoa[c]	<=>	pmtcoa[x]	Transport, peroxisomal
PPAm	-2.15458	0.415333	0.270454	0.926471	-1.96 +/- 0.67	-2.37 +/- 1.15	Inorganic Diphosphatase	h2o[m] + ppi[m]	->	2.0 pi[m] + h[m]	Oxidative phosphorylation	PPA2
PPAt	8.04148	0.129116	0.843439	0.992331	8.1 +/- 1.65	7.97 +/- 1.65	Propionate Transport, Diffusion	ppa[e]	->	ppa[c]	Transport, extracellular
PPAtm	-7.82074	-0.0956405	0.658674	0.957694	-7.87 +/- 0.35	-7.77 +/- 0.66	Propionate Transport, Diffusion	ppa[c]	->	ppa[m]	Transport, mitochondrial
PPDOy	-6.72599	0.222819	0.381458	0.932308	-6.62 +/- 0.48	-6.84 +/- 0.74	Propane-1, 2-Diol:NADP+ 1-Oxidoreductase	h[c] + lald_D[c] + nadph[c]	->	12ppd_R[c] + nadp[c]	Pyruvate metabolism	AKR1A1;AKR1B1;AKR7A2
PPItx	-12.2477	0.0854901	0.565029	0.93269	-12.21 +/- 0.35	-12.29 +/- 0.33	Diphosphate Transporter, Peroxisome	ppi[c]	<=>	ppi[x]	Transport, peroxisomal
PRAGSr	-11.5855	0.0995275	0.433595	0.93269	-11.54 +/- 0.27	-11.64 +/- 0.29	Phosphoribosylglycinamide Synthase	atp[c] + gly[c] + pram[c]	->	adp[c] + gar[c] + h[c] + pi[c]	Purine synthesis	GART
PRASCS	-11.5855	0.0995275	0.433595	0.93269	-11.54 +/- 0.27	-11.64 +/- 0.29	Phosphoribosylaminoimidazolesuccinocarboxamide Synthase	5aizc[c] + asp_L[c] + atp[c]	->	25aics[c] + adp[c] + h[c] + pi[c]	Purine synthesis	PAICS
PRDX	-7.74827	-0.0458641	0.868065	0.992331	-7.77 +/- 0.64	-7.72 +/- 0.72	Peroxidase (Multiple Substrates)	h2o2[c] + meoh[c]	->	2.0 h2o[c] + fald[c]	Miscellaneous	EPX;PRDX6
PRGNLONEtr	7.44096	-0.0398279	0.945973	0.992331	7.42 +/- 1.45	7.46 +/- 1.51	Transport of Pregnenolone, Endoplasmatic Reticulum	prgnlone[c]	<=>	prgnlone[r]	Transport, endoplasmic reticular
PROD2m	-9.30533	0.0463701	0.777362	0.988825	-9.28 +/- 0.13	-9.33 +/- 0.53	Proline Dehydrogenase, Mitochondrial	fad[m] + pro_L[m]	->	1pyr5c[m] + fadh2[m] + h[m]	Arginine and proline metabolism	PRODH
PRODt2r	9.70003	0.0212944	0.954846	0.992331	9.71 +/- 0.92	9.69 +/- 0.96	D-Proline Reversible Transport via Proton Symport	h[e] + pro_D[e]	<=>	h[c] + pro_D[c]	Transport, extracellular	SLC36A1
PROSTGD2t	9.31726	-0.12196	0.814793	0.992331	9.26 +/- 1.36	9.38 +/- 1.25	Prostaglandin Transport via Bicarbonate Antiport	hco3[c] + prostgd2[e]	<=>	hco3[e] + prostgd2[c]	Transport, extracellular	SLCO2A1
PROSTGE1t	9.7494	-0.416133	0.19558	0.926471	9.55 +/- 1.09	9.97 +/- 0	Prostaglandin Transport via Bicarbonate Antiport	hco3[c] + prostge1[e]	<=>	hco3[e] + prostge1[c]	Transport, extracellular	SLCO2A1
PROSTGE2t	8.18357	-0.639994	0.342295	0.926471	7.88 +/- 1.69	8.52 +/- 1.68	Prostaglandin Transport via Bicarbonate Antiport	hco3[c] + prostge2[e]	<=>	hco3[e] + prostge2[c]	Transport, extracellular	SLCO1A2;SLCO2A1;SLCO3A1;SLCO4A1
PROSTGE2t2	7.6076	-1.01396	0.0867196	0.926471	7.12 +/- 1.2	8.13 +/- 1.67	Prostaglandin Uniport	prostge2[e]	<=>	prostge2[c]	Transport, extracellular	SLC22A1;SLC22A2
PROSTGF2t	8.92197	0.700349	0.250642	0.926471	9.26 +/- 1.33	8.56 +/- 1.69	Prostaglandin Uniport	prostgf2[e]	<=>	prostgf2[c]	Transport, extracellular	SLC22A1;SLC22A2
PROSTGH2t	9.12355	0.319681	0.607515	0.93616	9.28 +/- 1.3	8.96 +/- 1.81	Prostaglandin H2 Transport	hco3[c] + prostgh2[e]	<=>	hco3[e] + prostgh2[c]	Transport, extracellular
PROSTGI2t	8.85596	-0.598416	0.256691	0.926471	8.57 +/- 1.42	9.17 +/- 1.18	Prostaglandin I2 Transport	hco3[c] + prostgi2[e]	<=>	hco3[e] + prostgi2[c]	Transport, extracellular
PROSTGI2tr	-8.72549	-0.279589	0.460978	0.93269	-8.86 +/- 0.79	-8.58 +/- 1.09	Prostaglandin I2 Transport, Endoplasmatic Reticulum	prostgi2[c]	<=>	prostgi2[r]	Transport, endoplasmic reticular
PROt4	-7.79364	-1.78851	0.581602	0.93269	-8.65 +/- 7.56	-6.86 +/- 8.85	Na+/Proline-L Symporter	na1[e] + pro_L[e]	->	na1[c] + pro_L[c]	Transport, extracellular	ACE2;SLC38A1;SLC38A2;SLC38A4;SLC6A19;TMEM27
PROtm	-9.48331	-0.0216009	0.952757	0.992331	-9.49 +/- 0.92	-9.47 +/- 0.9	Transport of L-Proline, Mitochondrial	pro_L[c]	->	pro_L[m]	Transport, mitochondrial
PSSA1_hs	-12.4612	0.104954	0.409741	0.93269	-12.41 +/- 0.27	-12.52 +/- 0.29	Phosphatidylserine Synthase Homo Sapiens	pchol_hs[c] + ser_L[c]	<=>	chol[c] + ps_hs[c]	Glycerophospholipid metabolism	PTDSS1
PSSA2_hs	-10.9389	0.0795522	0.468638	0.93269	-10.9 +/- 0.21	-10.98 +/- 0.23	Phosphatidylserine Synthase Homo Sapiens	pe_hs[c] + ser_L[c]	<=>	etha[c] + ps_hs[c]	Glycerophospholipid metabolism	PTDSS2
PTDCACRNt	-7.84535	-0.0970488	0.556406	0.93269	-7.89 +/- 0.31	-7.79 +/- 0.45	Pentadecanoate Transport into the Mitochondria	ptdcacrn[c]	<=>	ptdcacrn[m]	Fatty acid oxidation	SLC25A20
PYNP2r	-9.8555	0.0756523	0.916332	0.992331	-9.82 +/- 1.8	-9.89 +/- 1.84	Pyrimidine-Nucleoside Phosphorylase (Uracil)	pi[c] + uri[c]	<=>	r1p[c] + ura[c]	Pyrimidine catabolism	UPP1;UPP2
RDH1	8.50414	-0.149061	0.826679	0.992331	8.43 +/- 1.72	8.58 +/- 1.71	Retinol Dehydrogenase (All-Trans)	nad[c] + retinol[c]	<=>	h[c] + nadh[c] + retinal[c]	Vitamin A metabolism	RDH16;RDH5
RDH1a	-16.3055	0.0315845	0.707669	0.966704	-16.29 +/- 0.14	-16.32 +/- 0.14	Retinol Dehydrogenase (All-Trans, NADPH)	nadp[c] + retinol[c]	->	h[c] + nadph[c] + retinal[c]	Vitamin A metabolism	RDH10;RDH11;RDH12;RDH13;RDH14;RDH8;SDR16C5
RDH2	-16.3626	0.0327083	0.697936	0.965441	-16.35 +/- 0.14	-16.38 +/- 0.14	Retinol Dehydrogenase (9-Cis, NADH)	nad[c] + retinol_9_cis[c]	<=>	h[c] + nadh[c] + retinal_cis_9[c]	Vitamin A metabolism	RDH5
RDH2a	-16.3626	0.0327083	0.697936	0.965441	-16.35 +/- 0.14	-16.38 +/- 0.14	Retinol Dehydrogenase (9-Cis, NADPH)	nadp[c] + retinol_9_cis[c]	->	h[c] + nadph[c] + retinal_cis_9[c]	Vitamin A metabolism	RDH11;RDH12;RDH13;RDH14;RDH8;SDR16C5
RDH3	-16.3626	0.0327083	0.697936	0.965441	-16.35 +/- 0.14	-16.38 +/- 0.14	Retinol Dehydrogenase (11-Cis, NADH)	nad[c] + retinol_cis_11[c]	<=>	h[c] + nadh[c] + retinal_11_cis[c]	Vitamin A metabolism	RDH5
RDH3a	-16.3626	0.0327083	0.697936	0.965441	-16.35 +/- 0.14	-16.38 +/- 0.14	Retinol Dehydrogenase (11-Cis, NADPH)	nadp[c] + retinol_cis_11[c]	->	h[c] + nadph[c] + retinal_11_cis[c]	Vitamin A metabolism	RDH11;RDH12;RDH13;RDH14;SDR16C5
RDH4	8.50414	-0.149061	0.826679	0.992331	8.43 +/- 1.72	8.58 +/- 1.71	Retinol Dehydrogenase (13-Cis, NADH)	nad[c] + retinol_cis_13[c]	<=>	h[c] + nadh[c] + retinal_cis_13[c]	Vitamin A metabolism	RDH5
RETI3	8.50414	-0.149061	0.826679	0.992331	8.43 +/- 1.72	8.58 +/- 1.71	Retinol Isomerase (13-Cis)	retinol[c]	<=>	retinol_cis_13[c]	Vitamin A metabolism
RETNt	8.01507	-2.22792	0.15524	0.926471	6.95 +/- 5.2	9.17 +/- 1.44	Retinoic Acid Transport	retn[c]	<=>	retn[e]	Transport, extracellular
RNMK	-15.6895	0.282771	0.408457	0.93269	-15.55 +/- 1.12	-15.84 +/- 0.36	Ribosylnicotinamide Kinase	atp[c] + rnam[c]	->	adp[c] + h[c] + nmn[c]	NAD metabolism	NMRK1
RTOTAL2t	-9.44804	0.260912	0.119204	0.926471	-9.32 +/- 0.46	-9.58 +/- 0.26	Rtotal2 Transport	Rtotal2[e]	<=>	Rtotal2[c]	Transport, extracellular
RTOTALt	-10.5304	0.685052	0.485935	0.93269	-10.2 +/- 2.09	-10.89 +/- 2.84	Rtotal Transport	Rtotal[e]	<=>	Rtotal[c]	Transport, extracellular
SACCD3m	-9.38076	-0.101386	0.355867	0.926471	-9.43 +/- 0.2	-9.33 +/- 0.25	Saccharopine Dehydrogenase (NADP, L-Lysine Forming), Mitochondrial	akg[m] + h[m] + lys_L[m] + nadph[m]	->	h2o[m] + nadp[m] + saccrp_L[m]	Lysine metabolism	AASS
SADT	-16.2536	-0.177613	0.181127	0.926471	-16.34 +/- 0.02	-16.16 +/- 0.42	Sulfate Adenylyltransferase	atp[c] + h[c] + so4[c]	->	aps[c] + ppi[c]	Nucleotide interconversion	PAPSS1;PAPSS2
SALMCOM2	-12.3465	-0.0944729	0.699945	0.965441	-12.39 +/- 0.43	-12.3 +/- 0.74	S-Adenosyl-L-Methionine:Catechol O-Methyltransferase	adrnl[c] + amet[c]	->	ahcys[c] + h[c] + mepi[c]	Tyrosine metabolism	COMTD1
SARCOXp	-8.3536	0.295481	0.43151	0.93269	-8.21 +/- 0.96	-8.51 +/- 0.9	Sarcosine Oxidase, Peroxisomal	h2o[x] + o2[x] + sarcs[x]	->	fald[x] + gly[x] + h2o2[x]	Glycine, serine, alanine, and threonine metabolism	PIPOX
SARCStm	-17.5479	-0.624838	0.399969	0.93269	-17.85 +/- 1.17	-17.22 +/- 2.4	Transport of Sarcosine, Mitochondrial	sarcs[c]	->	sarcs[m]	Transport, mitochondrial
SARCStp	-8.3536	0.295481	0.43151	0.93269	-8.21 +/- 0.96	-8.51 +/- 0.9	Transport of Sarcosine, Peroxisomal	sarcs[c]	->	sarcs[x]	Transport, peroxisomal
SARDHm	-17.4802	-0.765838	0.295654	0.926471	-17.85 +/- 1.17	-17.08 +/- 2.35	Sarcosine Dehydrogenase, Mitochondrial	fad[m] + sarcs[m] + thf[m]	->	fadh2[m] + gly[m] + mlthf[m]	Urea cycle	SARDH
SBTD_D2	-8.80662	-0.176882	0.681032	0.965441	-8.89 +/- 0.89	-8.71 +/- 1.25	D-Sorbitol Dehydrogenase (D-Fructose Producing)	nad[c] + sbt_D[c]	->	fru[c] + h[c] + nadh[c]	Fructose and mannose metabolism	SORD
SBTR	-6.37529	0.0548873	0.521105	0.93269	-6.35 +/- 0.14	-6.4 +/- 0.14	D-Sorbitol Reductase	glc_D[c] + h[c] + nadph[c]	->	nadp[c] + sbt_D[c]	Fructose and mannose metabolism	AKR1A1;AKR1B1;AKR7A2
SCP2x	-9.66857	0.147389	0.735217	0.972557	-9.6 +/- 0.9	-9.75 +/- 1.27	Peroxisomal Thiolase 2	2.0 h2o[x] + 3.0 co2[x] + 7.0 dhcholoylcoa[x] + 8.0 coa[x]	->	7.0 dgcholcoa[x] + 8.0 ppcoa[x]	Bile acid synthesis	SCP2
SERALANaEx	7.04249	-0.298122	0.504238	0.93269	6.9 +/- 0.92	7.2 +/- 1.29	L-Alanine/L-Serine Na-Dependent Exchange (Ser-L In)	ala_L[c] + na1[e] + ser_L[e]	->	ala_L[e] + na1[c] + ser_L[c]	Transport, extracellular	SLC1A4;SLC1A5
SERASNNaEx	7.17536	-0.0425888	0.93277	0.992331	7.15 +/- 1.25	7.2 +/- 1.29	L-Serine/L-Asparagine Na-Dependent Exchange (Ser-L In)	asn_L[c] + na1[e] + ser_L[e]	->	asn_L[e] + na1[c] + ser_L[c]	Transport, extracellular	SLC1A5
SERCYSNaEx	6.84601	0.598633	0.287503	0.926471	7.13 +/- 1.63	6.53 +/- 1.1	L-Serine/L-Cysteine Na-Dependent Exchange (Ser-L In)	cys_L[c] + na1[e] + ser_L[e]	->	cys_L[e] + na1[c] + ser_L[c]	Transport, extracellular	SLC1A4;SLC1A5
SERDGLNexR	6.46061	3.5983	0.111693	0.926471	8.19 +/- 1.54	4.59 +/- 7.91	D-Serine/Glutamine Reversible Antiport	gln_L[c] + ser_D[e]	<=>	gln_L[e] + ser_D[c]	Transport, extracellular	SLC3A2;SLC7A10
SERDGLYexR	8.13383	0.0335404	0.957908	0.992331	8.15 +/- 1.57	8.12 +/- 1.64	D-Serine/Glycine Reversible Antiport	gly[c] + ser_D[e]	<=>	gly[e] + ser_D[c]	Transport, extracellular	SLC3A2;SLC7A10
SERGLNexR	8.76989	1.42673	0.0222268	0.926471	9.45 +/- 1.25	8.03 +/- 1.71	L-Serine/Glutamine Reversible Antiport	gln_L[c] + ser_L[e]	<=>	gln_L[e] + ser_L[c]	Transport, extracellular	SLC3A2;SLC7A10
SERGLNNaEx	-16.7259	-0.209905	0.449512	0.93269	-16.83 +/- 0.34	-16.62 +/- 0.92	L-Serine/L-Glutamine Na-Dependent Exchange (Ser-L In)	gln_L[c] + na1[e] + ser_L[e]	->	gln_L[e] + na1[c] + ser_L[c]	Transport, extracellular	SLC1A5
SERGLYexR	8.90116	0.0885227	0.889967	0.992331	8.94 +/- 1.6	8.86 +/- 1.63	L-Serine/Glycine Reversible Antiport	gly[c] + ser_L[e]	<=>	gly[e] + ser_L[c]	Transport, extracellular	SLC3A2;SLC7A10
SERLYSNaex	7.90337	-0.12337	0.848046	0.992331	7.84 +/- 1.6	7.97 +/- 1.65	Serine/Lysine Na-Dependent Exchange (Ser In)	lys_L[c] + na1[e] + ser_L[e]	->	lys_L[e] + na1[c] + ser_L[c]	Transport, extracellular	SLC3A1;SLC7A7
SERPT	-14.2509	0.0978346	0.434483	0.93269	-14.2 +/- 0.26	-14.3 +/- 0.28	Serine C-Palmitoyltransferase	h[c] + pmtcoa[c] + ser_L[c]	->	3dsphgn[c] + co2[c] + coa[c]	Sphingolipid metabolism	SPTLC1;SPTLC2;SPTLC3
SERt4	-14.7793	0.136602	0.330605	0.926471	-14.71 +/- 0.35	-14.85 +/- 0.26	L-Serine via Sodium Symport	na1[e] + ser_L[e]	->	na1[c] + ser_L[c]	Transport, extracellular	ACE2;SLC38A1;SLC38A2;SLC38A4;SLC6A14;SLC6A19;TMEM27
SERTHRNaEx	-11.2601	-0.0211218	0.935979	0.992331	-11.27 +/- 0.53	-11.25 +/- 0.75	L-Serine/L-Threonine Na-Dependent Exchange (Ser-L In)	na1[e] + ser_L[e] + thr_L[c]	->	na1[c] + ser_L[c] + thr_L[e]	Transport, extracellular	SLC1A4;SLC1A5
SERtN1	9.13609	-0.400905	0.489548	0.93269	8.94 +/- 1.6	9.34 +/- 1.28	Serine Transport (Na, H Coupled)	2.0 na1[e] + h[c] + ser_L[e]	<=>	2.0 na1[c] + h[e] + ser_L[c]	Transport, extracellular	SLC38A5
SERtp	-5.42983	0.949964	0.0949382	0.926471	-4.97 +/- 0.24	-5.92 +/- 2	L-Serine Transport, Peroxisomal	ser_L[c]	<=>	ser_L[x]	Transport, peroxisomal
SFGTH	-12.1422	0.208167	0.61336	0.940066	-12.04 +/- 1.09	-12.25 +/- 0.96	S-Formylglutathione Hydralase	Sfglutth[c] + h2o[c]	->	for[c] + gthrd[c] + h[c]	Tyrosine metabolism	ESD
SMS	-13.8719	0.467312	0.166087	0.926471	-13.65 +/- 0.96	-14.11 +/- 0.63	Sphingomyelin Synthase (Homo Sapiens)	crm_hs[c] + pchol_hs[c]	->	dag_hs[c] + sphmyln_hs[c]	Sphingolipid metabolism	SGMS1
SO4CLtex2	7.81716	0.580936	0.390984	0.93269	8.1 +/- 1.53	7.52 +/- 1.86	Sulfate Transport via Chloride Antiport (2:1)	2.0 so4[e] + cl[c]	->	2.0 so4[c] + cl[e]	Transport, extracellular	SLC26A6
SO4HCOtex	-15.506	-0.153585	0.311792	0.926471	-15.58 +/- 0.25	-15.43 +/- 0.43	Sulfate Transport via Bicarbonate Antiport	2.0 hco3[c] + so4[e]	->	2.0 hco3[e] + so4[c]	Transport, extracellular	SLC26A1;SLC26A11;SLC26A2;SLC26A3;SLC26A7;SLC26A8;SLC26A9
SO4OXAtex2	5.58289	-0.431451	0.504669	0.93269	5.38 +/- 1.53	5.81 +/- 1.72	Sulfate Transport via Oxalate Antiport (2:1)	2.0 so4[e] + oxa[c]	->	2.0 so4[c] + oxa[e]	Transport, extracellular	SLC26A6
SPODMe	-7.32191	0.214059	0.0520506	0.926471	-7.22 +/- 0.16	-7.43 +/- 0.26	Superoxide Dismutase, Extracellular	2.0 h[e] + 2.0 o2s[e]	->	h2o2[e] + o2[e]	ROS detoxification	SOD3
SPODMm	-10.2446	-1.01985	0.104425	0.926471	-10.73 +/- 1.05	-9.71 +/- 1.94	Superoxide Dismutase	2.0 h[m] + 2.0 o2s[m]	->	h2o2[m] + o2[m]	ROS detoxification	SOD2
SPTix	-5.42983	0.949964	0.0949382	0.926471	-4.97 +/- 0.24	-5.92 +/- 2	Serine-Pyruvate Aminotransferase (Irreversible), Peroxisomal	pyr[x] + ser_L[x]	->	ala_L[x] + hpyr[x]	Glycine, serine, alanine, and threonine metabolism	AGXT
SQLEr	-14.0326	0.0981169	0.434326	0.93269	-13.99 +/- 0.26	-14.08 +/- 0.28	Squalene Epoxidase, Endoplasmic Reticular (NADP)	h[r] + nadph[r] + o2[r] + sql[r]	->	Ssq23epx[r] + h2o[r] + nadp[r]	Cholesterol metabolism	SQLE
SQLSr	-14.2004	0.0906346	0.547631	0.93269	-14.16 +/- 0.34	-14.25 +/- 0.34	Squalene Synthase	2.0 frdp[r] + h[r] + nadph[r]	->	2.0 ppi[r] + nadp[r] + sql[r]	Cholesterol metabolism	FDFT1
SRTNt6_2_r	9.62085	-0.525119	0.157382	0.926471	9.37 +/- 1.23	9.89 +/- 0.25	Seratonin Reversible Transport in via Sodium Symport/Potassium Antiport (1:2)	2.0 k[c] + 2.0 na1[e] + srtn[e]	<=>	2.0 k[e] + 2.0 na1[c] + srtn[c]	Transport, extracellular	SLC6A4
SRTNtu	9.24306	-0.12358	0.820525	0.992331	9.18 +/- 1.45	9.31 +/- 1.28	Serotonin Uniport	srtn[e]	<=>	srtn[c]	Transport, extracellular	SLC22A1;SLC22A2
STCOAtx	-15.5096	0.152719	0.87465	0.992331	-15.44 +/- 2.18	-15.59 +/- 2.71	Fatty Acid Intracellular Transport	stcoa[c]	<=>	stcoa[x]	Transport, peroxisomal
STRDNCCPT1	-14.8789	0.373295	0.60103	0.933256	-14.7 +/- 1.8	-15.07 +/- 1.79	Carnitine O-Palmitoyltransferase	crn[c] + strdnccoa[c]	<=>	coa[c] + strdnccrn[c]	Fatty acid oxidation	CPT1A;CPT1B;CPT1C
SUCCt2m	8.59667	-0.0117876	0.986112	0.994731	8.59 +/- 1.56	8.6 +/- 1.86	Succinate Transport, Mitochondrial	pi[m] + succ[c]	<=>	pi[c] + succ[m]	Transport, mitochondrial	SLC25A10
SUCCt4_2	9.03564	0.340711	0.579385	0.93269	9.2 +/- 1.46	8.86 +/- 1.64	Succinate Transport via Sodium Symport	2.0 na1[e] + succ[e]	<=>	2.0 na1[c] + succ[c]	Transport, extracellular	SLC13A2
SUCD1m	-4.1883	-0.36046	0.577422	0.93269	-4.36 +/- 1.55	-4 +/- 1.7	Succinate Dehydrogenase	fad[m] + succ[m]	<=>	fadh2[m] + fum[m]	Citric acid cycle	SDHA;SDHB;SDHC;SDHD
SUCOAS1m	-2.98593	0.857673	0.0963162	0.926471	-2.57 +/- 0.9	-3.43 +/- 1.56	Succinate- Coenzyme A Ligase (GDP-Forming)	coa[m] + gtp[m] + succ[m]	<=>	gdp[m] + pi[m] + succoa[m]	Citric acid cycle	SUCLG1;SUCLG2
SUCOASm	-3.7616	-0.63348	0.204996	0.926471	-4.07 +/- 0.94	-3.43 +/- 1.5	Succinate- Coenzyme A Ligase (ADP-Forming)	atp[m] + coa[m] + succ[m]	<=>	adp[m] + pi[m] + succoa[m]	Citric acid cycle	SUCLA2;SUCLG1
SULFOX	-9.46607	-0.0285694	0.802394	0.992331	-9.48 +/- 0.22	-9.45 +/- 0.26	Sulfite Oxidase	2.0 ficytC[m] + h2o[c] + so3[c]	->	2.0 focytC[m] + 2.0 h[c] + so4[c]	Methionine and cysteine metabolism	SUOX
TAURt4_2_r	9.24643	0.767636	0.12848	0.926471	9.61 +/- 0.93	8.85 +/- 1.51	Taurine Transport (Sodium Symport) (2:1)	2.0 na1[e] + taur[e]	<=>	2.0 na1[c] + taur[c]	Transport, extracellular	SLC6A6
TCHOLAt	8.12111	0.684163	0.226398	0.926471	8.45 +/- 1.33	7.77 +/- 1.48	Taurocholate Transport via Bicarbonate Antiport	hco3[c] + tchola[e]	<=>	hco3[e] + tchola[c]	Transport, extracellular	SLCO1A2;SLCO1B1;SLCO1B3;SLCO4A1
TCHOLAte	6.80797	-0.566059	0.130987	0.926471	6.54 +/- 0.31	7.1 +/- 1.28	Bile Acid Intracellular Transport	tchola[e]	<=>	tchola[c]	Transport, extracellular
TCHOLAtx	1.03673	-1.51093	0.698864	0.965441	0.31 +/- 10.32	1.82 +/- 9.39	Bile Acid Intracellular Transport	tchola[x]	<=>	tchola[c]	Transport, peroxisomal
TDCHOLAte	6.99889	0.292864	0.473389	0.93269	7.14 +/- 1.21	6.85 +/- 0.75	Bile Acid Intracellular Transport	tdchola[e]	<=>	tdchola[c]	Transport, extracellular
TDCHOLAtx	3.21467	-6.31618	0.0245966	0.926471	0.18 +/- 9.25	6.5 +/- 1.38	Bile Acid Intracellular Transport	tdchola[x]	<=>	tdchola[c]	Transport, peroxisomal
THBPT4ACAMDASE	-10.1194	0.479099	0.123809	0.926471	-9.89 +/- 0.63	-10.37 +/- 0.86	Tetrahydrobiopterin-4A-Carbinolamine Dehydratase	thbpt4acam[c]	->	dhbpt[c] + h2o[c]	Tetrahydrobiopterin metabolism	PCBD1
THCHOLSTOICtm	-14.184	0.175688	0.361247	0.926471	-14.1 +/- 0.53	-14.28 +/- 0.36	Lipid, Flip-Flop Intracellular Transport	thcholstoic[m]	<=>	thcholstoic[x]	Transport, peroxisomal
THD1m	-5.16112	-0.0694614	0.694647	0.965441	-5.19 +/- 0.37	-5.13 +/- 0.46	NAD (P) Transhydrogenase	h[c] + nadh[m] + nadp[m]	->	h[m] + nad[m] + nadph[m]	NAD metabolism	NNT
THFtm	-7.9064	-0.119855	0.54826	0.93269	-7.96 +/- 0.39	-7.84 +/- 0.56	5, 6, 7, 8-Tetrahydrofolate Transport, Diffusion, Mitochondrial	thf[c]	<=>	thf[m]	Transport, mitochondrial
THMDt4	-18.2175	-0.158335	0.347256	0.926471	-18.29 +/- 0.4	-18.14 +/- 0.38	Thymidine Transport in via Sodium Symport	na1[e] + thymd[e]	->	na1[c] + thymd[c]	Transport, extracellular	SLC28A1;SLC28A3
THMMPt4	7.82913	0.334953	0.731468	0.972557	7.99 +/- 1.62	7.65 +/- 3.14	Thiamine Monophosphate Transport in via Anion Antiport	h2o[c] + thmmp[e]	<=>	h2o[e] + thmmp[c]	Transport, extracellular	SLC19A1
THRALANaEx	7.4126	-1.06918	0.050378	0.926471	6.9 +/- 0.92	7.97 +/- 1.65	L-Alanine/L-Threonine Na-Dependent Exchange (Thr-L In)	ala_L[c] + na1[e] + thr_L[e]	->	ala_L[e] + na1[c] + thr_L[c]	Transport, extracellular	SLC1A4;SLC1A5
THRASNNaEx	7.574	-0.340711	0.579385	0.93269	7.41 +/- 1.46	7.75 +/- 1.64	L-Threonine/L-Asparagine Na-Dependent Exchange (Thr-L In)	asn_L[c] + na1[e] + thr_L[e]	->	asn_L[e] + na1[c] + thr_L[c]	Transport, extracellular	SLC1A5
THRCYSNaEx	7.30553	0.551572	0.348899	0.926471	7.57 +/- 1.65	7.02 +/- 1.25	L-Cysteine/L-Threonine Na-Dependent Exchange (Thr-L In)	cys_L[c] + na1[e] + thr_L[e]	->	cys_L[e] + na1[c] + thr_L[c]	Transport, extracellular	SLC1A4;SLC1A5
THRGLNexR	9.14366	-0.416687	0.490094	0.93269	8.94 +/- 1.6	9.36 +/- 1.42	L-Threonine/Glycine Reversible Antiport	gln_L[c] + thr_L[e]	<=>	gln_L[e] + thr_L[c]	Transport, extracellular	SLC3A2;SLC7A10
THRGLNNaEx	7.574	-0.340711	0.579385	0.93269	7.41 +/- 1.46	7.75 +/- 1.64	L-Threonine/L-Glutamine Na-Dependent Exchange (Thr-L In)	gln_L[c] + na1[e] + thr_L[e]	->	gln_L[e] + na1[c] + thr_L[c]	Transport, extracellular	SLC1A5
THRGLYexR	8.96989	-0.747279	0.210728	0.926471	8.61 +/- 1.64	9.36 +/- 1.28	L-Threonine/Glycine Reversible Antiport	gly[c] + thr_L[e]	<=>	gly[e] + thr_L[c]	Transport, extracellular	SLC3A2;SLC7A10
THRSERNaEx	7.7883	0.603769	0.339773	0.926471	8.08 +/- 1.65	7.47 +/- 1.5	L-Serine/L-Threonine Na-Dependent Exchange (Thr-L In)	na1[e] + ser_L[c] + thr_L[e]	->	na1[c] + ser_L[e] + thr_L[c]	Transport, extracellular	SLC1A4;SLC1A5
THRt4	7.44112	-0.0638832	0.913315	0.992331	7.41 +/- 1.46	7.47 +/- 1.5	L-Threonine via Sodium Symport	na1[e] + thr_L[e]	->	na1[c] + thr_L[c]	Transport, extracellular	ACE2;SLC38A1;SLC38A2;SLC6A14;SLC6A19;TMEM27
THYMDt1	7.42457	0.436659	0.457875	0.93269	7.63 +/- 1.62	7.2 +/- 1.29	Thymd Transport	thymd[e]	<=>	thymd[c]	Transport, extracellular	SLC29A1;SLC29A2
THYOXt	7.59907	-0.973304	0.191859	0.926471	7.13 +/- 1.92	8.11 +/- 1.77	T4 Transport via Bicarbonate Antiport	hco3[c] + thyox_L[e]	<=>	hco3[e] + thyox_L[c]	Transport, extracellular	SLCO1A2;SLCO1B1;SLCO1C1;SLCO4A1
THYOXt2	8.59748	-0.384206	0.525867	0.93269	8.41 +/- 1.63	8.8 +/- 1.39	T4 Transport via Facilitated Diffusion	thyox_L[e]	<=>	thyox_L[c]	Transport, extracellular	SLC16A2
TMNDNCCPT1	-15.1527	0.246403	0.679101	0.965441	-15.03 +/- 1.75	-15.28 +/- 1.16	Carnitine O-Palmitoyltransferase	crn[c] + tmndnccoa[c]	<=>	coa[c] + tmndnccrn[c]	Fatty acid beta oxidation	CPT1A;CPT1B;CPT1C
TRDR	-12.639	0.459938	0.186546	0.926471	-12.42 +/- 1.13	-12.88 +/- 0.35	Thioredoxin Reductase (NADPH)	h[c] + nadph[c] + trdox[c]	->	nadp[c] + trdrd[c]	Nucleotide interconversion	TXNRD1
TRDR2	-9.89601	0.822312	0.172557	0.926471	-9.5 +/- 1.28	-10.32 +/- 1.69	Thioredoxin (Ubiquinone 10) Reductase (NADPH)	h[c] + nadph[c] + q10[c]	->	nadp[c] + q10h2[c]	Miscellaneous	TXNRD1
TRDR3	-9.47044	0.467053	0.30144	0.926471	-9.25 +/- 0.98	-9.71 +/- 1.26	Thioredoxin (Ubiquinone 10) Reductase (NADH)	h[c] + nadh[c] + q10[c]	->	nad[c] + q10h2[c]	Miscellaneous	TXNRD1
TRIODTHYt	6.35268	-1.60985	0.336904	0.926471	5.58 +/- 5.68	7.19 +/- 1.36	T3 Transport via Bicarbonate Antiport	hco3[c] + triodthy[e]	<=>	hco3[e] + triodthy[c]	Transport, extracellular	SLCO1A2;SLCO1B1;SLCO1B3;SLCO1C1;SLCO4A1
TRIODTHYt2	-14.1379	0.321686	0.627435	0.946932	-13.98 +/- 1.74	-14.31 +/- 1.58	T3 Transport via Facilitated Diffusion	triodthy[e]	<=>	triodthy[c]	Transport, extracellular	SLC16A2
TRIOK	-4.90148	0.138967	0.319782	0.926471	-4.83 +/- 0.26	-4.97 +/- 0.36	Triokinase	atp[c] + glyald[c]	->	adp[c] + g3p[c] + h[c]	Fructose and mannose metabolism
TRPHYDRO2	-13.8802	1.44088	0.119788	0.926471	-13.19 +/- 2.37	-14.63 +/- 2.19	L-Tryptophan, Tetrahydrobiopterin:Oxygen Oxidoreductase (5-Hydroxylating)	o2[c] + thbpt[c] + trp_L[c]	->	5htrp[c] + thbpt4acam[c]	Tryptophan metabolism	TPH1;TPH2
TRPO2	-10.3495	-0.350726	0.132423	0.926471	-10.52 +/- 0.6	-10.17 +/- 0.49	L-Tryptophan:Oxygen 2, 3-Oxidoreductase (Decyclizing)	o2[c] + trp_L[c]	->	Lfmkynr[c]	Tryptophan metabolism	IDO1;IDO2;TDO2
TRPt4	7.13682	0.0377062	0.936575	0.992331	7.15 +/- 1.25	7.12 +/- 1.12	L-Tryptophan Transport in via Sodium Symport	na1[e] + trp_L[e]	->	na1[c] + trp_L[c]	Transport, extracellular	ACE2;SLC6A14;SLC6A19;TMEM27
TRYPTAOX	-12.4863	0.673844	0.344742	0.926471	-12.16 +/- 1.72	-12.84 +/- 1.85	Tryptamine:Oxygen Oxidoreductase (Deaminating) (Flavin-Containing)	h2o[c] + o2[c] + trypta[c]	->	h2o2[c] + id3acald[c] + nh4[c]	Tryptophan metabolism	AOC1;AOC2;MAOA;MAOB
TSULt4_3	9.16852	0.063883	0.913315	0.992331	9.2 +/- 1.46	9.14 +/- 1.5	Thiosulfate Transport via Sodium Symport	3.0 na1[e] + tsul[e]	<=>	3.0 na1[c] + tsul[c]	Transport, extracellular	SLC13A1
TTDCAtr	-7.89414	0.131647	0.830559	0.992331	-7.83 +/- 1.38	-7.96 +/- 1.72	Tetradecanoate (Transport)	ttdca[e]	<=>	ttdca[c]	Transport, extracellular	SLC27A2
TTDCRNt	-8.90774	-0.0970309	0.556399	0.93269	-8.95 +/- 0.31	-8.86 +/- 0.45	Transport into the Mitochondria (Carnitine)	ttdcrn[c]	<=>	ttdcrn[m]	Fatty acid beta oxidation	SLC25A20
TYR3MO2	-12.4367	0.432278	0.438539	0.93269	-12.23 +/- 1.37	-12.66 +/- 1.42	Tyrosine 3-Monooxygenase	o2[c] + thbpt[c] + tyr_L[c]	->	34dhphe[c] + thbpt4acam[c]	Tyrosine metabolism	TH
TYRCBOX	-12.0322	0.108384	0.412283	0.93269	-11.98 +/- 0.4	-12.09 +/- 0.01	L-Tyrosine Carboxy-Lyase	h[c] + tyr_L[c]	->	co2[c] + tym[c]	Tyrosine metabolism	DDC
TYRt	8.18034	-0.550333	0.395212	0.93269	7.92 +/- 1.59	8.47 +/- 1.65	L-Tyrosine Transport	tyr_L[e]	<=>	tyr_L[c]	Transport, extracellular	SLC16A10
TYRt4	6.77673	0.255533	0.348747	0.926471	6.9 +/- 0.92	6.64 +/- 0	L-Tyrosine Transport in via Sodium Symport	na1[e] + tyr_L[e]	->	na1[c] + tyr_L[c]	Transport, extracellular	ACE2;SLC6A14;SLC6A19;TMEM27
UAG2EMAi	-16.4324	0.0351569	0.7503	0.977357	-16.42 +/- 0.23	-16.45 +/- 0.22	UDP-N-Acetyl-D-Glucosamine 2-Epimerase (Hydrolysis)	h2o[c] + uacgam[c]	->	acmana[c] + h[c] + udp[c]	Aminosugar metabolism	GNE
UDPGP	-12.2684	0.833998	0.16228	0.926471	-11.87 +/- 1.12	-12.7 +/- 1.78	UDPglucose Pyrophosphohydrolase	h2o[c] + udpg[c]	->	2.0 h[c] + g1p[c] + ump[c]	Starch and sucrose metabolism	ENPP1;ENPP2;ENPP3
UMPK2	-6.07296	-0.526793	0.433181	0.93269	-6.33 +/- 1.68	-5.8 +/- 1.69	UMP Kinase (CTP)	ctp[c] + ump[c]	<=>	cdp[c] + udp[c]	Nucleotide interconversion	CMPK1
UMPK2n	-4.58897	0.122211	0.304447	0.926471	-4.53 +/- 0.29	-4.65 +/- 0.2	UMP Kinase (CTP), Nuclear	ctp[n] + ump[n]	<=>	cdp[n] + udp[n]	Nucleotide interconversion	CMPK1
UMPK3	-5.75863	-0.0664355	0.908531	0.992331	-5.79 +/- 1.42	-5.72 +/- 1.5	UMP Kinase (UTP)	ump[c] + utp[c]	<=>	2.0 udp[c]	Nucleotide interconversion	CMPK1
UMPK3n	-6.22348	0.882338	0.29172	0.926471	-5.8 +/- 2.09	-6.68 +/- 2.09	UMP Kinase (UTP), Nuclear	ump[n] + utp[n]	<=>	2.0 udp[n]	Nucleotide interconversion	CMPK1
UMPK4	-5.9304	-0.390657	0.576985	0.93269	-6.12 +/- 1.7	-5.73 +/- 1.83	UMP Kinase (GTP)	gtp[c] + ump[c]	<=>	gdp[c] + udp[c]	Nucleotide interconversion	CMPK1
UMPK4n	-4.52717	0.220508	0.187194	0.926471	-4.42 +/- 0.49	-4.64 +/- 0.21	UMP Kinase (GTP), Nuclear	gtp[n] + ump[n]	<=>	gdp[n] + udp[n]	Nucleotide interconversion	CMPK1
UMPK5	-6.15583	0.413814	0.508444	0.93269	-5.96 +/- 1.49	-6.37 +/- 1.66	UMP Kinase (dATP)	datp[c] + ump[c]	<=>	dadp[c] + udp[c]	Nucleotide interconversion	CMPK1
UMPK5n	-6.87694	-0.876657	0.184394	0.926471	-7.3 +/- 1.1	-6.42 +/- 2.07	UMP Kinase (dATP), Nuclear	datp[n] + ump[n]	<=>	dadp[n] + udp[n]	Nucleotide interconversion	CMPK1
UMPK6	-4.40344	-0.0542991	0.896501	0.992331	-4.43 +/- 0.95	-4.38 +/- 1.14	UMP Kinase (dCTP)	dctp[c] + ump[c]	<=>	dcdp[c] + udp[c]	Nucleotide interconversion	CMPK1
UMPK6n	-6.28213	0.768132	0.355585	0.926471	-5.91 +/- 2.02	-6.68 +/- 2.15	UMP Kinase (dCTP), Nuclear	dctp[n] + ump[n]	<=>	dcdp[n] + udp[n]	Nucleotide interconversion	CMPK1
UMPK7	-5.21857	-0.186765	0.697355	0.965441	-5.31 +/- 1.43	-5.12 +/- 0.9	UMP Kinase (dGTP)	dgtp[c] + ump[c]	<=>	dgdp[c] + udp[c]	Nucleotide interconversion	CMPK1
UMPK7n	-5.31841	-0.802755	0.142648	0.926471	-5.7 +/- 1.65	-4.9 +/- 0.9	UMP Kinase (dGTP), Nuclear	dgtp[n] + ump[n]	<=>	dgdp[n] + udp[n]	Nucleotide interconversion	CMPK1
UMPKn	-6.30802	0.727679	0.42498	0.93269	-5.96 +/- 2.46	-6.69 +/- 2.1	UMP Kinase, Nuclear	atp[n] + ump[n]	<=>	adp[n] + udp[n]	Nucleotide interconversion	CMPK1
URATEt	6.47726	0.84178	0.320566	0.926471	6.88 +/- 2.26	6.04 +/- 1.95	Urate Export from Cytosol	urate[c]	->	urate[e]	Transport, extracellular
UREAt5	-5.2261	-0.148551	0.231279	0.926471	-5.3 +/- 0.34	-5.15 +/- 0.13	Urea, Water Symport	h2o[e] + urea[e]	<=>	h2o[c] + urea[c]	Transport, extracellular	SLC5A1
UREAtm	-8.05119	-0.31431	0.564227	0.93269	-8.2 +/- 1.6	-7.89 +/- 1.05	Urea Transport via Diffusion	urea[c]	<=>	urea[m]	Urea cycle	AQP9
URIDK2m	-11.0005	0.825228	0.234709	0.926471	-10.6 +/- 1.39	-11.43 +/- 2.04	Uridylate Kinase (dUMP), Mitochondrial	atp[m] + dump[m]	<=>	adp[m] + dudp[m]	Nucleotide interconversion	DTYMK
URIK1	-12.3161	-0.878192	0.159586	0.926471	-12.74 +/- 1.72	-11.86 +/- 1.32	Uridine Kinase (ATP:Uridine)	atp[c] + uri[c]	->	adp[c] + h[c] + ump[c]	Pyrimidine synthesis	UCK1;UCK2;UCKL1
URIt	7.29736	-0.8291	0.116044	0.926471	6.9 +/- 0.92	7.73 +/- 1.6	Uridine Faciliated Transport in Cytosol	uri[e]	<=>	uri[c]	Transport, extracellular	SLC29A1;SLC29A2
Uritn	-8.93423	0.281682	0.722359	0.972557	-8.8 +/- 1.38	-9.08 +/- 2.51	Uridine Transport in Nucleus	uri[c]	<=>	uri[n]	Transport, nuclear
UTPtn	-3.61158	0.261548	0.604266	0.934754	-3.49 +/- 1.39	-3.75 +/- 1.11	UTP Diffusion in Nucleus	utp[c]	<=>	utp[n]	Transport, nuclear
VALt4	7.04249	0.234239	0.600433	0.933256	7.15 +/- 1.25	6.92 +/- 0.96	L-Valine Transport in via Sodium Symport	na1[e] + val_L[e]	->	na1[c] + val_L[c]	Transport, extracellular	ACE2;SLC6A14;SLC6A19;TMEM27
VALt5m	-0.322795	0.0236039	0.93597	0.992331	-0.31 +/- 0.46	-0.34 +/- 0.94	Valine Reversible Mitochondrial Transport	val_L[c]	<=>	val_L[m]	Transport, mitochondrial
VALTAm	-0.322795	0.0236039	0.93597	0.992331	-0.31 +/- 0.46	-0.34 +/- 0.94	Valine Transaminase, Mitochondiral	akg[m] + val_L[m]	<=>	3mob[m] + glu_L[m]	Valine, leucine, and isoleucine metabolism	BCAT2
VALtec	8.07727	1.61511	0.203802	0.926471	8.85 +/- 1.55	7.24 +/- 4.28	L-Valine Transport via Diffusion (Extracellular to Cytosol)	val_L[e]	<=>	val_L[c]	Transport, extracellular	SLC43A1;SLC43A2
XOLEST2te	7.83975	0.170355	0.795821	0.992331	7.92 +/- 1.68	7.75 +/- 1.64	Cholesterol Ester Transporter	xolest2_hs[e]	<=>	xolest2_hs[c]	Transport, extracellular
r0002	8.73546	-1.87339	0.324474	0.926471	7.84 +/- 6.57	9.71 +/- 0.71	Active Transport	crn[c]	<=>	crn[r]	Transport, endoplasmic reticular
r0016	-7.8321	3.22613	0.0742462	0.926471	-6.28 +/- 3.39	-9.51 +/- 5.34	Fe (II):Oxygen Oxidoreductase	4.0 fe2[e] + 4.0 h[e] + o2[e]	->	2.0 h2o[e] + 4.0 fe3[e]	Miscellaneous	CP;FTH1;FTL;FTMT
r0021	-8.72458	-0.0833881	0.82309	0.992331	-8.76 +/- 0.87	-8.68 +/- 0.99	Glutathione:NAD+ Oxidoreductase	2.0 gthrd[c] + nad[c]	<=>	gthox[c] + h[c] + nadh[c]	Glutathione metabolism	GSR
r0022	-8.61306	0.273391	0.446573	0.93269	-8.48 +/- 1.03	-8.76 +/- 0.71	Glutathione:NAD+ Oxidoreductase	2.0 gthrd[m] + nad[m]	<=>	gthox[m] + h[m] + nadh[m]	Glutathione metabolism	GSR
r0023	-16.9259	-0.522673	0.452104	0.93269	-17.18 +/- 1.62	-16.65 +/- 1.87	NADH:Ferricytochrome-B5 Oxidoreductase	2.0 HC00617[c] + nadh[c]	->	2.0 HC00619[c] + h[c] + nad[c]	Miscellaneous	CYB5R1;CYB5R2;CYB5R3
r0024	-9.55465	0.0540728	0.46912	0.93269	-9.53 +/- 0.13	-9.58 +/- 0	N- (Omega)-Hydroxyarginine, NADPH:Oxygen Oxidoreductase (Nitric-Oxide-Forming)	2.0 nwharg[c] + 2.0 o2[c] + nadph[c]	->	2.0 citr_L[c] + 2.0 h2o[c] + 2.0 no[c] + h[c] + nadp[c]	Arginine and proline metabolism	NOS1;NOS2;NOS3
r0034	-5.47738	-0.0934199	0.324698	0.926471	-5.52 +/- 0.2	-5.43 +/- 0.15	Carbon-Dioxide:Ammonia Ligase (ADP-Forming, Carbamate-Phosphorylating)	2.0 atp[m] + co2[m] + h2o[m] + nh4[m]	->	2.0 adp[m] + 3.0 h[m] + cbp[m] + pi[m]	Urea cycle	CPS1
r0047	-8.67729	0.992475	0.0410476	0.926471	-8.2 +/- 0.36	-9.19 +/- 1.64	Adenosine 5-Monophosphate Phosphohydrolase	amp[m] + h2o[m]	->	adn[m] + pi[m]	Purine catabolism	NT5C;NT5C1A;NT5C1B;NT5C1B-RDH14;NT5C2;NT5C3A;NT5E;NT5M
r0068	-8.60365	0.160812	0.577802	0.93269	-8.53 +/- 0.29	-8.69 +/- 0.98	Acetyl Adenylate:Coa Ligase (AMP-Forming)	HC01672[c] + coa[c]	->	accoa[c] + amp[c] + h[c]	Miscellaneous	ACSS1;ACSS2
r0074	-9.27974	-0.0492645	0.547476	0.93269	-9.3 +/- 0.13	-9.25 +/- 0.13	L-Glutamate 5-Semialdehyde:NAD+ Oxidoreductase	glu5sa[m] + h2o[m] + nad[m]	<=>	2.0 h[m] + glu_L[m] + nadh[m]	Urea cycle	ALDH4A1
r0081	-13.113	-0.327211	0.616207	0.941887	-13.27 +/- 1.36	-12.94 +/- 1.9	L-Alanine:2-Oxoglutarate Aminotransferase	akg[m] + ala_L[m]	<=>	glu_L[m] + pyr[m]	Citric acid cycle	GPT;GPT2
r0083	-5.4942	-0.589441	0.34203	0.926471	-5.78 +/- 1.5	-5.19 +/- 1.6	Oxalosuccinate:NADP+ Oxidoreductase (Decarboxylating)	HC01434[m] + h[m]	->	akg[m] + co2[m]	Miscellaneous	IDH1;IDH2;IDH3A;IDH3B;IDH3G
r0097	-8.60365	0.160812	0.577802	0.93269	-8.53 +/- 0.29	-8.69 +/- 0.98	Acetate:Coa Ligase (AMP-Forming)	ac[c] + atp[c] + h[c]	->	HC01672[c] + ppi[c]	Miscellaneous	ACSS1;ACSS2
r0119	-9.75968	0.411321	0.574026	0.93269	-9.56 +/- 1.78	-9.97 +/- 1.91	Guanosine 5-Triphosphate Pyrophosphohydrolase	gtp[c] + h2o[c]	->	gmp[c] + h[c] + ppi[c]	Purine catabolism	ITPA
r0122	-5.35255	-0.121229	0.912632	0.992331	-5.41 +/- 2.12	-5.29 +/- 3.39	GTP:Pyruvate O2-Phosphotransferase	gdp[c] + h[c] + pep[c]	->	gtp[c] + pyr[c]	Glycolysis/gluconeogenesis	PKLR
r0129	-9.08315	-0.74163	0.325872	0.926471	-9.44 +/- 1.92	-8.7 +/- 1.85	Gamma-Glutamyltranspeptidase	gthrd[c] + h2o[c]	<=>	cgly[c] + glu_L[c]	Glutathione metabolism	GGT1;GGT2;GGT5;GGT6;GGT7;GGTLC1;GGTLC2;LOC102724197
r0130	-8.94997	-0.757828	0.233445	0.926471	-9.31 +/- 1.68	-8.56 +/- 1.46	Gamma-Glutamyltranspeptidase	gthrd[e] + h2o[e]	<=>	cgly[e] + glu_L[e]	Glutathione metabolism	GGT1;GGT2;GGT5;GGT6;GGT7;GGTLC1;GGTLC2;LOC102724197
r0142	-9.38201	0.334628	0.382035	0.93269	-9.22 +/- 0.81	-9.56 +/- 1.08	Sulfite:Oxygen Oxidoreductase	h2o[m] + o2[m] + so3[m]	->	h2o2[m] + so4[m]	Methionine and cysteine metabolism	SUOX
r0153	-6.31365	0.69148	0.475421	0.93269	-5.98 +/- 2.06	-6.67 +/- 2.79	CTP:Pyruvate O2-Phosphotransferase	cdp[c] + h[c] + pep[c]	->	ctp[c] + pyr[c]	Glycolysis/gluconeogenesis	PKLR
r0160	-9.9964	-1.78083	0.0074332	0.926471	-10.85 +/- 0.88	-9.07 +/- 2.05	L-Serine:Pyruvate Aminotransferase	pyr[c] + ser_L[c]	->	ala_L[c] + hpyr[c]	Glycine, serine, alanine, and threonine metabolism	AGXT
r0165	-6.38578	1.3427	0.179644	0.926471	-5.74 +/- 2.33	-7.08 +/- 2.64	UTP:Pyruvate O2-Phosphotransferase	h[c] + pep[c] + udp[c]	->	pyr[c] + utp[c]	Glycolysis/gluconeogenesis	PKLR
r0170	-17.0939	0.136401	0.213668	0.926471	-17.03 +/- 0.18	-17.16 +/- 0.26	Farnesyl-Diphosphate:Farnesyl-Diphosphate Farnesyltransferase	2.0 frdp[r]	<=>	HC01118[r] + ppi[r]	Cholesterol metabolism	FDFT1
r0173	-5.42983	0.949964	0.0949382	0.926471	-4.97 +/- 0.24	-5.92 +/- 2	(S)-Lactate:NAD+ Oxidoreductase	lac_L[x] + nad[x]	<=>	h[x] + nadh[x] + pyr[x]	Glycolysis/gluconeogenesis	LDHA;LDHB;LDHC
r0178	-0.526291	-0.849561	0.519299	0.93269	-0.93 +/- 3.77	-0.08 +/- 2.76	Succinate-Semialdehyde:NAD+ Oxidoreductase	h2o[m] + nad[m] + sucsal[m]	<=>	2.0 h[m] + nadh[m] + succ[m]	Glutamate metabolism	ALDH5A1
r0179	-0.526291	-0.849561	0.519299	0.93269	-0.93 +/- 3.77	-0.08 +/- 2.76	Succinate-Semialdehyde:NADP+ Oxidoreductase	h2o[m] + nadp[m] + sucsal[m]	->	2.0 h[m] + nadph[m] + succ[m]	Glutamate metabolism
r0191	-12.8772	-0.143428	0.463351	0.93269	-12.95 +/- 0.31	-12.8 +/- 0.59	UTP:D-Fructose-6-Phosphate 1-Phosphotransferase	f6p[c] + utp[c]	->	fdp[c] + h[c] + udp[c]	Fructose and mannose metabolism	PFKL
r0196	-12.6919	-0.138365	0.280723	0.926471	-12.76 +/- 0.21	-12.62 +/- 0.34	Succinyl Coenzyme A:Glycine C-Succinyl-Transferase (Decarboxylating)	gly[m] + succoa[m]	<=>	HC01496[m] + coa[m]	Miscellaneous	ALAS1;ALAS2
r0202	-2.83143	-0.0570938	0.960367	0.992331	-2.86 +/- 2.48	-2.8 +/- 3.31	Sn-Glycerol-3-Phosphate:NAD+ 2-Oxidoreductase	glyc3p[x] + nad[x]	<=>	dhap[x] + h[x] + nadh[x]	Glycolysis/gluconeogenesis	GPD1
r0205	-5.2715	0.131402	0.935313	0.992331	-5.21 +/- 4.32	-5.34 +/- 3.85	Sn-Glycerol-3-Phosphate: (Acceptor) 2-Oxidoreductase	glyc3p[c] + q10[m]	->	dhap[c] + q10h2[m]	Oxidative phosphorylation	GPD2
r0221	-8.35189	-0.188095	0.246559	0.926471	-8.44 +/- 0.3	-8.25 +/- 0.44	Propinol Adenylate:Coa Ligase (AMP-Forming)	HC01668[m] + coa[m]	->	amp[m] + h[m] + ppcoa[m]	Miscellaneous	ACSS1;ACSS2;ACSS3
r0224	-10.7353	-0.0823784	0.90434	0.992331	-10.77 +/- 1.47	-10.69 +/- 1.98	5, 6, 7, 8-Tetrahydrofolate:NAD+ Oxidoreductase	dhf[c] + h[c] + nadh[c]	->	nad[c] + thf[c]	Folate metabolism	DHFR
r0226	-9.50363	-0.0464091	0.93241	0.992331	-9.53 +/- 1.28	-9.48 +/- 1.48	5, 6, 7, 8-Tetrahydrofolate:NADP+ Oxidoreductase	dhf[m] + h[m] + nadph[m]	->	nadp[m] + thf[m]	Folate metabolism	DHFR
r0236	1.29094	-1.41417	0.468479	0.93269	0.61 +/- 4.38	2.03 +/- 5.44	5, 6-Dihydrouracil:NAD+ Oxidoreductase	56dura[c] + nad[c]	->	h[c] + nadh[c] + ura[c]	Pyrimidine catabolism
r0239	-11.0314	-0.0271554	0.958749	0.992331	-11.04 +/- 1.1	-11.02 +/- 1.53	N-Formylanthranilate Amidohydrolase	h2o[c] + nformanth[c]	<=>	anth[c] + for[c] + h[c]	Tryptophan metabolism	AFMID
r0245	-9.45275	0.251867	0.132954	0.926471	-9.33 +/- 0.46	-9.58 +/- 0.26	Glycerol:NADP+ Oxidoreductase	glyc[c] + nadp[c]	->	glyald[c] + h[c] + nadph[c]	Glycerophospholipid metabolism	AKR1A1;AKR1B1
r0276	-12.7397	0.0517217	0.663437	0.95886	-12.71 +/- 0.24	-12.77 +/- 0.27	NADH:Guanosine-5-Phosphate Oxidoreductase (Deaminating)	imp[c] + nadp[c] + nh4[c]	<=>	2.0 h[c] + gmp[c] + nadph[c]	Purine catabolism	GMPR;GMPR2
r0280	2.77305	0.256629	0.936207	0.992331	2.9 +/- 7.7	2.64 +/- 8.57	DATP:Pyruvate O2-Phosphotransferase	dadp[c] + h[c] + pep[c]	->	datp[c] + pyr[c]	Glycolysis/gluconeogenesis	PKLR
r0283	-10.8582	-0.0938464	0.797409	0.992331	-10.9 +/- 0.83	-10.81 +/- 1	L-Histidine:Beta-Alanine Ligase (AMP-Forming)	ala_B[c] + atp[c] + his_L[c]	->	amp[c] + carn[c] + h[c] + ppi[c]	Beta-Alanine metabolism	CARNS1
r0309	-12.4645	-1.17151	0.0815579	0.926471	-13.03 +/- 0.27	-11.86 +/- 2.36	Trans-Hexadec-2-Enoyl Coenzyme A Reductase	nadp[m] + pmtcoa[m]	<=>	h[m] + hdd2coa[m] + nadph[m]	Fatty acid beta oxidation	MECR;PECR
r0310	-8.4176	-0.0694395	0.887382	0.992331	-8.45 +/- 1.16	-8.38 +/- 1.3	Palmitoyl Coenzyme A:Oxygen 2-Oxidoreductase	pmtcoa[m] + q10[m]	->	hdd2coa[m] + q10h2[m]	Fatty acid beta oxidation	ACADL;ACADM;ACADVL;ACOX1;ACOX3
r0311	-16.3207	0.840835	0.0473983	0.926471	-15.92 +/- 0.31	-16.76 +/- 1.44	Palmitate:Coa Ligase (AMP-Forming)	atp[r] + coa[r] + hdca[r]	->	amp[r] + pmtcoa[r] + ppi[r]	Fatty acid beta oxidation	ACSBG2;ACSL1;ACSL3;ACSL4;ACSL5;ACSL6;SLC27A2
r0317	-9.55471	-0.199775	0.0237327	0.926471	-9.65 +/- 0.14	-9.45 +/- 0.14	Citrate Hydro-Lyase	cit[m]	<=>	HC00342[m] + h2o[m]	Miscellaneous	ACO1;ACO2
r0319	-8.35189	-0.188095	0.246559	0.926471	-8.44 +/- 0.3	-8.25 +/- 0.44	Propanoate:Coa Ligase (AMP-Forming)	atp[m] + h[m] + ppa[m]	->	HC01668[m] + ppi[m]	Miscellaneous	ACSS1;ACSS2;ACSS3
r0321	-15.1492	-0.30567	0.0465901	0.926471	-15.3 +/- 0.25	-14.99 +/- 0.41	Acetoacetate:Coa Ligase (AMP-Forming)	acac[m] + atp[m] + coa[m]	->	aacoa[m] + amp[m] + ppi[m]	Cholesterol metabolism	AACS
r0330	0.497398	0.0965387	0.95095	0.992331	0.54 +/- 4.18	0.45 +/- 3.74	5, 6-Dihydrothymine:NAD+ Oxidoreductase	h[c] + nadh[c] + thym[c]	->	56dthm[c] + nad[c]	Pyrimidine catabolism
r0331	-2.98949	0.454538	0.810337	0.992331	-2.77 +/- 4.11	-3.23 +/- 5.45	5, 6-Dihydrothymine:NAD+ Oxidoreductase	h[m] + nadh[m] + thym[m]	->	56dthm[m] + nad[m]	Pyrimidine catabolism
r0354	-11.2588	0.035749	0.970814	0.992331	-11.24 +/- 2.83	-11.28 +/- 2.01	Hexokinase	glc_D[c] + itp[c]	->	g6p[c] + h[c] + idp[c]	Glycolysis/gluconeogenesis	GCK;HK1;HK2;HK3
r0355	-9.36486	0.639367	0.551522	0.93269	-9.06 +/- 2.54	-9.7 +/- 2.88	Hexokinase	datp[c] + glc_D[c]	->	dadp[c] + g6p[c] + h[c]	Glycolysis/gluconeogenesis	GCK;HK1;HK2;HK3
r0357	-13.2047	-0.172631	0.849644	0.992331	-13.29 +/- 2.09	-13.11 +/- 2.52	Hexokinase	fru[c] + itp[c]	->	f6p[c] + h[c] + idp[c]	Fructose and mannose metabolism	HK1;HK2;HK3
r0358	-12.0132	-0.499399	0.433695	0.93269	-12.25 +/- 1.2	-11.75 +/- 1.94	Hexokinase	datp[c] + fru[c]	->	dadp[c] + f6p[c] + h[c]	Fructose and mannose metabolism	HK1;HK2;HK3
r0377	-14.7568	0.151632	0.291672	0.926471	-14.68 +/- 0.27	-14.84 +/- 0.37	ATP:Deoxycitidine 5-Phosphotransferase	atp[c] + dcyt[c]	->	adp[c] + dcmp[c] + h[c]	Pyrimidine catabolism	DCK
r0383	-5.32459	-0.414672	0.534096	0.93269	-5.52 +/- 1.64	-5.11 +/- 1.71	Pyruvate:[Dihydrolipoyllysine-Residue Acetyltransferase]-Lipoyllysine 2-Oxidoreductase (Decarboxylating, Acceptor-Acetylating)	h[m] + lpam[m] + pyr[m]	->	HC00682[m] + co2[m]	Miscellaneous	PDHA1;PDHA2;PDHB
r0385	-10.7314	1.14147	0.0891842	0.926471	-10.18 +/- 1.6	-11.32 +/- 1.69	3-Methyl-2-Oxobutanoate:[Dihydrolipoyllysine-Residue (2-Methylpropanoyl)Transferase] Lipoyllysine 2-Oxidoreductase (Decarboxylating, Acceptor-2-Methylpropanoylating)	3mob[m] + h[m] + lpam[m]	->	2mpdhl[m] + co2[m]	Miscellaneous	BCKDHA;BCKDHB;TMEM91
r0394	-9.63239	-0.249504	0.848078	0.992331	-9.75 +/- 2.68	-9.5 +/- 3.86	Xanthine:NAD+ Oxidoreductase	h2o[c] + hxan[c] + nad[c]	<=>	h[c] + nadh[c] + xan[c]	Nucleotide interconversion	XDH
r0395	-9.07476	-0.670052	0.513808	0.93269	-9.4 +/- 2.05	-8.73 +/- 3.06	Hypoxanthine:Oxygen Oxidoreductase	h2o[c] + hxan[c] + o2[c]	->	h2o2[c] + xan[c]	Nucleotide interconversion	XDH
r0407	-9.54074	-0.574257	0.194825	0.926471	-9.82 +/- 1.44	-9.24 +/- 0.47	Sedoheptulose 1, 7-Bisphosphate D-Glyceraldehyde-3-Phosphate-Lyase Carbon Fixation	HC00361[c]	<=>	dhap[c] + e4p[c]	Miscellaneous	ALDOA;ALDOB;ALDOC
r0408	-6.0901	-0.552507	0.0135014	0.926471	-6.36 +/- 0.51	-5.8 +/- 0.5	ATP:Sedoheptulose 7-Phosphate 1-Phosphotransferase	atp[c] + s7p[c]	<=>	HC00361[c] + adp[c] + h[c]	Miscellaneous	PFKL
r0409	-6.06453	-0.504892	0.0174781	0.926471	-6.31 +/- 0.43	-5.8 +/- 0.53	UTP:Sedoheptulose 7-Phosphate 1-Phosphotransferase	s7p[c] + utp[c]	<=>	HC00361[c] + h[c] + udp[c]	Miscellaneous	PFKL
r0413	-5.77114	-0.436215	0.604815	0.934754	-5.98 +/- 2.09	-5.54 +/- 2.16	DATP:Pyruvate O2-Phosphotransferase	dgdp[c] + h[c] + pep[c]	->	dgtp[c] + pyr[c]	Glycolysis/gluconeogenesis	PKLR
r0423	-3.59072	-0.0427014	0.646549	0.951891	-3.61 +/- 0.18	-3.57 +/- 0.16	Isocitrate:NADP+ Oxidoreductase (Decarboxylating)	icit[m] + nadp[m]	->	HC01434[m] + h[m] + nadph[m]	Miscellaneous	IDH1;IDH2
r0425	-6.10098	-0.297718	0.565927	0.93269	-6.24 +/- 1.24	-5.95 +/- 1.36	Ec:1.1.1.42	icit[m] + nad[m]	<=>	HC01434[m] + h[m] + nadh[m]	Miscellaneous	IDH1;IDH2;IDH3A;IDH3B;IDH3G
r0426	-9.55471	-0.199775	0.0237327	0.926471	-9.65 +/- 0.14	-9.45 +/- 0.14	Isocitrate Hydro-Lyase	icit[m]	->	HC00342[m] + h2o[m]	Miscellaneous	ACO1;ACO2
r0431	-9.52895	0.268836	0.380331	0.932265	-9.4 +/- 0.25	-9.67 +/- 1.06	Palmitoyl Coenzyme A:L-Carnitine O-Palmitoyltransferase	crn[c] + h[c] + malcoa[c]	<=>	HC10859[c] + coa[c]	Fatty acid beta oxidation	CPT1A;CPT2
r0432	-9.52895	0.268836	0.380331	0.932265	-9.4 +/- 0.25	-9.67 +/- 1.06	Palmitoyl Coenzyme A:L-Carnitine O-Palmitoyltransferase	crn[m] + h[m] + malcoa[m]	<=>	HC10859[m] + coa[m]	Fatty acid beta oxidation	CPT1A;CPT2
r0434	-10.4481	0.53613	0.376263	0.932265	-10.19 +/- 1.67	-10.73 +/- 1.33	Palmitoyl Coenzyme A:L-Carnitine O-Palmitoyltransferase	crn[r] + pmtcoa[r]	<=>	coa[r] + pmtcrn[r]	Fatty acid beta oxidation	CPT1A;CPT2
r0437	-9.15051	-0.383137	0.546734	0.93269	-9.33 +/- 1.86	-8.95 +/- 1.25	Palmitoyl Coenzyme A:L-Carnitine O-Palmitoyltransferase	crn[x] + pmtcoa[x]	<=>	coa[x] + pmtcrn[x]	Fatty acid beta oxidation	CPT1A;CPT2
r0438	-11.4539	-0.00994424	0.965864	0.992331	-11.46 +/- 0.51	-11.45 +/- 0.62	Palmitoyl Coenzyme A:L-Carnitine O-Palmitoyltransferase	crn[r] + lnlccoa[r]	->	coa[r] + lnlccrn[r]	Fatty acid beta oxidation	CPT1A;CPT2
r0440	-16.5751	0.909529	0.210865	0.926471	-16.14 +/- 1.83	-17.05 +/- 1.78	Palmitoyl Coenzyme A:L-Carnitine O-Palmitoyltransferase	crn[x] + lnlccoa[x]	->	coa[x] + lnlccrn[x]	Fatty acid beta oxidation	CPT1A;CPT2
r0441	-17.7372	0.0895194	0.873408	0.992331	-17.69 +/- 1.55	-17.78 +/- 1.25	Palmitoyl Coenzyme A:L-Carnitine O-Palmitoyltransferase	arachdcoa[r] + crn[r]	<=>	arachdcrn[r] + coa[r]	Fatty acid beta oxidation	CPT1A;CPT2
r0443	-13.6976	-0.731353	0.223212	0.926471	-14.05 +/- 1.36	-13.32 +/- 1.62	Palmitoyl Coenzyme A:L-Carnitine O-Palmitoyltransferase	arachdcoa[x] + crn[x]	->	arachdcrn[x] + coa[x]	Fatty acid beta oxidation	CPT1A;CPT2
r0444	-15.6399	0.037342	0.892433	0.992331	-15.62 +/- 0.65	-15.66 +/- 0.71	Palmitoyl Coenzyme A:L-Carnitine O-Palmitoyltransferase	crn[r] + hdcoa[r]	->	coa[r] + hdcecrn[r]	Fatty acid beta oxidation	CPT1A;CPT2
r0450	-9.38076	-0.101386	0.355867	0.926471	-9.43 +/- 0.2	-9.33 +/- 0.25	L-2-Aminoadipate:2-Oxoglutarate Aminotransferase Lysine Biosynthesis Lysine Degradation	L2aadp[m] + akg[m]	<=>	2oxoadp[m] + glu_L[m]	Lysine metabolism	AADAT
r0451	-9.38076	-0.101386	0.355867	0.926471	-9.43 +/- 0.2	-9.33 +/- 0.25	2-Oxoadipate:Lipoamde 2-Oxidoreductase (Decarboxylating And Acceptor-Succinylating) Lysine Degradation	2oxoadp[m] + h[m] + lpam[m]	->	HC01712[m] + co2[m]	Miscellaneous	OGDH
r0470	-9.15519	1.37102	0.216459	0.926471	-8.5 +/- 3.05	-9.87 +/- 2.41	2-Deoxyadenosine 5-Diphosphate:Oxidized-Thioredoxin 2-Oxidoreductase	datp[c] + h2o[c] + trdox[c]	->	atp[c] + trdrd[c]	Nucleotide interconversion	RRM1;RRM2;RRM2B
r0472	-15.0952	0.0184157	0.897694	0.992331	-15.09 +/- 0.31	-15.1 +/- 0.34	2-Deoxyadenosine 5-Diphosphate:Oxidized-Thioredoxin 2-Oxidoreductase	dgtp[c] + h2o[c] + trdox[c]	<=>	gtp[c] + trdrd[c]	Nucleotide interconversion	RRM1;RRM2;RRM2B
r0474	-8.73025	0.0929472	0.886231	0.992331	-8.69 +/- 1.28	-8.78 +/- 1.96	2-Deoxyadenosine 5-Diphosphate:Oxidized-Thioredoxin 2-Oxidoreductase	dctp[c] + h2o[c] + trdox[c]	<=>	ctp[c] + trdrd[c]	Nucleotide interconversion	RRM1;RRM2;RRM2B
r0475	-3.64207	0.374331	0.428679	0.93269	-3.46 +/- 1.19	-3.84 +/- 1.16	2-Deoxyadenosine 5-Diphosphate:Oxidized-Thioredoxin 2-Oxidoreductase	dutp[c] + h2o[c] + trdox[c]	<=>	trdrd[c] + utp[c]	Nucleotide interconversion	RRM1;RRM2;RRM2B
r0480	-10.9389	0.0795522	0.468638	0.93269	-10.9 +/- 0.21	-10.98 +/- 0.23	S-Adenosyl-L-Methionine:Ethanolamine-Phosphate N-Methyltransferase	amet[c] + ethamp[c]	<=>	HC00718[c] + ahcys[c] + h[c]	Glycerophospholipid metabolism
r0483	-15.1557	-1.5073	0.00582602	0.926471	-15.88 +/- 0.96	-14.37 +/- 1.53	(R)-3-Amino-2-Methylpropanoate:2-Oxoglutarate Aminotransferase	3aib_D[m] + akg[m]	<=>	2mop[m] + glu_L[m]	Pyrimidine catabolism	ABAT
r0488	-6.21425	-5.17985	0.0180104	0.926471	-8.7 +/- 3.8	-3.52 +/- 6.43	(R)-Mevalonate:NADP+ Oxidoreductase (Coa Acylating)	2.0 nadp[c] + coa[c] + mev_R[c]	<=>	2.0 h[c] + 2.0 nadph[c] + hmgcoa[c]	Cholesterol metabolism	HMGCR
r0509	-3.25994	0.387958	0.529544	0.93269	-3.07 +/- 1.44	-3.46 +/- 1.66	Succinate:Ubiquinone Oxidoreductase	q10[m] + succ[m]	->	fum[m] + q10h2[m]	Citric acid cycle	SDHA;SDHB;SDHC;SDHD
r0510	-17.3108	-0.113372	0.823301	0.992331	-17.37 +/- 1.26	-17.25 +/- 1.29	Steroyl Coenzyme A, Hydrogen-Donor:Oxygen Oxidoreductase Polyunsaturated Fatty Acid Biosynthesis	2.0 HC00619[c] + 2.0 h[c] + o2[c] + pmtcoa[c]	->	2.0 HC00617[c] + 2.0 h2o[c] + hdcoa[c]	Miscellaneous	SCD;SCD5
r0511	-14.0949	-0.0565156	0.59492	0.933256	-14.12 +/- 0.1	-14.07 +/- 0.29	Steroyl Coenzyme A, Hydrogen-Donor:Oxygen Oxidoreductase Polyunsaturated Fatty Acid Biosynthesis	2.0 HC00619[c] + 2.0 h[c] + o2[c] + stcoa[c]	->	2.0 HC00617[c] + 2.0 h2o[c] + odecoa[c]	Miscellaneous	SCD;SCD5
r0512	-8.65041	-0.00551942	0.986575	0.994731	-8.65 +/- 0.51	-8.65 +/- 1.05	Dihydrofolate:NAD+ Oxidoreductase	dhf[c] + nad[c]	<=>	fol[c] + nadh[c]	Folate metabolism	DHFR
r0514	-11.0808	-0.234091	0.753962	0.977357	-11.19 +/- 1.69	-10.96 +/- 2.08	Dihydrofolate:NADP+ Oxidoreductase	fol[m] + nadph[m]	->	dhf[m] + nadp[m]	Folate metabolism	DHFR
r0517	-12.6919	-0.138365	0.280723	0.926471	-12.76 +/- 0.21	-12.62 +/- 0.34	Succinyl Coenzyme A:Glycine C-Succinyl-Transferase (Decarboxylating)	HC01496[m] + h[m]	<=>	5aop[m] + co2[m]	Miscellaneous	ALAS1;ALAS2
r0525	-9.38076	-0.101386	0.355867	0.926471	-9.43 +/- 0.2	-9.33 +/- 0.25	N6- (L-1, 3-Dicarboxypropyl)-L-Lysine:NAD+ Oxidoreductase	h2o[m] + nad[m] + saccrp_L[m]	<=>	L2aadp6sa[m] + glu_L[m] + h[m] + nadh[m]	Lysine metabolism	AASS
r0527	-9.95465	-0.229834	0.29104	0.926471	-10.06 +/- 0.53	-9.84 +/- 0.51	Nicotinamide-D-Ribonucleotide Amidohydrolase	h2o[c] + nmn[c]	<=>	nh4[c] + nicrnt[c]	NAD metabolism
r0531	-8.55159	-0.308773	0.590012	0.933171	-8.7 +/- 1.19	-8.39 +/- 1.67	DUTP:Cytidine 5-Phosphotransferase	cytd[c] + dutp[c]	<=>	cmp[c] + dudp[c] + h[c]	Nucleotide interconversion	UCK1;UCK2
r0541	-10.5018	0.213457	0.717942	0.972557	-10.4 +/- 1.4	-10.61 +/- 1.58	Glutaryl Coenzyme A: (Acceptor) 2, 3-Oxidoreductase (Decarboxylating)	glutcoa[m] + h[m] + q10[m]	->	b2coa[m] + co2[m] + q10h2[m]	Tryptophan metabolism	GCDH
r0545	-13.0492	-0.485611	0.167502	0.926471	-13.28 +/- 0.51	-12.8 +/- 1.12	Phenylacetaldehyde:NAD+ Oxidoreductase Phenylalanine Metabolism Styrene Degradation	h2o[c] + nad[c] + pacald[c]	->	2.0 h[c] + nadh[c] + pac[c]	Phenylalanine metabolism	ALDH1A3;ALDH3A1;ALDH3B1;ALDH3B2
r0547	-13.0681	-0.446305	0.188485	0.926471	-13.28 +/- 0.51	-12.84 +/- 1.07	Aldehyde:NADP+ Oxidoreductase Phenylalanine Metabolism	h2o[c] + nadp[c] + pacald[c]	<=>	2.0 h[c] + nadph[c] + pac[c]	Phenylalanine metabolism	ALDH1A3;ALDH3A1;ALDH3B1;ALDH3B2
r0552	-7.00282	-0.29998	0.0644765	0.926471	-7.15 +/- 0.37	-6.85 +/- 0.36	P-Cumic Alcohol:NAD+ Oxidoreductase	betald[c] + h2o[c] + nad[c]	<=>	2.0 h[c] + glyb[c] + nadh[c]	Glycine, serine, alanine, and threonine metabolism	ALDH7A1
r0553	-7.00272	-0.303353	0.061422	0.926471	-7.15 +/- 0.37	-6.84 +/- 0.36	P-Cumic Alcohol:NADP+ Oxidoreductase	betald[c] + h2o[c] + nadp[c]	<=>	2.0 h[c] + glyb[c] + nadph[c]	Glycine, serine, alanine, and threonine metabolism	ALDH7A1
r0555	-5.32459	-0.414672	0.534096	0.93269	-5.52 +/- 1.64	-5.11 +/- 1.71	Acetyl Coenzyme A:Enzyme N6- (Dihydrolipoyl)Lysine S-Acetyltransferase	HC00682[m] + coa[m]	->	accoa[m] + dhlam[m]	Miscellaneous	DLAT
r0557	-9.38076	-0.101386	0.355867	0.926471	-9.43 +/- 0.2	-9.33 +/- 0.25	Glutaryl Coenzyme A:Dihydrolipoamide S-Succinyltransferase Lysine Degradation	HC01712[m] + coa[m]	->	dhlam[m] + glutcoa[m]	Miscellaneous	DLST
r0560	-10.9491	0.0891867	0.890725	0.992331	-10.91 +/- 1.63	-11 +/- 1.65	2-Methylpropanoyl Coenzyme A:Oxygen 2, 3-Oxidoreductase Valine, Leucine And Isoleucine Degradation	ibcoa[m] + q10[m]	->	2mp2coa[m] + q10h2[m]	Valine, leucine, and isoleucine metabolism	ACADS
r0561	-10.7314	1.14147	0.0891842	0.926471	-10.18 +/- 1.6	-11.32 +/- 1.69	2-Methylpropanoyl Coenzyme A:Enzyme N6- (Dihydrolipoyl)Lysine S- (2-Methylpropanoyl)Transferase Valine, Leucine And Isoleucine Degradation	2mpdhl[m] + coa[m]	->	dhlam[m] + ibcoa[m]	Valine, leucine, and isoleucine metabolism	DBT
r0571	-8.6211	-0.566799	0.527056	0.93269	-8.89 +/- 2.12	-8.33 +/- 2.4	(S)-Methylmalonyl Coenzyme A Hydrolase	h2o[m] + mmcoa_S[m]	<=>	HC00900[m] + coa[m] + h[m]	Valine, leucine, and isoleucine metabolism
r0573	-17.1821	0.204667	0.259764	0.926471	-17.08 +/- 0.48	-17.29 +/- 0.36	Cholate:Coa Ligase (AMP-Forming) Bile Acid Biosynthesis	atp[r] + cholate[r] + coa[r]	->	amp[r] + cholcoa[r] + ppi[r]	Bile acid synthesis	SLC27A5
r0575	-17.0939	0.136401	0.213668	0.926471	-17.03 +/- 0.18	-17.16 +/- 0.26	Presqualene Diphosphate:Farnesyl-Diphosphate Farnesyltransferase	HC01118[r] + h[r] + nadph[r]	<=>	nadp[r] + ppi[r] + sql[r]	Cholesterol metabolism	FDFT1
r0584	-9.95465	-0.229834	0.29104	0.926471	-10.06 +/- 0.53	-9.84 +/- 0.51	Deamino-NAD+ Nucleotidohydrolase	dnad[c] + h2o[c]	<=>	2.0 h[c] + amp[c] + nicrnt[c]	NAD metabolism	ENPP1;ENPP3;NUDT12
r0594	-9.38076	-0.101386	0.355867	0.926471	-9.43 +/- 0.2	-9.33 +/- 0.25	L-2-Aminoadipate-6-Semialdehyde:NAD+ 6-Oxidoreductase Lysine Degradation	L2aadp6sa[c] + h2o[c] + nad[c]	->	2.0 h[c] + L2aadp[c] + nadh[c]	Lysine metabolism	ALDH7A1
r0603	-12.8891	-0.408273	0.515567	0.93269	-13.09 +/- 1.71	-12.68 +/- 1.42	(S)-2-Methylbutanoyl Coenzyme A:Acceptor 2, 3-Oxidoreductase Valine, Leucine And Isoleucine Degradation	2mbcoa[m] + q10[m]	->	2mb2coa[m] + q10h2[m]	Valine, leucine, and isoleucine metabolism	ACADM;ACADS;ACADSB
r0604	-13.9701	0.77051	0.253013	0.926471	-13.6 +/- 1.83	-14.37 +/- 1.49	(S)-2-Methylbutanoyl Coenzyme A:Enzyme N6- (Dihydrolipoyl)Lysine S- (2-Methylbutanoyl)Transferase Valine, Leucine And Isoleucine Degradation	HC01376[m] + coa[m]	->	2mbcoa[m] + dhlam[m]	Miscellaneous	DBT
r0610	-6.03216	-0.575079	0.0157376	0.926471	-6.31 +/- 0.58	-5.73 +/- 0.5	CTP:D-Tagatose 6-Phosphate 1-Phosphotransferase	HC00664[c] + ctp[c]	<=>	HC01180[c] + cdp[c] + h[c]	Miscellaneous	PFKL
r0611	-6.03216	-0.575079	0.0157376	0.926471	-6.31 +/- 0.58	-5.73 +/- 0.5	ITP:D-Tagatose 6-Phosphate 1-Phosphotransferase	HC00664[c] + itp[c]	<=>	HC01180[c] + h[c] + idp[c]	Miscellaneous	PFKL
r0615	-5.62166	-0.0762371	0.420249	0.93269	-5.66 +/- 0.17	-5.58 +/- 0.18	Trans-4-Hydroxy-L-Proline:NAD+ 5-Oxidoreductase	4hpro_LT[c] + nad[c]	<=>	1p3h5c[c] + 2.0 h[c] + nadh[c]	Arginine and proline metabolism	PYCR1;PYCR2
r0616	-8.8742	0.0236863	0.85689	0.992331	-8.86 +/- 0.17	-8.89 +/- 0.38	Trans-4-Hydroxy-L-Proline:NAD+ 5-Oxidoreductase	4hpro_LT[m] + nad[m]	<=>	1p3h5c[m] + 2.0 h[m] + nadh[m]	Arginine and proline metabolism	PYCR1;PYCR2
r0617	-5.62166	-0.0762371	0.420249	0.93269	-5.66 +/- 0.17	-5.58 +/- 0.18	Trans-4-Hydroxy-L-Proline:NADP+ 5-Oxidoreductase	4hpro_LT[c] + nadp[c]	<=>	1p3h5c[c] + 2.0 h[c] + nadph[c]	Arginine and proline metabolism	PYCR1;PYCR2
r0618	-8.76483	-0.0395204	0.676792	0.965441	-8.78 +/- 0.16	-8.74 +/- 0.19	Trans-4-Hydroxy-L-Proline:NADP+ 5-Oxidoreductase	4hpro_LT[m] + nadp[m]	->	1p3h5c[m] + 2.0 h[m] + nadph[m]	Arginine and proline metabolism	PYCR1;PYCR2
r0629	-0.849765	-0.195539	0.962826	0.992331	-0.94 +/- 9.94	-0.75 +/- 11.35	Choloyl Coenzyme A:Glycine N-Choloyltransferase Bile Acid Biosynthesis	cholcoa[c] + gly[c]	<=>	coa[c] + gchola[c]	Bile acid synthesis	BAAT
r0630	1.03673	-1.51093	0.698864	0.965441	0.31 +/- 10.32	1.82 +/- 9.39	Choloyl Coenzyme A:Glycine N-Choloyltransferase Bile Acid Biosynthesis	cholcoa[c] + taur[c]	<=>	coa[c] + tchola[c]	Bile acid synthesis	BAAT
r0633	-11.4307	0.139072	0.103743	0.926471	-11.36 +/- 0.15	-11.5 +/- 0.12	Trans-Oct-2-Enoyl Coenzyme A Reductase	nadp[m] + occoa[m]	<=>	HC01415[m] + h[m] + nadph[m]	Fatty acid beta oxidation	MECR;PECR
r0634	-7.24673	-0.372354	0.0518643	0.926471	-7.43 +/- 0.48	-7.05 +/- 0.38	Octanoyl Coenzyme A:Acetyl Coenzyme A C-Acyltransferase	accoa[m] + occoa[m]	<=>	3odcoa[m] + coa[m]	Fatty acid beta oxidation	ACAA1;ACAA2;HADHB
r0638	-10.0353	0.414996	0.293268	0.926471	-9.84 +/- 0.28	-10.25 +/- 1.38	Trans-Dodec-2-Enoyl Coenzyme A Reductase	ddcacoa[m] + nadp[m]	<=>	dd2coa[m] + h[m] + nadph[m]	Fatty acid beta oxidation	MECR;PECR
r0641	-7.27363	-0.320011	0.470445	0.93269	-7.43 +/- 0.98	-7.11 +/- 1.23	(5-Glutamyl)-Peptide:Amino-Acid 5-Glutamyltransferase Arachidonic Acid Metabolism	h2o[c] + leuktrC4[c]	<=>	glu_L[c] + leuktrD4[c]	Fatty acid beta oxidation	GGT1;GGT2;GGT5;GGT6;GGT7;GGTLC1;GGTLC2;LOC102724197
r0642	-4.49301	-0.228236	0.672291	0.963809	-4.6 +/- 1.18	-4.37 +/- 1.52	(S)-Methylmalonate Semialdehyde:NAD+ Oxidoreductase Valine, Leucine And Isoleucine Degradation	2mop[c] + h2o[c] + nad[c]	<=>	2.0 h[c] + HC00900[c] + nadh[c]	Miscellaneous	ALDH1B1;ALDH2;ALDH3A2;ALDH7A1;ALDH9A1
r0643	-4.60752	-0.0993252	0.865055	0.992331	-4.66 +/- 1.27	-4.56 +/- 1.67	(S)-Methylmalonate Semialdehyde:NAD+ Oxidoreductase Valine, Leucine And Isoleucine Degradation	2mop[m] + h2o[m] + nad[m]	<=>	2.0 h[m] + HC00900[m] + nadh[m]	Valine, leucine, and isoleucine metabolism	ALDH1B1;ALDH2;ALDH3A2;ALDH7A1;ALDH9A1
r0647	-10.9838	0.0881046	0.56888	0.93269	-10.94 +/- 0.35	-11.03 +/- 0.36	Spontaneous Reaction	C02470[c] + h2o[c]	<=>	42A3HP24DB[c]	Tryptophan metabolism
r0650	-17.1553	0.148838	0.375824	0.932265	-17.08 +/- 0.48	-17.23 +/- 0.26	Chenodeoxycholate:Coa Ligase (AMP-Forming) Bile Acid Biosynthesis	C02528[r] + atp[r] + coa[r]	->	amp[r] + dcholcoa[r] + ppi[r]	Bile acid synthesis	SLC27A2;SLC27A5
r0651	-17.1821	0.204667	0.259764	0.926471	-17.08 +/- 0.48	-17.29 +/- 0.36	Chenodeoxycholate:Coa Ligase (AMP-Forming) Bile Acid Biosynthesis	C02528[c] + atp[c] + coa[c]	->	amp[c] + dcholcoa[c] + ppi[c]	Bile acid synthesis	SLC27A5
r0652	-10.0443	0.39776	0.312933	0.926471	-9.85 +/- 0.27	-10.25 +/- 1.38	Trans-Tetradec-2-Enoyl Coenzyme A Reductase	nadp[m] + tdcoa[m]	<=>	HC01412[m] + h[m] + nadph[m]	Fatty acid beta oxidation	MECR;PECR
r0653	-10.5947	1.99403	0.0289034	0.926471	-9.64 +/- 2.16	-11.63 +/- 2.23	Myristoyl Coenzyme A:Acetylcoa C-Myristoyltransferase	3ohdcoa[m] + coa[m]	->	accoa[m] + tdcoa[m]	Fatty acid beta oxidation	ACAA1;ACAA2;HADHB
r0660	-7.24673	-0.372354	0.0518643	0.926471	-7.43 +/- 0.48	-7.05 +/- 0.38	(S)-3-Hydroxydodecanoyl Coenzyme A Hydro-Lyase	3hddcoa[m]	<=>	dd2coa[m] + h2o[m]	Fatty acid beta oxidation	ECHS1;EHHADH;HADHA
r0666	-11.5855	0.0995275	0.433595	0.93269	-11.54 +/- 0.27	-11.64 +/- 0.29	2- (Formamido)-N1- (5-Phosphoribosyl)Acetamidine Cyclo-Ligase (ADP-Forming)	atp[c] + fpram[c]	->	2.0 h[c] + adp[c] + air[c] + pi[c]	Purine synthesis	GART
r0669	-10.7624	0.281246	0.707355	0.966704	-10.63 +/- 1.79	-10.91 +/- 1.99	(S)-3-Hydroxyisobutyryl Coenzyme A Hydro-Lyase Valine, Leucine And Isoleucine Degradation	2mp2coa[m] + h2o[m]	->	HC01223[m]	Valine, leucine, and isoleucine metabolism	ECHS1;EHHADH;HADHA
r0670	-13.9701	0.77051	0.253013	0.926471	-13.6 +/- 1.83	-14.37 +/- 1.49	(S)-3-Methyl-2-Oxopentanoate:[Dihydrolipoyllysine-Residue (2-Methylpropanoyl)Transferase] Lipoyllysine 2-Oxidoreductase (Decarboxylating, Acceptor-2-Methylpropanoylating)	3mop[m] + h[m] + lpam[m]	->	HC01376[m] + co2[m]	Miscellaneous	BCKDHA;BCKDHB;TMEM91
r0686	-2.31714	-0.218954	0.504671	0.93269	-2.42 +/- 0.73	-2.2 +/- 0.9	L-1-Pyrroline-3-Hydroxy-5-Carboxylate:NADP+ Oxidoreductase	1p3h5c[m] + 2.0 h2o[m] + nadp[m]	<=>	e4hglu[m] + h[m] + nadph[m]	Arginine and proline metabolism	ALDH4A1
r0688	-2.26975	0.0737016	0.833039	0.992331	-2.23 +/- 0.72	-2.31 +/- 1.01	3Alpha, 7Alpha-Dihydroxy-5Beta-Cholestan-26-Al:NAD+ Oxidoreductase Bile Acid Biosynthesis	h2o[c] + nad[c] + xol7ah2al[c]	<=>	2.0 h[c] + dhcholestanate[c] + nadh[c]	Bile acid synthesis	ALDH1B1;ALDH2;ALDH3A2;ALDH7A1;ALDH9A1
r0698	-6.86275	0.147828	0.734947	0.972557	-6.79 +/- 0.9	-6.94 +/- 1.27	Propanoyl Coenzyme A:Acetyl Coenzyme A C-Acyltransferase Bile Acid Biosynthesis	4.0 h[x] + dcholcoa[x] + ppcoa[x]	->	coa[x] + dhcholestancoa[x] + h2o[x]	Bile acid synthesis	ACAA1;ACAA2;HADHB
r0714	-10.5947	1.99403	0.0289034	0.926471	-9.64 +/- 2.16	-11.63 +/- 2.23	(S)-3-Hydroxyhexadecanoyl Coenzyme A:NAD+ Oxidoreductase	HC01397[m] + nad[m]	->	3ohdcoa[m] + h[m] + nadh[m]	Fatty acid beta oxidation	EHHADH;HADH;HADHA
r0716	-10.5947	1.99403	0.0289034	0.926471	-9.64 +/- 2.16	-11.63 +/- 2.23	(S)-3-Hydroxyhexadecanoyl Coenzyme A Hydro-Lyase	h2o[m] + hdd2coa[m]	->	HC01397[m]	Miscellaneous	ECHS1;EHHADH;HADHA
r0722	-7.24673	-0.372354	0.0518643	0.926471	-7.43 +/- 0.48	-7.05 +/- 0.38	(S)-3-Hydroxydodecanoyl Coenzyme A:NAD+ Oxidoreductase	3hddcoa[m] + nad[m]	<=>	3oddcoa[m] + h[m] + nadh[m]	Fatty acid beta oxidation	EHHADH;HADH;HADHA
r0724	-7.24673	-0.372354	0.0518643	0.926471	-7.43 +/- 0.48	-7.05 +/- 0.38	Decanoyl Coenzyme A:Acetyl Coenzyme A C-Acyltransferase	accoa[m] + dcacoa[m]	<=>	3oddcoa[m] + coa[m]	Fatty acid beta oxidation	ACAA1;ACAA2;HADHB
r0726	-7.24673	-0.372354	0.0518643	0.926471	-7.43 +/- 0.48	-7.05 +/- 0.38	(S)-Hydroxydecanoyl Coenzyme A:NAD+ Oxidoreductase	3hdcoa[m] + nad[m]	<=>	3odcoa[m] + h[m] + nadh[m]	Fatty acid beta oxidation	EHHADH;HADH;HADHA
r0728	-7.24673	-0.372354	0.0518643	0.926471	-7.43 +/- 0.48	-7.05 +/- 0.38	(S)-Hydroxydecanoyl Coenzyme A Hydro-Lyase	3hdcoa[m]	<=>	dc2coa[m] + h2o[m]	Fatty acid oxidation	ECHS1;EHHADH;HADHA
r0735	-10.8951	-1.1271	0.12295	0.926471	-11.44 +/- 1.78	-10.31 +/- 1.82	Trans-Dec-2-Enoyl Coenzyme A Reductase	dcacoa[m] + nadp[m]	<=>	dc2coa[m] + h[m] + nadph[m]	Fatty acid oxidation	MECR;PECR
r0747	-3.04299	-1.50369	0.565623	0.93269	-3.76 +/- 5.97	-2.26 +/- 7.24	3Alpha, 7Alpha-Dihydroxy-5Beta-Cholestane:NADP+ Oxidoreductase (B-Specific)	nadp[c] + xol7ah2[c]	<=>	h[c] + nadph[c] + xol7ah[c]	Bile acid synthesis	AKR1C4
r0750	-1.39565	-1.44813	0.611288	0.938917	-2.09 +/- 6.73	-0.64 +/- 7.68	3Alpha, 7Alpha, 12Alpha-Trihydroxy-5Beta-Cholestane:NADP+ Oxidoreductase (B-Specific)	nadp[c] + xoltriol[c]	<=>	h[c] + nadph[c] + xoldioloneh[c]	Bile acid synthesis	AKR1C4
r0752	-13.1125	-0.353873	0.235385	0.926471	-13.28 +/- 0.51	-12.93 +/- 0.91	3, 4-Dihydroxymandelaldehyde:NAD+ Oxidoreductase Tyrosine Metabolism	34dhmald[m] + h2o[m] + nad[m]	<=>	2.0 h[m] + 34dhoxmand[m] + nadh[m]	Miscellaneous	ALDH1A3;ALDH3A1;ALDH3B1;ALDH3B2
r0753	-13.1125	-0.353873	0.235385	0.926471	-13.28 +/- 0.51	-12.93 +/- 0.91	3, 4-Dihydroxymandelaldehyde:NADP+ Oxidoreductase Tyrosine Metabolism	34dhmald[m] + h2o[m] + nadp[m]	->	2.0 h[m] + 34dhoxmand[m] + nadph[m]	Miscellaneous	ALDH1A3;ALDH3A1;ALDH3B1;ALDH3B2
r0754	-13.1125	-0.353873	0.235385	0.926471	-13.28 +/- 0.51	-12.93 +/- 0.91	3-Methoxy-4-Hydroxyphenylacetaldehyde:NAD+ Oxidoreductase Tyrosine Metabolism	3mox4hpac[m] + h2o[m] + nad[m]	<=>	2.0 h[m] + homoval[m] + nadh[m]	Miscellaneous	ALDH1A3;ALDH3A1;ALDH3B1;ALDH3B2
r0755	-13.1125	-0.353873	0.235385	0.926471	-13.28 +/- 0.51	-12.93 +/- 0.91	3-Methoxy-4-Hydroxyphenylacetaldehyde:NADP+ Oxidoreductase Tyrosine Metabolism	3mox4hpac[m] + h2o[m] + nadp[m]	->	2.0 h[m] + homoval[m] + nadph[m]	Miscellaneous	ALDH1A3;ALDH3A1;ALDH3B1;ALDH3B2
r0756	-13.1125	-0.353873	0.235385	0.926471	-13.28 +/- 0.51	-12.93 +/- 0.91	3-Methoxy-4-Hydroxyphenylglycolaldehyde:NAD+ Oxidoreductase Tyrosine Metabolism	3m4hpga[m] + h2o[m] + nad[m]	<=>	2.0 h[m] + 3mox4hoxm[m] + nadh[m]	Miscellaneous	ALDH1A3;ALDH3A1;ALDH3B1;ALDH3B2
r0757	-13.1125	-0.353873	0.235385	0.926471	-13.28 +/- 0.51	-12.93 +/- 0.91	3-Methoxy-4-Hydroxyphenylglycolaldehyde:NADP+ Oxidoreductase Tyrosine Metabolism	3m4hpga[m] + h2o[m] + nadp[m]	->	2.0 h[m] + 3mox4hoxm[m] + nadph[m]	Miscellaneous	ALDH1A3;ALDH3A1;ALDH3B1;ALDH3B2
r0758	-14.9561	1.7438	0.0719087	0.926471	-14.12 +/- 2.81	-15.86 +/- 1.76	5-Hydroxyindoleacetaldehyde:NAD+ Oxidoreductase	5hoxindact[c] + h2o[c] + nad[c]	<=>	2.0 h[c] + 5hoxindoa[c] + nadh[c]	Tryptophan metabolism	ALDH1B1;ALDH2;ALDH3A2;ALDH7A1;ALDH9A1
r0779	-10.7624	0.281246	0.707355	0.966704	-10.63 +/- 1.79	-10.91 +/- 1.99	3-Hydroxy-2-Methylpropanoyl Coenzyme A Hydrolase	HC01223[m] + h2o[m]	->	3hmp[m] + coa[m] + h[m]	Miscellaneous	HIBCH
r0781	-14.0326	0.0981169	0.434326	0.93269	-13.99 +/- 0.26	-14.08 +/- 0.28	Lanosterol, NADPH:Oxygen Oxidoreductase (14-Methyl Cleaving)	2.0 h[r] + 3.0 nadph[r] + 3.0 o2[r] + lanost[r]	->	3.0 nadp[r] + 4.0 h2o[r] + 44mctr[r] + for[r]	Cholesterol metabolism	CYP51A1
r0783	-11.6736	-0.285127	0.532375	0.93269	-11.81 +/- 1.09	-11.53 +/- 1.19	Lanosterol D24-Reductase	lthstrl[r] + nadp[r]	<=>	chlstol[r] + h[r] + nadph[r]	Cholesterol metabolism	DHCR24
r0788	-10.9389	0.0795522	0.468638	0.93269	-10.9 +/- 0.21	-10.98 +/- 0.23	S-Adenosyl-L-Methionine:Methylethanolamine Phosphate N-Methyltransferase	HC00718[c] + amet[c]	<=>	2.0 h[c] + HC01842[c] + ahcys[c]	Sphingolipid metabolism
r0789	-10.9389	0.0795522	0.468638	0.93269	-10.9 +/- 0.21	-10.98 +/- 0.23	S-Adenosyl-L-Methionine:Phosphodimethylethanolamine N-Methyltransferase	HC01842[c] + amet[c]	<=>	ahcys[c] + cholp[c]	Sphingolipid metabolism
r0791	-11.4307	0.139072	0.103743	0.926471	-11.36 +/- 0.15	-11.5 +/- 0.12	Trans-Hex-2-Enoyl Coenzyme A Reductase	h[m] + hx2coa[m] + nadph[m]	<=>	hxcoa[m] + nadp[m]	Fatty acid oxidation	MECR;PECR
r0797	3.67836	-1.85022	0.503442	0.93269	2.79 +/- 6.53	4.64 +/- 7.44	Glycine N-Choloyltransferase	dcholcoa[c] + gly[c]	<=>	coa[c] + dgchol[c]	Bile acid synthesis	BAAT
r0801	-2.70934	0.826387	0.132718	0.926471	-2.31 +/- 1	-3.14 +/- 1.65	Mitochondrial Carrier (Mc) Tcdb:2.A.29.21.1	gdp[m] + gtp[c]	<=>	gdp[c] + gtp[m]	Transport, mitochondrial	SLC25A6
r0809	8.06826	-0.305595	0.621985	0.944534	7.92 +/- 1.62	8.23 +/- 1.49	Facilitated Diffusion	adn[c] + ins[e]	<=>	adn[e] + ins[c]	Purine catabolism
r0812	-11.004	0.19471	0.438359	0.93269	-10.91 +/- 0.28	-11.11 +/- 0.83	Mitochondrial Carrier (Mc) Tcdb:2.A.29.20.1	amp[x] + atp[c]	<=>	amp[c] + atp[x]	Purine catabolism	SLC25A17
r0817	9.75273	-0.0885008	0.775104	0.988825	9.71 +/- 0.92	9.8 +/- 0.55	Amino Acid-Polyamine-Organocation (Apc) Tcdb:2.A.3.3.2	citr_L[c]	<=>	citr_L[e]	Transport, extracellular	SLC7A2
r0818	-12.456	-0.545709	0.613234	0.940066	-12.72 +/- 2.69	-12.17 +/- 2.76	Transport Reaction	dump[m]	->	dump[c]	Pyruvate metabolism
r0819	7.89439	-0.0707008	0.914789	0.992331	7.86 +/- 1.71	7.93 +/- 1.62	Mitochondrial Carrier (Mc) Tcdb:2.A.29.2.2	akg[c] + succ[m]	<=>	akg[m] + succ[c]	Transport, mitochondrial	SLC25A10
r0821	-7.69341	0.669133	0.324434	0.926471	-7.37 +/- 1.69	-8.04 +/- 1.7	Mitochondrial Carrier (Mc) Tcdb:2.A.29.2.2	fum[c] + succ[m]	<=>	fum[m] + succ[c]	Transport, mitochondrial	SLC25A10
r0822	7.84717	0.0883543	0.891293	0.992331	7.89 +/- 1.64	7.8 +/- 1.62	Mitochondrial Carrier (Mc) Tcdb:2.A.29.2.2	fum[c] + mal_L[m]	<=>	fum[m] + mal_L[c]	Transport, mitochondrial	SLC25A10
r0826	-16.0527	-0.642484	0.166784	0.926471	-16.36 +/- 0	-15.72 +/- 1.65	Transport Reaction	inost[c]	->	inost[r]	Transport, endoplasmic reticular
r0829	6.77286	2.65527	0.130329	0.926471	8.05 +/- 1.53	5.39 +/- 6.07	Mitochondrial Carrier (Mc) Tcdb:2.A.29.2.2	so4[m] + succ[c]	<=>	so4[c] + succ[m]	Transport, mitochondrial	SLC25A10
r0830	8.04959	-0.144544	0.849633	0.992331	7.98 +/- 1.69	8.12 +/- 2.16	Mitochondrial Carrier (Mc) Tcdb:2.A.29.2.2	so3[m] + succ[c]	<=>	so3[c] + succ[m]	Transport, mitochondrial	SLC25A10
r0834	7.21963	-0.364716	0.832631	0.992331	7.04 +/- 5.93	7.41 +/- 1.25	Mitochondrial Carrier (Mc) Tcdb:2.A.29.2.2	HC00319[c] + pi[m]	<=>	HC00319[m] + pi[c]	Transport, mitochondrial	SLC25A10
r0835	6.35397	-1.56933	0.447741	0.93269	5.6 +/- 6.75	7.17 +/- 2.64	Mitochondrial Carrier (Mc) Tcdb:2.A.29.2.2	HC00319[c] + so4[m]	<=>	HC00319[m] + so4[c]	Transport, mitochondrial	SLC25A10
r0836	7.8075	-0.898588	0.119711	0.926471	7.38 +/- 1.14	8.27 +/- 1.67	Mitochondrial Carrier (Mc) Tcdb:2.A.29.2.2	HC00319[c] + so3[m]	<=>	HC00319[m] + so3[c]	Transport, mitochondrial	SLC25A10
r0838	-9.64008	0.485359	0.421547	0.93269	-9.41 +/- 0.86	-9.89 +/- 2	Free Diffusion	nh4[c]	<=>	nh4[m]	Transport, mitochondrial
r0839	-8.27966	-2.06052	0.172465	0.926471	-9.27 +/- 2.42	-7.21 +/- 4.8	Postulated Transport Reaction	orot[e]	<=>	orot[c]	Transport, extracellular
r0879	6.67345	-0.232171	0.345726	0.926471	6.56 +/- 0.08	6.79 +/- 0.86	Tcdb:2.A.29.2.4 Tcdb:2.A.29.16.1	akg[e] + na1[e]	->	akg[c] + na1[c]	Transport, extracellular	SLC25A19;SLC25A21
r0881	6.77673	0.255533	0.348747	0.926471	6.9 +/- 0.92	6.64 +/- 0	Active Transport	ac[e] + na1[e]	->	ac[c] + na1[c]	Transport, extracellular
r0885	7.73181	0.608927	0.568497	0.93269	8.02 +/- 1.56	7.42 +/- 3.54	Mitochondrial Carrier (Mc) Tcdb:2.A.29.2.7	gthrd[c] + pi[m]	<=>	gthrd[m] + pi[c]	Transport, mitochondrial	SLC25A10
r0899	6.33123	0.3382	0.294167	0.926471	6.49 +/- 1.07	6.16 +/- 0.23	Amino Acid Transporter Atb0+ Facilitated Diffusion	ala_B[c]	<=>	ala_B[e]	Transport, extracellular
r0911	-12.4042	-0.0416408	0.914716	0.992331	-12.42 +/- 0.92	-12.38 +/- 1.03	Facilitated Diffusion	glu_L[m] + pro_L[c]	->	glu_L[c] + pro_L[m]	Transport, mitochondrial
r0913	7.31084	-0.760037	0.472982	0.93269	6.95 +/- 1.95	7.71 +/- 3.27	Mitochondrial Carrier (Mc) Tcdb:2.A.29.7.2	icit[m] + mal_L[c]	<=>	icit[c] + mal_L[m]	Transport, mitochondrial	SLC25A1
r0915	8.60888	0.0573931	0.93305	0.992331	8.64 +/- 1.73	8.58 +/- 1.71	Mitochondrial Carrier (Mc) Tcdb:2.A.29.7.2	cit[c] + succ[m]	<=>	cit[m] + succ[c]	Transport, mitochondrial	SLC25A1
r0917	6.98531	-0.114771	0.938374	0.992331	6.93 +/- 3.16	7.04 +/- 4.32	Mitochondrial Carrier (Mc) Tcdb:2.A.29.7.2	cit[c] + icit[m]	<=>	cit[m] + icit[c]	Transport, mitochondrial	SLC25A1
r0921	-2.98949	0.454538	0.810337	0.992331	-2.77 +/- 4.11	-3.23 +/- 5.45	Postulated Transport Reaction	thym[c]	->	thym[m]	Transport, mitochondrial
r0931	7.1632	-0.549615	0.259169	0.926471	6.9 +/- 0.92	7.45 +/- 1.46	Transport Reaction	arachd[l]	->	arachd[r]	Transport, endoplasmic reticular
r0932	7.1632	-0.549615	0.259169	0.926471	6.9 +/- 0.92	7.45 +/- 1.46	Transport Reaction	arachd[l]	<=>	arachd[c]	Transport, lysosomal
r0934	2.64336	-3.50887	0.296498	0.926471	0.96 +/- 9.49	4.47 +/- 7.07	Neurotransmitter:Sodium Symporter (Nss) Tcdb:2.A.22.3.3	taur[c]	->	taur[x]	Transport, peroxisomal	SLC6A6
r0936	-14.2059	-1.9896	0.530184	0.93269	-15.16 +/- 6.6	-13.17 +/- 9.29	Transport Reaction	hdca[l]	->	hdca[r]	Transport, endoplasmic reticular
r0937	-14.2059	-1.9896	0.530184	0.93269	-15.16 +/- 6.6	-13.17 +/- 9.29	Transport Reaction	hdca[l]	<=>	hdca[c]	Transport, lysosomal
r0946	7.88781	-1.90367	0.296555	0.926471	6.97 +/- 6.02	8.88 +/- 2.04	Amino Acid-Polyamine-Organocation (Apc) Tcdb:2.A.3.8.15	citr_L[c] + orn[e]	<=>	citr_L[e] + orn[c]	Transport, extracellular	SLC7A9
r0954	-6.20782	-5.16748	0.0183135	0.926471	-8.69 +/- 3.81	-3.52 +/- 6.43	Mct 1 Transport Reaction	mev_R[c]	<=>	mev_R[x]	Transport, peroxisomal	SLC16A1
r0962	-11.0808	-0.234091	0.753962	0.977357	-11.19 +/- 1.69	-10.96 +/- 2.08	Facilitated Diffusion	fol[c]	->	fol[m]	Transport, mitochondrial
r0970	-17.1821	0.204667	0.259764	0.926471	-17.08 +/- 0.48	-17.29 +/- 0.36	Active Transport	cholate[c]	<=>	cholate[r]	Transport, endoplasmic reticular
r0974	-12.2489	0.0427673	0.714828	0.972557	-12.23 +/- 0.27	-12.27 +/- 0.23	Active Transport	na1[e] + pnto_R[e]	<=>	na1[c] + pnto_R[c]	Transport, extracellular
r0975	-2.98949	0.454538	0.810337	0.992331	-2.77 +/- 4.11	-3.23 +/- 5.45	Facilitated Diffusion	56dthm[m]	->	56dthm[c]	Transport, mitochondrial
r0989	-17.1821	0.204667	0.259764	0.926471	-17.08 +/- 0.48	-17.29 +/- 0.36	Postulated Transport Reaction	cholcoa[r]	<=>	cholcoa[c]	Transport, endoplasmic reticular
r0990	4.25934	-0.515523	0.894685	0.992331	4.01 +/- 9.5	4.53 +/- 10.26	Postulated Transport Reaction	cholcoa[x]	<=>	cholcoa[c]	Transport, peroxisomal
r0994	-17.1553	0.148838	0.375824	0.932265	-17.08 +/- 0.48	-17.23 +/- 0.26	Facilitated Diffusion	C02528[c]	<=>	C02528[r]	Transport, endoplasmic reticular
r0995	3.12081	3.3419	0.242769	0.926471	4.72 +/- 6.46	1.38 +/- 7.83	Mitochondrial Carrier (Mc) Tcdb:2.A.29.8.3	acrn[r] + crn[c]	<=>	acrn[c] + crn[r]	Transport, endoplasmic reticular	SLC25A20
r0998	-10.4481	0.53613	0.376263	0.932265	-10.19 +/- 1.67	-10.73 +/- 1.33	Facilitated Diffusion	crn[c] + pmtcrn[r]	<=>	crn[r] + pmtcrn[c]	Transport, endoplasmic reticular
r0999	-9.15051	-0.383137	0.546734	0.93269	-9.33 +/- 1.86	-8.95 +/- 1.25	Facilitated Diffusion	crn[c] + pmtcrn[x]	<=>	crn[x] + pmtcrn[c]	Transport, peroxisomal
r1000	-15.6399	0.037342	0.892433	0.992331	-15.62 +/- 0.65	-15.66 +/- 0.71	Facilitated Diffusion	crn[c] + hdcecrn[r]	->	crn[r] + hdcecrn[c]	Transport, endoplasmic reticular
r1001	-8.77241	-0.0761935	0.840255	0.992331	-8.81 +/- 0.51	-8.73 +/- 1.26	Facilitated Diffusion	crn[c] + hdcecrn[m]	<=>	crn[m] + hdcecrn[c]	Transport, mitochondrial
r1002	-11.4539	-0.00994424	0.965864	0.992331	-11.46 +/- 0.51	-11.45 +/- 0.62	Facilitated Diffusion	crn[c] + lnlccrn[r]	->	crn[r] + lnlccrn[c]	Transport, endoplasmic reticular
r1003	-16.5751	0.909529	0.210865	0.926471	-16.14 +/- 1.83	-17.05 +/- 1.78	Facilitated Diffusion	crn[c] + lnlccrn[x]	->	crn[x] + lnlccrn[c]	Transport, peroxisomal
r1005	-9.52895	0.268836	0.380331	0.932265	-9.4 +/- 0.25	-9.67 +/- 1.06	Facilitated Diffusion	HC10859[m] + crn[c]	<=>	HC10859[c] + crn[m]	Transport, mitochondrial
r1007	-17.7372	0.0895194	0.873408	0.992331	-17.69 +/- 1.55	-17.78 +/- 1.25	Facilitated Diffusion	arachdcrn[r] + crn[c]	<=>	arachdcrn[c] + crn[r]	Transport, peroxisomal
r1008	-13.6976	-0.731353	0.223212	0.926471	-14.05 +/- 1.36	-13.32 +/- 1.62	Facilitated Diffusion	arachdcrn[x] + crn[c]	->	arachdcrn[c] + crn[x]	Transport, mitochondrial
r1018	-17.1553	0.148838	0.375824	0.932265	-17.08 +/- 0.48	-17.23 +/- 0.26	Transport Reaction	dcholcoa[r]	<=>	dcholcoa[c]	Transport, endoplasmic reticular
r1019	5.51154	-2.72153	0.211847	0.926471	4.21 +/- 6.16	6.93 +/- 4.51	Postulated Transport Reaction	dcholcoa[x]	<=>	dcholcoa[c]	Transport, peroxisomal
r1051	7.78901	0.572862	0.343307	0.926471	8.06 +/- 1.6	7.49 +/- 1.41	Vesicular Transport	chsterol[l]	<=>	chsterol[r]	Transport, endoplasmic reticular
r1052	-8.76457	0.969261	0.811467	0.992331	-8.3 +/- 10.32	-9.27 +/- 10.27	Vesicular Transport	chsterol[l]	->	chsterol[c]	Transport, lysosomal
r1088	8.1658	-0.314275	0.674864	0.965441	8.01 +/- 2.12	8.33 +/- 1.61	Active Transport	cit[e] + h[e]	<=>	cit[c] + h[c]	Transport, extracellular
r1090	7.72411	0.715707	0.2946	0.926471	8.07 +/- 1.89	7.35 +/- 1.48	Tcdb:2.A.47.1.9 Tcdb:2.A.29.7.2	cit[e] + na1[e]	->	cit[c] + na1[c]	Transport, extracellular	SLC13A5;SLC25A1
r1117	-14.6961	0.0257936	0.854496	0.992331	-14.68 +/- 0.35	-14.71 +/- 0.28	Facilitated Diffusion	dtmp[c]	<=>	dtmp[m]	Transport, mitochondrial
r1135	-14.0326	0.0981169	0.434326	0.93269	-13.99 +/- 0.26	-14.08 +/- 0.28	Hydroxysteroid (17-Beta) Dehydrogenase 7	3.0 h[r] + 4mzym_int2[r] + nadp[r]	<=>	HC02110[r] + nadph[r]	Miscellaneous	HSD17B7
r1143	-11.5432	1.70612	0.298416	0.926471	-10.72 +/- 5.45	-12.43 +/- 1.71	Major Facilitator (Mfs) Tcdb:2.A.18.6.3	asp_L[e] + na1[e]	->	asp_L[c] + na1[c]	Transport, extracellular	SLC38A3
r1144	-10.3208	-0.0611841	0.737608	0.972746	-10.35 +/- 0.32	-10.29 +/- 0.53	Major Facilitator (Mfs) Tcdb:2.A.18.6.3	glu_L[e] + na1[e]	->	glu_L[c] + na1[c]	Transport, extracellular	SLC38A3
r1146	-14.0326	0.0981169	0.434326	0.93269	-13.99 +/- 0.26	-14.08 +/- 0.28	Biosynthesis of Steroids Enzyme Catalyzed	2.0 h2o[r] + HC02110[r]	->	6.0 h[r] + co2[r] + zymst[r]	Transport, mitochondrial
r1147	7.37984	0.161598	0.874214	0.992331	7.46 +/- 1.45	7.3 +/- 3.41	Mitochondrial Carrier (Mc) Tcdb:2.A.29.7.2	akg[c] + icit[m]	<=>	akg[m] + icit[c]	Transport, peroxisomal	SLC25A1
r1148	7.34487	-0.928055	0.0801271	0.926471	6.9 +/- 0.92	7.83 +/- 1.6	Active Transport	akg[c] + icit[x]	<=>	akg[x] + icit[c]	Transport, peroxisomal
r1150	-13.8725	-0.0244442	0.974475	0.992331	-13.88 +/- 1.93	-13.86 +/- 1.94	Facilitated Diffusion	pi[l]	->	pi[c]	Transport, lysosomal
r1154	-10.5937	-1.36794	0.308238	0.926471	-11.25 +/- 3.53	-9.88 +/- 3.17	Ec:1.2.7.2	2obut[m] + coa[m] + nad[m]	<=>	co2[m] + nadh[m] + ppcoa[m]	Propanoate metabolism	BCKDHA;BCKDHB;DBT;DLD
r1155	-10.3317	-0.150328	0.849939	0.992331	-10.4 +/- 2.04	-10.25 +/- 1.97	Tcdb:2.A.1.13.5 Tcdb:2.A.1.13.1	2obut[c] + h[c]	->	2obut[m] + h[m]	Transport, mitochondrial	SLC16A1;SLC16A7
r1156	-9.39338	0.558254	0.372627	0.932265	-9.13 +/- 1.61	-9.68 +/- 1.51	DUTP:Uridine 5-Phosphotransferase	dutp[c] + uri[c]	<=>	dudp[c] + h[c] + ump[c]	Nucleotide interconversion	UCK1;UCK2;UCKL1
r1164	-18.6603	0.417279	0.161985	0.926471	-18.46 +/- 1	-18.88 +/- 0	Sterol O-Acyltransferase	chsterol[r] + pmtcoa[r]	->	HC02020[r] + coa[r]	Miscellaneous	SOAT1;SOAT2
r1165	-18.6334	-0.0357238	0.916654	0.992331	-18.65 +/- 0.79	-18.61 +/- 0.91	Sterol O-Acyltransferase	chsterol[r] + hdd2coa[r]	->	HC02021[r] + coa[r]	Miscellaneous	SOAT1;SOAT2
r1166	-18.7583	-0.23468	0.325411	0.926471	-18.87 +/- 0.02	-18.64 +/- 0.83	Sterol O-Acyltransferase	chsterol[r] + stcoa[r]	->	HC02022[r] + coa[r]	Miscellaneous	SOAT1;SOAT2
r1167	-16.7797	-0.864338	0.388219	0.93269	-17.19 +/- 2.34	-16.33 +/- 2.69	Sterol O-Acyltransferase	chsterol[r] + odecoa[r]	->	HC02023[r] + coa[r]	Miscellaneous	SOAT1;SOAT2
r1170	-18.4204	0.0248661	0.954236	0.992331	-18.41 +/- 1.13	-18.43 +/- 1.04	Sterol O-Acyltransferase	chsterol[r] + lnlncgcoa[r]	->	HC02026[r] + coa[r]	Miscellaneous	SOAT1;SOAT2
r1171	-18.0786	0.129902	0.806015	0.992331	-18.02 +/- 1.34	-18.15 +/- 1.31	Sterol O-Acyltransferase	arachdcoa[r] + chsterol[r]	->	HC02027[r] + coa[r]	Miscellaneous	SOAT1;SOAT2
r1172	-18.6603	0.417279	0.161985	0.926471	-18.46 +/- 1	-18.88 +/- 0	Sterol Esterase	HC02020[r] + h2o[r]	->	chsterol[r] + h[r] + hdca[r]	Miscellaneous	CEL;LIPA
r1174	-18.6334	-0.0357238	0.916654	0.992331	-18.65 +/- 0.79	-18.61 +/- 0.91	Sterol Esterase	HC02021[r] + h2o[r]	->	chsterol[r] + h[r] + hdcea[r]	Miscellaneous	CEL;LIPA
r1175	-18.7583	-0.23468	0.325411	0.926471	-18.87 +/- 0.02	-18.64 +/- 0.83	Sterol Esterase	HC02022[r] + h2o[r]	->	chsterol[r] + h[r] + ocdca[r]	Miscellaneous	CEL;LIPA
r1177	-16.7797	-0.864338	0.388219	0.93269	-17.19 +/- 2.34	-16.33 +/- 2.69	Sterol Esterase	HC02023[r] + h2o[r]	->	chsterol[r] + h[r] + ocdcea[r]	Miscellaneous	CEL;LIPA
r1182	-18.4204	0.0248661	0.954236	0.992331	-18.41 +/- 1.13	-18.43 +/- 1.04	Sterol Esterase	HC02026[r] + h2o[r]	->	chsterol[r] + h[r] + lnlncg[r]	Miscellaneous	CEL;LIPA
r1183	-18.0786	0.129902	0.806015	0.992331	-18.02 +/- 1.34	-18.15 +/- 1.31	Sterol Esterase	HC02027[r] + h2o[r]	->	arachd[r] + chsterol[r] + h[r]	Miscellaneous	CEL;LIPA
r1251	-18.6334	-0.0357238	0.916654	0.992331	-18.65 +/- 0.79	-18.61 +/- 0.91	Long-Chain-Fatty-Acid---Coa Ligase	atp[r] + coa[r] + hdcea[r]	->	amp[r] + hdd2coa[r] + ppi[r]	Fatty acid oxidation	ACSBG2;ACSL1;ACSL3;ACSL4;ACSL5;ACSL6;SLC27A2
r1252	-17.3108	-0.113372	0.823301	0.992331	-17.37 +/- 1.26	-17.25 +/- 1.29	Long-Chain-Fatty-Acid---Coa Ligase	atp[c] + coa[c] + hdcea[c]	->	amp[c] + hdd2coa[c] + ppi[c]	Fatty acid oxidation	ACSBG2;ACSL1;ACSL3;ACSL4;ACSL5;ACSL6;SLC27A2
r1255	-16.2141	0.169133	0.309497	0.926471	-16.13 +/- 0.42	-16.3 +/- 0.34	Long-Chain-Fatty-Acid---Coa Ligase	atp[r] + coa[r] + ocdcea[r]	->	amp[r] + odecoa[r] + ppi[r]	Fatty acid oxidation	ACSBG2;ACSL1;ACSL3;ACSL4;ACSL5;ACSL6;SLC27A2
r1257	-16.1468	0.478548	0.16663	0.926471	-15.92 +/- 0.31	-16.4 +/- 1.18	Long-Chain-Fatty-Acid---Coa Ligase	atp[r] + coa[r] + lnlc[r]	->	amp[r] + lnlccoa[r] + ppi[r]	Fatty acid oxidation	ACSBG2;ACSL1;ACSL3;ACSL4;ACSL5;ACSL6;SLC27A2
r1260	-17.7342	0.496388	0.261573	0.926471	-17.5 +/- 1.22	-17.99 +/- 0.94	Long-Chain-Fatty-Acid---Coa Ligase	atp[r] + coa[r] + lnlncg[r]	->	amp[r] + lnlncgcoa[r] + ppi[r]	Fatty acid oxidation	ACSBG2;ACSL1;ACSL3;ACSL4;ACSL5;ACSL6;SLC27A2
r1262	-16.8625	0.279049	0.607926	0.936285	-16.73 +/- 1.41	-17.01 +/- 1.32	Long-Chain-Fatty-Acid---Coa Ligase	arachd[r] + atp[r] + coa[r]	->	amp[r] + arachdcoa[r] + ppi[r]	Fatty acid oxidation	ACSBG2;ACSL1;ACSL3;ACSL4;ACSL5;ACSL6;SLC27A2
r1291	-8.0258	-0.270392	0.900233	0.992331	-8.16 +/- 4.81	-7.89 +/- 6.1	Postulated Transport Reaction	ppcoa[c]	<=>	ppcoa[m]	Transport, mitochondrial
r1292	-8.33223	-0.381681	0.852915	0.992331	-8.52 +/- 4.57	-8.13 +/- 5.84	Postulated Transport Reaction	ppcoa[c]	<=>	ppcoa[x]	Transport, peroxisomal
r1298	-18.4319	0.464831	0.147502	0.926471	-18.21 +/- 1.06	-18.67 +/- 0.18	Vesicular Transport	lnlncg[l]	->	lnlncg[r]	Transport, lysosomal
r1299	-18.4319	0.464831	0.147502	0.926471	-18.21 +/- 1.06	-18.67 +/- 0.18	Vesicular Transport	lnlncg[c]	->	lnlncg[l]	Transport, lysosomal
r1301	7.9165	-0.12719	0.843615	0.992331	7.86 +/- 1.6	7.98 +/- 1.66	Vesicular Transport	ocdcea[l]	->	ocdcea[r]	Transport, lysosomal
r1302	7.9165	-0.12719	0.843615	0.992331	7.86 +/- 1.6	7.98 +/- 1.66	Vesicular Transport	ocdcea[l]	<=>	ocdcea[c]	Transport, lysosomal
r1318	-11.5164	-0.0192071	0.93696	0.992331	-11.53 +/- 0.54	-11.51 +/- 0.65	Transport Reaction	lnlccoa[c]	<=>	lnlccoa[r]	Transport, endoplasmic reticular
r1364	-14.6187	-1.26124	0.490544	0.93269	-15.22 +/- 1.42	-13.96 +/- 6.5	Vesicular Transport	lnlnca[l]	->	lnlnca[r]	Transport, lysosomal
r1365	-14.6187	-1.26124	0.490544	0.93269	-15.22 +/- 1.42	-13.96 +/- 6.5	Vesicular Transport	lnlnca[c]	->	lnlnca[l]	Transport, lysosomal
r1367	-16.352	-2.18462	0.268694	0.926471	-17.4 +/- 1.4	-15.22 +/- 6.99	Vesicular Transport	dlnlcg[l]	->	dlnlcg[r]	Transport, lysosomal
r1368	-16.352	-2.18462	0.268694	0.926471	-17.4 +/- 1.4	-15.22 +/- 6.99	Vesicular Transport	dlnlcg[c]	->	dlnlcg[l]	Transport, lysosomal
r1377	-4.84272	0.152799	0.236006	0.926471	-4.77 +/- 0.29	-4.92 +/- 0.26	S- (Hydroxymethyl)Glutathione Synthase	fald[c] + gthrd[c]	<=>	HC02121[c]	Miscellaneous
r1378	-4.84272	0.152799	0.236006	0.926471	-4.77 +/- 0.29	-4.92 +/- 0.26	S- (Hydroxymethyl)Glutathione Dehydrogenase	HC02121[c] + nad[c]	<=>	Sfglutth[c] + h[c] + nadh[c]	Miscellaneous	ADH5
r1380	-16.0517	-0.0788053	0.7049	0.966704	-16.09 +/- 0.37	-16.01 +/- 0.61	Delta24-Sterol Reductase	h[r] + nadph[r] + zymst[r]	->	nadp[r] + zymstnl[r]	Cholesterol metabolism	DHCR24
r1391	-4.21745	0.0712689	0.567125	0.93269	-4.18 +/- 0.22	-4.25 +/- 0.31	Amylo-1, 6-Glucosidase, 4-Alpha-Glucanotransferase	dxtrn[c]	<-	HC02136[c]	Miscellaneous	AGL
r1392	-4.21745	0.0712689	0.567125	0.93269	-4.18 +/- 0.22	-4.25 +/- 0.31	Amylo-1, 6-Glucosidase, 4-Alpha-Glucanotransferase	HC02136[c] + h2o[c]	<-	glc_D[c] + glygn3[c]	Miscellaneous	AGL
r1418	-2.89804	0.0954939	0.875563	0.992331	-2.85 +/- 1.56	-2.95 +/- 1.52	Carbonic Acid Hydro-Lyase	h[e] + hco3[e]	<=>	co2[e] + h2o[e]	Miscellaneous	CA1;CA12;CA13;CA14;CA2;CA4;CA6;CA7;CA8;CA9
r1423	4.74393	0.279236	0.555953	0.93269	4.88 +/- 1.36	4.6 +/- 0.96	Facilitated Diffusion	pi[c]	->	pi[e]	Transport, extracellular
r1427	-13.9477	0.146603	0.595176	0.933256	-13.88 +/- 0.88	-14.02 +/- 0.34	Mitochondrial Carrier (Mc) Tcdb:2.A.29.19.1	h[c] + his_L[c]	->	h[m] + his_L[m]	Transport, mitochondrial	SLC25A2
r1428	-2.83143	-0.0570938	0.960367	0.992331	-2.86 +/- 2.48	-2.8 +/- 3.31	Free Diffusion	dhap[c]	<=>	dhap[x]	Transport, peroxisomal
r1429	-2.83143	-0.0570938	0.960367	0.992331	-2.86 +/- 2.48	-2.8 +/- 3.31	Free Diffusion	glyc3p[c]	<=>	glyc3p[x]	Transport, peroxisomal
r1435	-9.80693	-0.148692	0.546595	0.93269	-9.88 +/- 0.52	-9.73 +/- 0.68	Transport Reaction	ser_L[c]	->	ser_L[m]	Transport, mitochondrial
r1447	-11.4648	0.139133	0.116854	0.926471	-11.4 +/- 0.17	-11.54 +/- 0.12	Acyl-CoA Oxidase	ddcacoa[m] + q10[m]	->	dd2coa[m] + q10h2[m]	Fatty acid oxidation	ACOX1;ACOX3
r1448	-11.4307	0.139072	0.103743	0.926471	-11.36 +/- 0.15	-11.5 +/- 0.12	Acyl-CoA Oxidase	occoa[m] + q10[m]	->	HC01415[m] + q10h2[m]	Fatty acid oxidation	ACOX1;ACOX3
r1449	-11.492	0.0986474	0.284319	0.926471	-11.44 +/- 0.17	-11.54 +/- 0.15	Acyl-CoA Oxidase	q10[m] + tdcoa[m]	->	HC01412[m] + q10h2[m]	Fatty acid oxidation	ACOX1;ACOX3
r1450	-11.4307	0.139072	0.103743	0.926471	-11.36 +/- 0.15	-11.5 +/- 0.12	Acyl-CoA Oxidase	hxcoa[m] + q10[m]	->	hx2coa[m] + q10h2[m]	Fatty acid oxidation	ACOX1;ACOX3
r1451	-8.11955	0.125548	0.132455	0.926471	-8.06 +/- 0.13	-8.18 +/- 0.12	Acyl-CoA Oxidase	dcacoa[m] + q10[m]	->	dc2coa[m] + q10h2[m]	Fatty acid oxidation	ACOX1;ACOX3
r1454	-8.05681	-0.367002	0.358272	0.926471	-8.23 +/- 0.59	-7.87 +/- 1.29	Tcdb:2.A.1.13.5 Tcdb:2.A.1.13.1	2obut[m] + h[c]	->	2obut[c] + h[m]	Transport, mitochondrial	SLC16A1;SLC16A7
r1459	-7.88147	0.0271701	0.959413	0.992331	-7.87 +/- 1.33	-7.9 +/- 1.35	Transport Reaction	ppi[c]	<=>	ppi[n]	Transport, nuclear
r1467	-8.0658	0.0500104	0.805834	0.992331	-8.04 +/- 0.42	-8.09 +/- 0.55	Postulated Transport Reaction	odecoa[c]	<=>	odecoa[m]	Transport, mitochondrial
r1468	-8.19974	0.0267989	0.899629	0.992331	-8.19 +/- 0.48	-8.21 +/- 0.54	Postulated Transport Reaction	hdcoa[c]	<=>	hdcoa[m]	Transport, mitochondrial
r1487	-15.6399	0.037342	0.892433	0.992331	-15.62 +/- 0.65	-15.66 +/- 0.71	Long-Chain-Fatty-Acid Coenzyme A Ligase	atp[r] + coa[r] + hdcea[r]	->	amp[r] + hdcoa[r] + ppi[r]	Fatty acid oxidation	ACSBG2;ACSL1;ACSL3;ACSL4;ACSL5;ACSL6;SLC27A2
r1493	9.29253	0.337897	0.536323	0.93269	9.45 +/- 1.25	9.12 +/- 1.49	Utilized Transport	gthrd[c]	->	gthrd[e]	Transport, extracellular
r1499	6.50401	-0.02533	0.701837	0.966174	6.49 +/- 0	6.52 +/- 0.06	Glycoside-Pentoside-Hexuronide (Gph):Cation Symporter Tcdb:2.A.28.1.1	2.0 na1[e] + HC02192[e]	->	2.0 na1[c] + HC02192[c]	Transport, extracellular	SLC10A1
r1500	6.77673	-0.276827	0.309261	0.926471	6.64 +/- 0	6.92 +/- 0.96	Glycoside-Pentoside-Hexuronide (Gph):Cation Symporter Tcdb:2.A.28.1.1	2.0 na1[e] + HC02193[e]	->	2.0 na1[c] + HC02193[c]	Transport, extracellular	SLC10A1
r1503	-9.95447	-1.57865	0.550552	0.93269	-10.71 +/- 5.85	-9.13 +/- 7.48	Glycoside-Pentoside-Hexuronide (Gph):Cation Symporter Tcdb:2.A.28.1.1	2.0 na1[e] + HC02220[e]	->	2.0 na1[c] + HC02220[c]	Transport, extracellular	SLC10A1
r1512	8.97793	-0.0233877	0.967402	0.992331	8.97 +/- 1.41	8.99 +/- 1.48	Utilized Transport	bilirub[e]	->	bilirub[c]	Transport, extracellular
r1540	7.60571	0.0247839	0.969719	0.992331	7.62 +/- 1.6	7.59 +/- 1.7	Neurotransmitter:Sodium Symporter (Nss) Tcdb:2.A.22.3.3	cl[e] + na1[e] + taur[e]	->	cl[c] + na1[c] + taur[c]	Transport, extracellular	SLC6A6
r1544	-12.8651	-0.0273677	0.924757	0.992331	-12.88 +/- 0.45	-12.85 +/- 0.92	Amino Acid-Polyamine-Organocation (Apc) Tcdb:2.A.3.8.1	gln_L[c] + gly[e]	<=>	gln_L[e] + gly[c]	Transport, extracellular	SLC7A5
r1546	-12.4845	0.704164	0.128535	0.926471	-12.15 +/- 1.22	-12.85 +/- 1.03	Amino Acid-Polyamine-Organocation (Apc) Tcdb:2.A.3.8.1	gly[e] + met_L[c]	<=>	gly[c] + met_L[e]	Transport, extracellular	SLC7A5
r1547	9.70003	0.0212944	0.954846	0.992331	9.71 +/- 0.92	9.69 +/- 0.96	Amino Acid-Polyamine-Organocation (Apc) Tcdb:2.A.3.8.1	gly[e] + trp_L[c]	<=>	gly[c] + trp_L[e]	Transport, extracellular	SLC7A5
r1548	8.71399	-0.286516	0.679689	0.965441	8.58 +/- 1.85	8.86 +/- 1.63	Amino Acid-Polyamine-Organocation (Apc) Tcdb:2.A.3.8.1	gly[e] + phe_L[c]	<=>	gly[c] + phe_L[e]	Transport, extracellular	SLC7A5
r1549	8.88003	-0.932182	0.132663	0.926471	8.43 +/- 1.72	9.36 +/- 1.28	Amino Acid-Polyamine-Organocation (Apc) Tcdb:2.A.3.8.1	gly[e] + tyr_L[c]	<=>	gly[c] + tyr_L[e]	Transport, extracellular	SLC7A5
r1551	8.33885	-0.877284	0.215646	0.926471	7.92 +/- 1.78	8.8 +/- 1.74	Amino Acid-Polyamine-Organocation (Apc) Tcdb:2.A.3.8.1	gly[e] + leu_L[c]	<=>	gly[c] + leu_L[e]	Transport, extracellular	SLC7A5
r1552	8.73607	0.296972	0.661876	0.958346	8.88 +/- 1.71	8.58 +/- 1.71	Amino Acid-Polyamine-Organocation (Apc) Tcdb:2.A.3.8.1	gly[e] + pro_L[c]	<=>	gly[c] + pro_L[e]	Transport, extracellular	SLC7A5
r1553	7.15654	-1.81161	0.313268	0.926471	6.29 +/- 5.91	8.1 +/- 2.07	Amino Acid-Polyamine-Organocation (Apc) Tcdb:2.A.3.8.1	asn_L[c] + gly[e]	<=>	asn_L[e] + gly[c]	Transport, extracellular	SLC7A5
r1554	8.37126	0.127766	0.852084	0.992331	8.43 +/- 1.72	8.3 +/- 1.73	Amino Acid-Polyamine-Organocation (Apc) Tcdb:2.A.3.8.1	gly[e] + val_L[c]	<=>	gly[c] + val_L[e]	Transport, extracellular	SLC7A5
r1556	6.9477	-0.695222	0.668728	0.961127	6.61 +/- 5.55	7.31 +/- 1.3	Amino Acid-Polyamine-Organocation (Apc) Tcdb:2.A.3.8.1	gly[e] + hom_L[c]	<=>	gly[c] + hom_L[e]	Transport, extracellular	SLC7A5
r1557	8.35838	0.102994	0.881558	0.992331	8.41 +/- 1.75	8.3 +/- 1.73	Amino Acid-Polyamine-Organocation (Apc) Tcdb:2.A.3.8.1	gly[e] + ile_L[c]	<=>	gly[c] + ile_L[e]	Transport, extracellular	SLC7A5
r1559	8.798	0.102636	0.869309	0.992331	8.85 +/- 1.57	8.74 +/- 1.58	Amino Acid-Polyamine-Organocation (Apc) Tcdb:2.A.3.8.1	ala_L[e] + ser_L[c]	<=>	ala_L[c] + ser_L[e]	Transport, extracellular	SLC7A5
r1560	8.69462	-0.315097	0.629174	0.948202	8.54 +/- 1.65	8.86 +/- 1.64	Amino Acid-Polyamine-Organocation (Apc) Tcdb:2.A.3.8.1	ala_L[e] + met_L[c]	<=>	ala_L[c] + met_L[e]	Transport, extracellular	SLC7A5
r1561	9.03564	-0.72401	0.233367	0.926471	8.69 +/- 1.68	9.41 +/- 1.29	Amino Acid-Polyamine-Organocation (Apc) Tcdb:2.A.3.8.1	ala_L[e] + trp_L[c]	<=>	ala_L[c] + trp_L[e]	Transport, extracellular	SLC7A5
r1562	8.65197	0.135237	0.836892	0.992331	8.72 +/- 1.61	8.58 +/- 1.71	Amino Acid-Polyamine-Organocation (Apc) Tcdb:2.A.3.8.1	ala_L[e] + phe_L[c]	<=>	ala_L[c] + phe_L[e]	Transport, extracellular	SLC7A5
r1563	8.7867	-0.500093	0.439362	0.93269	8.55 +/- 1.64	9.05 +/- 1.6	Amino Acid-Polyamine-Organocation (Apc) Tcdb:2.A.3.8.1	ala_L[e] + tyr_L[c]	<=>	ala_L[c] + tyr_L[e]	Transport, extracellular	SLC7A5
r1564	8.16165	-2.40476	0.166866	0.926471	7.01 +/- 5.85	9.41 +/- 1.29	Amino Acid-Polyamine-Organocation (Apc) Tcdb:2.A.3.8.1	ala_L[e] + cys_L[c]	<=>	ala_L[c] + cys_L[e]	Transport, extracellular	SLC7A5
r1565	9.29532	-0.224635	0.681909	0.965441	9.19 +/- 1.45	9.41 +/- 1.29	Amino Acid-Polyamine-Organocation (Apc) Tcdb:2.A.3.8.1	ala_L[e] + leu_L[c]	<=>	ala_L[c] + leu_L[e]	Transport, extracellular	SLC7A5
r1566	8.17844	-0.243036	0.724737	0.972557	8.06 +/- 1.74	8.3 +/- 1.73	Amino Acid-Polyamine-Organocation (Apc) Tcdb:2.A.3.8.1	ala_L[e] + pro_L[c]	<=>	ala_L[c] + pro_L[e]	Transport, extracellular	SLC7A5
r1567	8.42276	0.0204698	0.975671	0.992331	8.43 +/- 1.72	8.41 +/- 1.66	Amino Acid-Polyamine-Organocation (Apc) Tcdb:2.A.3.8.1	ala_L[e] + asn_L[c]	<=>	ala_L[c] + asn_L[e]	Transport, extracellular	SLC7A5
r1568	8.70312	1.56583	0.0192429	0.926471	9.45 +/- 1.25	7.89 +/- 1.9	Amino Acid-Polyamine-Organocation (Apc) Tcdb:2.A.3.8.1	ala_L[e] + val_L[c]	<=>	ala_L[c] + val_L[e]	Transport, extracellular	SLC7A5
r1569	7.81027	0.23177	0.729241	0.972557	7.92 +/- 1.68	7.69 +/- 1.69	Amino Acid-Polyamine-Organocation (Apc) Tcdb:2.A.3.8.1	ala_L[e] + thr_L[c]	<=>	ala_L[c] + thr_L[e]	Transport, extracellular	SLC7A5
r1570	7.3589	-0.0101517	0.987646	0.994793	7.35 +/- 1.69	7.36 +/- 1.61	Amino Acid-Polyamine-Organocation (Apc) Tcdb:2.A.3.8.1	ala_L[e] + hom_L[c]	<=>	ala_L[c] + hom_L[e]	Transport, extracellular	SLC7A5
r1571	7.91416	-0.218912	0.735155	0.972557	7.81 +/- 1.55	8.03 +/- 1.71	Amino Acid-Polyamine-Organocation (Apc) Tcdb:2.A.3.8.1	ala_L[e] + ile_L[c]	<=>	ala_L[c] + ile_L[e]	Transport, extracellular	SLC7A5
r1573	8.79283	-0.069504	0.906063	0.992331	8.76 +/- 1.54	8.83 +/- 1.43	Amino Acid-Polyamine-Organocation (Apc) Tcdb:2.A.3.8.1	gln_L[e] + met_L[c]	<=>	gln_L[c] + met_L[e]	Transport, extracellular	SLC7A5
r1574	8.92564	-0.0924362	0.879755	0.992331	8.88 +/- 1.57	8.97 +/- 1.51	Amino Acid-Polyamine-Organocation (Apc) Tcdb:2.A.3.8.1	gln_L[e] + trp_L[c]	<=>	gln_L[c] + trp_L[e]	Transport, extracellular	SLC7A5
r1575	7.98521	0.450086	0.547469	0.93269	8.2 +/- 2.08	7.75 +/- 1.64	Amino Acid-Polyamine-Organocation (Apc) Tcdb:2.A.3.8.1	gln_L[e] + phe_L[c]	<=>	gln_L[c] + phe_L[e]	Transport, extracellular	SLC7A5
r1576	8.81284	-0.460406	0.498335	0.93269	8.59 +/- 1.64	9.05 +/- 1.78	Amino Acid-Polyamine-Organocation (Apc) Tcdb:2.A.3.8.1	gln_L[e] + tyr_L[c]	<=>	gln_L[c] + tyr_L[e]	Transport, extracellular	SLC7A5
r1578	8.03293	2.19983	0.245192	0.926471	9.09 +/- 1.45	6.89 +/- 6.67	Amino Acid-Polyamine-Organocation (Apc) Tcdb:2.A.3.8.1	gln_L[e] + leu_L[c]	<=>	gln_L[c] + leu_L[e]	Transport, extracellular	SLC7A5
r1579	9.03564	-0.19165	0.755731	0.977357	8.94 +/- 1.6	9.14 +/- 1.5	Amino Acid-Polyamine-Organocation (Apc) Tcdb:2.A.3.8.1	gln_L[e] + pro_L[c]	<=>	gln_L[c] + pro_L[e]	Transport, extracellular	SLC7A5
r1580	8.3406	0.068812	0.918928	0.992331	8.37 +/- 1.68	8.3 +/- 1.73	Amino Acid-Polyamine-Organocation (Apc) Tcdb:2.A.3.8.1	asn_L[c] + gln_L[e]	<=>	asn_L[e] + gln_L[c]	Transport, extracellular	SLC7A5
r1581	8.42153	-0.307917	0.645764	0.951311	8.27 +/- 1.66	8.58 +/- 1.71	Amino Acid-Polyamine-Organocation (Apc) Tcdb:2.A.3.8.1	gln_L[e] + val_L[c]	<=>	gln_L[c] + val_L[e]	Transport, extracellular	SLC7A5
r1583	7.42879	-0.0577215	0.918819	0.992331	7.4 +/- 1.34	7.46 +/- 1.51	Amino Acid-Polyamine-Organocation (Apc) Tcdb:2.A.3.8.1	gln_L[e] + hom_L[c]	<=>	gln_L[c] + hom_L[e]	Transport, extracellular	SLC7A5
r1584	8.30891	-0.406387	0.60575	0.934962	8.11 +/- 2.14	8.52 +/- 1.8	Amino Acid-Polyamine-Organocation (Apc) Tcdb:2.A.3.8.1	gln_L[e] + ile_L[c]	<=>	gln_L[c] + ile_L[e]	Transport, extracellular	SLC7A5
r1585	8.44928	-0.591498	0.359202	0.926471	8.17 +/- 1.74	8.76 +/- 1.47	Amino Acid-Polyamine-Organocation (Apc) Tcdb:2.A.3.8.1	met_L[c] + ser_L[e]	<=>	met_L[e] + ser_L[c]	Transport, extracellular	SLC7A5
r1586	8.90277	0.0851776	0.894174	0.992331	8.94 +/- 1.6	8.86 +/- 1.64	Amino Acid-Polyamine-Organocation (Apc) Tcdb:2.A.3.8.1	ser_L[e] + trp_L[c]	<=>	ser_L[c] + trp_L[e]	Transport, extracellular	SLC7A5
r1587	8.85474	-0.347127	0.582962	0.93269	8.69 +/- 1.68	9.04 +/- 1.48	Amino Acid-Polyamine-Organocation (Apc) Tcdb:2.A.3.8.1	phe_L[c] + ser_L[e]	<=>	phe_L[e] + ser_L[c]	Transport, extracellular	SLC7A5
r1588	7.61594	-1.85713	0.303456	0.926471	6.72 +/- 6.04	8.58 +/- 1.71	Amino Acid-Polyamine-Organocation (Apc) Tcdb:2.A.3.8.1	ser_L[e] + tyr_L[c]	<=>	ser_L[c] + tyr_L[e]	Transport, extracellular	SLC7A5
r1589	8.37787	0.64636	0.377053	0.932265	8.69 +/- 1.68	8.04 +/- 1.98	Amino Acid-Polyamine-Organocation (Apc) Tcdb:2.A.3.8.1	cys_L[c] + ser_L[e]	<=>	cys_L[e] + ser_L[c]	Transport, extracellular	SLC7A5
r1590	8.2654	-0.0320174	0.96191	0.992331	8.25 +/- 1.67	8.28 +/- 1.71	Amino Acid-Polyamine-Organocation (Apc) Tcdb:2.A.3.8.1	leu_L[c] + ser_L[e]	<=>	leu_L[e] + ser_L[c]	Transport, extracellular	SLC7A5
r1591	8.37126	0.660127	0.330709	0.926471	8.69 +/- 1.68	8.03 +/- 1.71	Amino Acid-Polyamine-Organocation (Apc) Tcdb:2.A.3.8.1	pro_L[c] + ser_L[e]	<=>	pro_L[e] + ser_L[c]	Transport, extracellular	SLC7A5
r1592	7.23372	2.85396	0.086614	0.926471	8.6 +/- 1.64	5.75 +/- 5.66	Amino Acid-Polyamine-Organocation (Apc) Tcdb:2.A.3.8.1	asn_L[c] + ser_L[e]	<=>	asn_L[e] + ser_L[c]	Transport, extracellular	SLC7A5
r1593	8.22016	0.512304	0.433515	0.93269	8.47 +/- 1.64	7.95 +/- 1.64	Amino Acid-Polyamine-Organocation (Apc) Tcdb:2.A.3.8.1	ser_L[e] + val_L[c]	<=>	ser_L[c] + val_L[e]	Transport, extracellular	SLC7A5
r1594	7.70687	-1.1499	0.0626359	0.926471	7.15 +/- 1.25	8.3 +/- 1.73	Amino Acid-Polyamine-Organocation (Apc) Tcdb:2.A.3.8.1	ser_L[e] + thr_L[c]	<=>	ser_L[c] + thr_L[e]	Transport, extracellular	SLC7A5
r1595	7.16252	0.0929779	0.838292	0.992331	7.21 +/- 1.16	7.11 +/- 1.12	Amino Acid-Polyamine-Organocation (Apc) Tcdb:2.A.3.8.1	hom_L[c] + ser_L[e]	<=>	hom_L[e] + ser_L[c]	Transport, extracellular	SLC7A5
r1596	7.00249	0.157315	0.700765	0.965703	7.08 +/- 1.08	6.92 +/- 0.96	Amino Acid-Polyamine-Organocation (Apc) Tcdb:2.A.3.8.1	ile_L[c] + ser_L[e]	<=>	ile_L[e] + ser_L[c]	Transport, extracellular	SLC7A5
r1597	8.85132	0.19237	0.761472	0.982098	8.94 +/- 1.6	8.75 +/- 1.6	Amino Acid-Polyamine-Organocation (Apc) Tcdb:2.A.3.8.1	met_L[e] + trp_L[c]	<=>	met_L[c] + trp_L[e]	Transport, extracellular	SLC7A5
r1598	8.2723	-1.12727	0.118966	0.926471	7.73 +/- 1.9	8.86 +/- 1.64	Amino Acid-Polyamine-Organocation (Apc) Tcdb:2.A.3.8.1	met_L[e] + phe_L[c]	<=>	met_L[c] + phe_L[e]	Transport, extracellular	SLC7A5
r1599	8.76989	-0.702716	0.280222	0.926471	8.43 +/- 1.72	9.14 +/- 1.5	Amino Acid-Polyamine-Organocation (Apc) Tcdb:2.A.3.8.1	met_L[e] + tyr_L[c]	<=>	met_L[c] + tyr_L[e]	Transport, extracellular	SLC7A5
r1600	9.29253	-0.19447	0.722638	0.972557	9.2 +/- 1.46	9.39 +/- 1.29	Amino Acid-Polyamine-Organocation (Apc) Tcdb:2.A.3.8.1	cys_L[c] + met_L[e]	<=>	cys_L[e] + met_L[c]	Transport, extracellular	SLC7A5
r1602	8.62625	0.265339	0.699063	0.965441	8.75 +/- 1.61	8.49 +/- 1.85	Amino Acid-Polyamine-Organocation (Apc) Tcdb:2.A.3.8.1	met_L[e] + pro_L[c]	<=>	met_L[c] + pro_L[e]	Transport, extracellular	SLC7A5
r1603	7.9176	0.00816254	0.99069	0.99595	7.92 +/- 1.68	7.91 +/- 1.85	Amino Acid-Polyamine-Organocation (Apc) Tcdb:2.A.3.8.1	asn_L[c] + met_L[e]	<=>	asn_L[e] + met_L[c]	Transport, extracellular	SLC7A5
r1604	7.70196	0.970089	0.101857	0.926471	8.17 +/- 1.58	7.2 +/- 1.29	Amino Acid-Polyamine-Organocation (Apc) Tcdb:2.A.3.8.1	met_L[e] + val_L[c]	<=>	met_L[c] + val_L[e]	Transport, extracellular	SLC7A5
r1605	8.10466	-0.0190179	0.976851	0.992331	8.1 +/- 1.65	8.11 +/- 1.66	Amino Acid-Polyamine-Organocation (Apc) Tcdb:2.A.3.8.1	met_L[e] + thr_L[c]	<=>	met_L[c] + thr_L[e]	Transport, extracellular	SLC7A5
r1606	6.20954	-1.40627	0.297992	0.926471	5.53 +/- 4.63	6.94 +/- 0.74	Amino Acid-Polyamine-Organocation (Apc) Tcdb:2.A.3.8.1	hom_L[c] + met_L[e]	<=>	hom_L[e] + met_L[c]	Transport, extracellular	SLC7A5
r1607	7.18188	-0.562418	0.257923	0.926471	6.91 +/- 0.92	7.47 +/- 1.5	Amino Acid-Polyamine-Organocation (Apc) Tcdb:2.A.3.8.1	ile_L[c] + met_L[e]	<=>	ile_L[e] + met_L[c]	Transport, extracellular	SLC7A5
r1608	9.2634	-0.241176	0.672893	0.964186	9.15 +/- 1.56	9.39 +/- 1.28	Amino Acid-Polyamine-Organocation (Apc) Tcdb:2.A.3.8.1	phe_L[c] + trp_L[e]	<=>	phe_L[e] + trp_L[c]	Transport, extracellular	SLC7A5
r1609	9.1248	0.365601	0.490977	0.93269	9.3 +/- 1.19	8.93 +/- 1.46	Amino Acid-Polyamine-Organocation (Apc) Tcdb:2.A.3.8.1	trp_L[e] + tyr_L[c]	<=>	trp_L[c] + tyr_L[e]	Transport, extracellular	SLC7A5
r1610	9.3554	-0.109103	0.829478	0.992331	9.3 +/- 1.26	9.41 +/- 1.29	Amino Acid-Polyamine-Organocation (Apc) Tcdb:2.A.3.8.1	cys_L[c] + trp_L[e]	<=>	cys_L[e] + trp_L[c]	Transport, extracellular	SLC7A5
r1611	8.73812	0.0393403	0.955529	0.992331	8.76 +/- 1.67	8.72 +/- 1.9	Amino Acid-Polyamine-Organocation (Apc) Tcdb:2.A.3.8.1	leu_L[c] + trp_L[e]	<=>	leu_L[e] + trp_L[c]	Transport, extracellular	SLC7A5
r1612	8.55334	-0.228162	0.750848	0.977357	8.44 +/- 1.87	8.67 +/- 1.75	Amino Acid-Polyamine-Organocation (Apc) Tcdb:2.A.3.8.1	pro_L[c] + trp_L[e]	<=>	pro_L[e] + trp_L[c]	Transport, extracellular	SLC7A5
r1613	8.37126	0.660127	0.330709	0.926471	8.69 +/- 1.68	8.03 +/- 1.71	Amino Acid-Polyamine-Organocation (Apc) Tcdb:2.A.3.8.1	asn_L[c] + trp_L[e]	<=>	asn_L[e] + trp_L[c]	Transport, extracellular	SLC7A5
r1614	7.15217	0.630501	0.630296	0.948202	7.45 +/- 1.44	6.82 +/- 4.54	Amino Acid-Polyamine-Organocation (Apc) Tcdb:2.A.3.8.1	trp_L[e] + val_L[c]	<=>	trp_L[c] + val_L[e]	Transport, extracellular	SLC7A5
r1615	8.03181	-0.762122	0.278121	0.926471	7.67 +/- 1.6	8.43 +/- 1.91	Amino Acid-Polyamine-Organocation (Apc) Tcdb:2.A.3.8.1	thr_L[c] + trp_L[e]	<=>	thr_L[e] + trp_L[c]	Transport, extracellular	SLC7A5
r1616	5.4722	1.25512	0.619199	0.944428	6.07 +/- 5.86	4.82 +/- 6.91	Amino Acid-Polyamine-Organocation (Apc) Tcdb:2.A.3.8.1	hom_L[c] + trp_L[e]	<=>	hom_L[e] + trp_L[c]	Transport, extracellular	SLC7A5
r1617	7.494	0.0378031	0.954103	0.992331	7.51 +/- 1.79	7.47 +/- 1.5	Amino Acid-Polyamine-Organocation (Apc) Tcdb:2.A.3.8.1	ile_L[c] + trp_L[e]	<=>	ile_L[e] + trp_L[c]	Transport, extracellular	SLC7A5
r1618	8.45396	0.682071	0.296967	0.926471	8.78 +/- 1.59	8.1 +/- 1.67	Amino Acid-Polyamine-Organocation (Apc) Tcdb:2.A.3.8.1	phe_L[e] + tyr_L[c]	<=>	phe_L[c] + tyr_L[e]	Transport, extracellular	SLC7A5
r1619	8.79162	-0.587732	0.410542	0.93269	8.51 +/- 2.01	9.1 +/- 1.52	Amino Acid-Polyamine-Organocation (Apc) Tcdb:2.A.3.8.1	cys_L[c] + phe_L[e]	<=>	cys_L[e] + phe_L[c]	Transport, extracellular	SLC7A5
r1620	8.50414	-0.149061	0.826679	0.992331	8.43 +/- 1.72	8.58 +/- 1.71	Amino Acid-Polyamine-Organocation (Apc) Tcdb:2.A.3.8.1	leu_L[c] + phe_L[e]	<=>	leu_L[e] + phe_L[c]	Transport, extracellular	SLC7A5
r1621	8.50821	0.835036	0.573987	0.93269	8.91 +/- 1.9	8.07 +/- 5.04	Amino Acid-Polyamine-Organocation (Apc) Tcdb:2.A.3.8.1	phe_L[e] + pro_L[c]	<=>	phe_L[c] + pro_L[e]	Transport, extracellular	SLC7A5
r1622	8.57177	0.327938	0.659675	0.9583	8.73 +/- 2.05	8.4 +/- 1.66	Amino Acid-Polyamine-Organocation (Apc) Tcdb:2.A.3.8.1	asn_L[c] + phe_L[e]	<=>	asn_L[e] + phe_L[c]	Transport, extracellular	SLC7A5
r1623	9.06077	0.471492	0.44413	0.93269	9.29 +/- 1.38	8.82 +/- 1.7	Amino Acid-Polyamine-Organocation (Apc) Tcdb:2.A.3.8.1	phe_L[e] + val_L[c]	<=>	phe_L[c] + val_L[e]	Transport, extracellular	SLC7A5
r1624	8.1855	-0.229452	0.73209	0.972557	8.08 +/- 1.65	8.3 +/- 1.73	Amino Acid-Polyamine-Organocation (Apc) Tcdb:2.A.3.8.1	phe_L[e] + thr_L[c]	<=>	phe_L[c] + thr_L[e]	Transport, extracellular	SLC7A5
r1625	6.32659	-0.950203	0.694862	0.965441	5.87 +/- 5.96	6.82 +/- 6.31	Amino Acid-Polyamine-Organocation (Apc) Tcdb:2.A.3.8.1	hom_L[c] + phe_L[e]	<=>	hom_L[e] + phe_L[c]	Transport, extracellular	SLC7A5
r1626	6.83475	-2.82707	0.117229	0.926471	5.48 +/- 5.94	8.3 +/- 1.73	Amino Acid-Polyamine-Organocation (Apc) Tcdb:2.A.3.8.1	ile_L[c] + phe_L[e]	<=>	ile_L[e] + phe_L[c]	Transport, extracellular	SLC7A5
r1627	9.00643	-0.13078	0.830712	0.992331	8.94 +/- 1.6	9.07 +/- 1.48	Amino Acid-Polyamine-Organocation (Apc) Tcdb:2.A.3.8.1	cys_L[c] + tyr_L[e]	<=>	cys_L[e] + tyr_L[c]	Transport, extracellular	SLC7A5
r1628	9.665	-0.0460666	0.902943	0.992331	9.64 +/- 0.93	9.69 +/- 0.96	Amino Acid-Polyamine-Organocation (Apc) Tcdb:2.A.3.8.1	leu_L[c] + tyr_L[e]	<=>	leu_L[e] + tyr_L[c]	Transport, extracellular	SLC7A5
r1629	9.16556	0.070051	0.905331	0.992331	9.2 +/- 1.46	9.13 +/- 1.51	Amino Acid-Polyamine-Organocation (Apc) Tcdb:2.A.3.8.1	pro_L[c] + tyr_L[e]	<=>	pro_L[e] + tyr_L[c]	Transport, extracellular	SLC7A5
r1630	8.88989	0.112005	0.860454	0.992331	8.94 +/- 1.6	8.83 +/- 1.62	Amino Acid-Polyamine-Organocation (Apc) Tcdb:2.A.3.8.1	asn_L[c] + tyr_L[e]	<=>	asn_L[e] + tyr_L[c]	Transport, extracellular	SLC7A5
r1631	8.63093	-0.437585	0.515198	0.93269	8.42 +/- 1.74	8.86 +/- 1.64	Amino Acid-Polyamine-Organocation (Apc) Tcdb:2.A.3.8.1	tyr_L[e] + val_L[c]	<=>	tyr_L[c] + val_L[e]	Transport, extracellular	SLC7A5
r1632	8.52016	0.34992	0.638552	0.95008	8.69 +/- 1.68	8.34 +/- 2.07	Amino Acid-Polyamine-Organocation (Apc) Tcdb:2.A.3.8.1	thr_L[c] + tyr_L[e]	<=>	thr_L[e] + tyr_L[c]	Transport, extracellular	SLC7A5
r1633	8.04762	-1.00262	0.148634	0.926471	7.57 +/- 1.7	8.57 +/- 1.73	Amino Acid-Polyamine-Organocation (Apc) Tcdb:2.A.3.8.1	hom_L[c] + tyr_L[e]	<=>	hom_L[e] + tyr_L[c]	Transport, extracellular	SLC7A5
r1634	8.07503	1.02565	0.113631	0.926471	8.57 +/- 1.64	7.54 +/- 1.54	Amino Acid-Polyamine-Organocation (Apc) Tcdb:2.A.3.8.1	ile_L[c] + tyr_L[e]	<=>	ile_L[e] + tyr_L[c]	Transport, extracellular	SLC7A5
r1635	9.16852	-1.00084	0.0781439	0.926471	8.69 +/- 1.68	9.69 +/- 0.96	Amino Acid-Polyamine-Organocation (Apc) Tcdb:2.A.3.8.1	cys_L[e] + leu_L[c]	<=>	cys_L[c] + leu_L[e]	Transport, extracellular	SLC7A5
r1636	9.3014	-0.745304	0.166909	0.926471	8.94 +/- 1.6	9.69 +/- 0.96	Amino Acid-Polyamine-Organocation (Apc) Tcdb:2.A.3.8.1	cys_L[e] + pro_L[c]	<=>	cys_L[c] + pro_L[e]	Transport, extracellular	SLC7A5
r1637	9.10576	-0.337715	0.56311	0.93269	8.94 +/- 1.6	9.28 +/- 1.31	Amino Acid-Polyamine-Organocation (Apc) Tcdb:2.A.3.8.1	asn_L[c] + cys_L[e]	<=>	asn_L[e] + cys_L[c]	Transport, extracellular	SLC7A5
r1638	8.72175	-0.262938	0.685836	0.965441	8.6 +/- 1.64	8.86 +/- 1.64	Amino Acid-Polyamine-Organocation (Apc) Tcdb:2.A.3.8.1	cys_L[e] + val_L[c]	<=>	cys_L[c] + val_L[e]	Transport, extracellular	SLC7A5
r1639	8.96039	0.195996	0.747215	0.977357	9.05 +/- 1.43	8.86 +/- 1.64	Amino Acid-Polyamine-Organocation (Apc) Tcdb:2.A.3.8.1	cys_L[e] + thr_L[c]	<=>	cys_L[c] + thr_L[e]	Transport, extracellular	SLC7A5
r1640	7.64807	1.63692	0.348379	0.926471	8.43 +/- 1.69	6.8 +/- 6.09	Amino Acid-Polyamine-Organocation (Apc) Tcdb:2.A.3.8.1	cys_L[e] + hom_L[c]	<=>	cys_L[c] + hom_L[e]	Transport, extracellular	SLC7A5
r1641	7.15617	0.182981	0.938987	0.992331	7.24 +/- 6.03	7.06 +/- 6.09	Amino Acid-Polyamine-Organocation (Apc) Tcdb:2.A.3.8.1	cys_L[e] + ile_L[c]	<=>	cys_L[c] + ile_L[e]	Transport, extracellular	SLC7A5
r1642	8.90277	0.0851776	0.894174	0.992331	8.94 +/- 1.6	8.86 +/- 1.64	Amino Acid-Polyamine-Organocation (Apc) Tcdb:2.A.3.8.1	leu_L[e] + pro_L[c]	<=>	leu_L[c] + pro_L[e]	Transport, extracellular	SLC7A5
r1643	8.69331	1.27946	0.0392432	0.926471	9.31 +/- 1.27	8.03 +/- 1.71	Amino Acid-Polyamine-Organocation (Apc) Tcdb:2.A.3.8.1	asn_L[c] + leu_L[e]	<=>	asn_L[e] + leu_L[c]	Transport, extracellular	SLC7A5
r1644	8.73126	-0.0898765	0.890259	0.992331	8.69 +/- 1.68	8.78 +/- 1.6	Amino Acid-Polyamine-Organocation (Apc) Tcdb:2.A.3.8.1	leu_L[e] + val_L[c]	<=>	leu_L[c] + val_L[e]	Transport, extracellular	SLC7A5
r1645	8.44222	-1.33286	0.0543329	0.926471	7.8 +/- 1.83	9.14 +/- 1.5	Amino Acid-Polyamine-Organocation (Apc) Tcdb:2.A.3.8.1	leu_L[e] + thr_L[c]	<=>	leu_L[c] + thr_L[e]	Transport, extracellular	SLC7A5
r1646	7.36178	0.722635	0.615314	0.941029	7.71 +/- 2.79	6.99 +/- 4.37	Amino Acid-Polyamine-Organocation (Apc) Tcdb:2.A.3.8.1	hom_L[c] + leu_L[e]	<=>	hom_L[e] + leu_L[c]	Transport, extracellular	SLC7A5
r1647	8.90034	-0.97449	0.118117	0.926471	8.43 +/- 1.72	9.41 +/- 1.29	Amino Acid-Polyamine-Organocation (Apc) Tcdb:2.A.3.8.1	ile_L[c] + leu_L[e]	<=>	ile_L[e] + leu_L[c]	Transport, extracellular	SLC7A5
r1648	8.53343	0.439631	0.500434	0.93269	8.74 +/- 1.54	8.3 +/- 1.73	Amino Acid-Polyamine-Organocation (Apc) Tcdb:2.A.3.8.1	asn_L[c] + pro_L[e]	<=>	asn_L[e] + pro_L[c]	Transport, extracellular	SLC7A5
r1649	8.90219	0.618747	0.329386	0.926471	9.2 +/- 1.46	8.58 +/- 1.71	Amino Acid-Polyamine-Organocation (Apc) Tcdb:2.A.3.8.1	pro_L[e] + val_L[c]	<=>	pro_L[c] + val_L[e]	Transport, extracellular	SLC7A5
r1650	8.4443	0.507956	0.445548	0.93269	8.69 +/- 1.68	8.18 +/- 1.66	Amino Acid-Polyamine-Organocation (Apc) Tcdb:2.A.3.8.1	pro_L[e] + thr_L[c]	<=>	pro_L[c] + thr_L[e]	Transport, extracellular	SLC7A5
r1651	8.74083	0.0286879	0.967228	0.992331	8.75 +/- 1.9	8.73 +/- 1.6	Amino Acid-Polyamine-Organocation (Apc) Tcdb:2.A.3.8.1	hom_L[c] + pro_L[e]	<=>	hom_L[e] + pro_L[c]	Transport, extracellular	SLC7A5
r1652	8.80032	-0.595491	0.33923	0.926471	8.51 +/- 1.61	9.11 +/- 1.49	Amino Acid-Polyamine-Organocation (Apc) Tcdb:2.A.3.8.1	ile_L[c] + pro_L[e]	<=>	ile_L[e] + pro_L[c]	Transport, extracellular	SLC7A5
r1653	9.3139	-0.536634	0.332641	0.926471	9.06 +/- 1.66	9.59 +/- 0.99	Amino Acid-Polyamine-Organocation (Apc) Tcdb:2.A.3.8.1	asn_L[e] + val_L[c]	<=>	asn_L[c] + val_L[e]	Transport, extracellular	SLC7A5
r1654	8.8592	-0.356411	0.572833	0.93269	8.69 +/- 1.68	9.04 +/- 1.48	Amino Acid-Polyamine-Organocation (Apc) Tcdb:2.A.3.8.1	asn_L[e] + thr_L[c]	<=>	asn_L[c] + thr_L[e]	Transport, extracellular	SLC7A5
r1655	8.05975	2.54551	0.174249	0.926471	9.28 +/- 1.69	6.74 +/- 6.5	Amino Acid-Polyamine-Organocation (Apc) Tcdb:2.A.3.8.1	asn_L[e] + hom_L[c]	<=>	asn_L[c] + hom_L[e]	Transport, extracellular	SLC7A5
r1656	8.67631	1.52279	0.0107027	0.926471	9.41 +/- 1.24	7.88 +/- 1.56	Amino Acid-Polyamine-Organocation (Apc) Tcdb:2.A.3.8.1	asn_L[e] + ile_L[c]	<=>	asn_L[c] + ile_L[e]	Transport, extracellular	SLC7A5
r1657	7.7667	-0.91674	0.174768	0.926471	7.33 +/- 1.53	8.24 +/- 1.81	Amino Acid-Polyamine-Organocation (Apc) Tcdb:2.A.3.8.1	thr_L[c] + val_L[e]	<=>	thr_L[e] + val_L[c]	Transport, extracellular	SLC7A5
r1658	8.82842	-0.431943	0.508248	0.93269	8.62 +/- 1.86	9.05 +/- 1.36	Amino Acid-Polyamine-Organocation (Apc) Tcdb:2.A.3.8.1	hom_L[c] + val_L[e]	<=>	hom_L[e] + val_L[c]	Transport, extracellular	SLC7A5
r1659	8.98559	-0.205455	0.735091	0.972557	8.89 +/- 1.57	9.09 +/- 1.48	Amino Acid-Polyamine-Organocation (Apc) Tcdb:2.A.3.8.1	ile_L[c] + val_L[e]	<=>	ile_L[e] + val_L[c]	Transport, extracellular	SLC7A5
r1660	7.685	0.468398	0.630964	0.948202	7.91 +/- 2.15	7.44 +/- 2.76	Amino Acid-Polyamine-Organocation (Apc) Tcdb:2.A.3.8.1	hom_L[c] + thr_L[e]	<=>	hom_L[e] + thr_L[c]	Transport, extracellular	SLC7A5
r1661	8.22108	-0.563428	0.456937	0.93269	7.95 +/- 2.1	8.51 +/- 1.67	Amino Acid-Polyamine-Organocation (Apc) Tcdb:2.A.3.8.1	ile_L[c] + thr_L[e]	<=>	ile_L[e] + thr_L[c]	Transport, extracellular	SLC7A5
r1662	8.31658	1.13914	0.0662658	0.926471	8.86 +/- 1.38	7.72 +/- 1.64	Amino Acid-Polyamine-Organocation (Apc) Tcdb:2.A.3.8.1	hom_L[e] + ile_L[c]	<=>	hom_L[c] + ile_L[e]	Transport, extracellular	SLC7A5
r1664	7.4867	-0.337272	0.642684	0.950142	7.32 +/- 2.04	7.66 +/- 1.58	Y+Lat2 Utilized Transport	lys_L[e] + orn[c]	<=>	lys_L[c] + orn[e]	Transport, extracellular	SLC7A6
r1665	8.04054	1.87728	0.273596	0.926471	8.94 +/- 1.59	7.06 +/- 5.97	Y+Lat2 Utilized Transport	his_L[c] + lys_L[e]	<=>	his_L[e] + lys_L[c]	Transport, extracellular	SLC7A6
r1666	8.2946	-0.244879	0.712804	0.97185	8.18 +/- 1.72	8.42 +/- 1.62	Y+Lat2 Utilized Transport	citr_L[c] + lys_L[e]	<=>	citr_L[e] + lys_L[c]	Transport, extracellular	SLC7A6
r1668	8.73992	-0.107926	0.870263	0.992331	8.69 +/- 1.68	8.8 +/- 1.65	Y+Lat2 Utilized Transport	arg_L[e] + his_L[c]	<=>	arg_L[c] + his_L[e]	Transport, extracellular	SLC7A6
r1669	8.05042	-1.31123	0.0383174	0.926471	7.42 +/- 1.45	8.73 +/- 1.6	Y+Lat2 Utilized Transport	arg_L[e] + citr_L[c]	<=>	arg_L[c] + citr_L[e]	Transport, extracellular	SLC7A6
r1670	8.03204	1.36682	0.0304186	0.926471	8.69 +/- 1.68	7.32 +/- 1.31	Y+Lat2 Utilized Transport	his_L[c] + orn[e]	<=>	his_L[e] + orn[c]	Transport, extracellular	SLC7A6
r1671	8.1895	0.368075	0.599878	0.933256	8.37 +/- 1.68	8 +/- 1.86	Y+Lat2 Utilized Transport	citr_L[c] + his_L[e]	<=>	citr_L[e] + his_L[c]	Transport, extracellular	SLC7A6
r1672	6.13408	1.30392	0.163262	0.926471	6.76 +/- 2.41	5.46 +/- 2.21	Y+Lat2 Utilized Transport	ala_L[c] + gly[e] + na1[e]	->	ala_L[e] + gly[c] + na1[c]	Transport, extracellular	SLC7A6
r1673	7.17536	-0.0425888	0.93277	0.992331	7.15 +/- 1.25	7.2 +/- 1.29	Y+Lat2 Utilized Transport	gln_L[c] + gly[e] + na1[e]	->	gln_L[e] + gly[c] + na1[c]	Transport, extracellular	SLC7A6
r1674	6.6089	-0.439593	0.154239	0.926471	6.4 +/- 0.2	6.84 +/- 1.06	Y+Lat2 Utilized Transport	gly[e] + na1[e] + ser_L[c]	->	gly[c] + na1[c] + ser_L[e]	Transport, extracellular	SLC7A6
r1675	6.59389	-0.101888	0.876804	0.992331	6.54 +/- 1.64	6.65 +/- 1.67	Y+Lat2 Utilized Transport	gly[e] + met_L[c] + na1[e]	->	gly[c] + met_L[e] + na1[c]	Transport, extracellular	SLC7A6
r1676	7.56884	-0.350617	0.566237	0.93269	7.4 +/- 1.44	7.75 +/- 1.64	Y+Lat2 Utilized Transport	gly[e] + na1[e] + trp_L[c]	->	gly[c] + na1[c] + trp_L[e]	Transport, extracellular	SLC7A6
r1677	7.25391	0.10845	0.83332	0.992331	7.31 +/- 1.3	7.2 +/- 1.29	Y+Lat2 Utilized Transport	gly[e] + na1[e] + phe_L[c]	->	gly[c] + na1[c] + phe_L[e]	Transport, extracellular	SLC7A6
r1678	7.43982	0.0421728	0.959912	0.992331	7.46 +/- 2.21	7.42 +/- 2.02	Y+Lat2 Utilized Transport	gly[e] + na1[e] + tyr_L[c]	->	gly[c] + na1[c] + tyr_L[e]	Transport, extracellular	SLC7A6
r1679	7.23247	-0.161554	0.748986	0.977357	7.15 +/- 1.25	7.32 +/- 1.29	Y+Lat2 Utilized Transport	cys_L[c] + gly[e] + na1[e]	->	cys_L[e] + gly[c] + na1[c]	Transport, extracellular	SLC7A6
r1680	6.46838	-0.0878248	0.892422	0.992331	6.43 +/- 1.39	6.51 +/- 1.88	Y+Lat2 Utilized Transport	gly[e] + leu_L[c] + na1[e]	->	gly[c] + leu_L[e] + na1[c]	Transport, extracellular	SLC7A6
r1681	6.77673	-0.276827	0.309261	0.926471	6.64 +/- 0	6.92 +/- 0.96	Y+Lat2 Utilized Transport	gly[e] + na1[e] + pro_L[c]	->	gly[c] + na1[c] + pro_L[e]	Transport, extracellular	SLC7A6
r1683	7.83975	0.170355	0.795821	0.992331	7.92 +/- 1.68	7.75 +/- 1.64	Y+Lat2 Utilized Transport	gly[e] + na1[e] + val_L[c]	->	gly[c] + na1[c] + val_L[e]	Transport, extracellular	SLC7A6
r1684	7.04249	0.234239	0.600433	0.933256	7.15 +/- 1.25	6.92 +/- 0.96	Y+Lat2 Utilized Transport	gly[e] + na1[e] + thr_L[c]	->	gly[c] + na1[c] + thr_L[e]	Transport, extracellular	SLC7A6
r1685	7.56731	-0.353574	0.562332	0.93269	7.4 +/- 1.43	7.75 +/- 1.64	Y+Lat2 Utilized Transport	gly[e] + hom_L[c] + na1[e]	->	gly[c] + hom_L[e] + na1[c]	Transport, extracellular	SLC7A6
r1686	7.42678	-1.09873	0.0472933	0.926471	6.9 +/- 0.92	8 +/- 1.68	Y+Lat2 Utilized Transport	gly[e] + ile_L[c] + na1[e]	->	gly[c] + ile_L[e] + na1[c]	Transport, extracellular	SLC7A6
r1687	5.60935	0.615253	0.371957	0.932265	5.9 +/- 2.1	5.29 +/- 1.2	Y+Lat2 Utilized Transport	ala_L[e] + gly[c] + na1[e]	->	ala_L[c] + gly[e] + na1[c]	Transport, extracellular	SLC7A6
r1690	6.54048	-1.79589	0.196785	0.926471	5.68 +/- 4.57	7.47 +/- 1.5	Y+Lat2 Utilized Transport	ala_L[e] + met_L[c] + na1[e]	->	ala_L[c] + met_L[e] + na1[c]	Transport, extracellular	SLC7A6
r1691	6.90961	-0.553656	0.131633	0.926471	6.64 +/- 0	7.2 +/- 1.29	Y+Lat2 Utilized Transport	ala_L[e] + na1[e] + trp_L[c]	->	ala_L[c] + na1[c] + trp_L[e]	Transport, extracellular	SLC7A6
r1692	7.30627	-0.323204	0.554275	0.93269	7.15 +/- 1.24	7.47 +/- 1.5	Y+Lat2 Utilized Transport	ala_L[e] + na1[e] + phe_L[c]	->	ala_L[c] + na1[c] + phe_L[e]	Transport, extracellular	SLC7A6
r1693	7.22227	-0.0836218	0.89711	0.992331	7.18 +/- 1.57	7.27 +/- 1.69	Y+Lat2 Utilized Transport	ala_L[e] + na1[e] + tyr_L[c]	->	ala_L[c] + na1[c] + tyr_L[e]	Transport, extracellular	SLC7A6
r1695	7.13111	0.0496105	0.915961	0.992331	7.15 +/- 1.25	7.11 +/- 1.1	Y+Lat2 Utilized Transport	ala_L[e] + leu_L[c] + na1[e]	->	ala_L[c] + leu_L[e] + na1[c]	Transport, extracellular	SLC7A6
r1696	7.27187	-0.243663	0.641638	0.95008	7.15 +/- 1.25	7.4 +/- 1.38	Y+Lat2 Utilized Transport	ala_L[e] + na1[e] + pro_L[c]	->	ala_L[c] + na1[c] + pro_L[e]	Transport, extracellular	SLC7A6
r1698	5.07281	-1.68206	0.515061	0.93269	4.27 +/- 7.16	5.95 +/- 5.74	Y+Lat2 Utilized Transport	ala_L[e] + na1[e] + val_L[c]	->	ala_L[c] + na1[c] + val_L[e]	Transport, extracellular	SLC7A6
r1700	7.574	-0.340711	0.579385	0.93269	7.41 +/- 1.46	7.75 +/- 1.64	Y+Lat2 Utilized Transport	ala_L[e] + hom_L[c] + na1[e]	->	ala_L[c] + hom_L[e] + na1[c]	Transport, extracellular	SLC7A6
r1701	7.36681	0.0909211	0.868862	0.992331	7.41 +/- 1.46	7.32 +/- 1.31	Y+Lat2 Utilized Transport	ala_L[e] + ile_L[c] + na1[e]	->	ala_L[c] + ile_L[e] + na1[c]	Transport, extracellular	SLC7A6
r1702	7.42633	-0.0330817	0.954233	0.992331	7.41 +/- 1.46	7.44 +/- 1.45	Y+Lat2 Utilized Transport	gln_L[e] + gly[c] + na1[e]	->	gln_L[c] + gly[e] + na1[c]	Transport, extracellular	SLC7A6
r1705	6.63102	0.41832	0.415907	0.93269	6.83 +/- 1.4	6.41 +/- 1.15	Y+Lat2 Utilized Transport	gln_L[e] + met_L[c] + na1[e]	->	gln_L[c] + met_L[e] + na1[c]	Transport, extracellular	SLC7A6
r1706	7.17536	-0.0425888	0.93277	0.992331	7.15 +/- 1.25	7.2 +/- 1.29	Y+Lat2 Utilized Transport	gln_L[e] + na1[e] + trp_L[c]	->	gln_L[c] + na1[c] + trp_L[e]	Transport, extracellular	SLC7A6
r1707	7.44112	0.468477	0.421592	0.93269	7.67 +/- 1.6	7.2 +/- 1.29	Y+Lat2 Utilized Transport	gln_L[e] + na1[e] + phe_L[c]	->	gln_L[c] + na1[c] + phe_L[e]	Transport, extracellular	SLC7A6
r1708	7.57662	-0.727392	0.23773	0.926471	7.23 +/- 1.3	7.95 +/- 1.74	Y+Lat2 Utilized Transport	gln_L[e] + na1[e] + tyr_L[c]	->	gln_L[c] + na1[c] + tyr_L[e]	Transport, extracellular	SLC7A6
r1710	-1.27369	-3.98154	0.331344	0.926471	-3.18 +/- 10.6	0.8 +/- 9.94	Y+Lat2 Utilized Transport	gln_L[e] + leu_L[c] + na1[e]	->	gln_L[c] + leu_L[e] + na1[c]	Transport, extracellular	SLC7A6
r1711	7.43673	-0.604679	0.294706	0.926471	7.15 +/- 1.23	7.75 +/- 1.64	Y+Lat2 Utilized Transport	gln_L[e] + na1[e] + pro_L[c]	->	gln_L[c] + na1[c] + pro_L[e]	Transport, extracellular	SLC7A6
r1713	7.44112	-0.596244	0.304299	0.926471	7.15 +/- 1.25	7.75 +/- 1.64	Y+Lat2 Utilized Transport	gln_L[e] + na1[e] + val_L[c]	->	gln_L[c] + na1[c] + val_L[e]	Transport, extracellular	SLC7A6
r1715	7.44112	-0.596244	0.304299	0.926471	7.15 +/- 1.25	7.75 +/- 1.64	Y+Lat2 Utilized Transport	gln_L[e] + hom_L[c] + na1[e]	->	gln_L[c] + hom_L[e] + na1[c]	Transport, extracellular	SLC7A6
r1716	7.17536	-0.574949	0.248129	0.926471	6.9 +/- 0.92	7.47 +/- 1.5	Y+Lat2 Utilized Transport	gln_L[e] + ile_L[c] + na1[e]	->	gln_L[c] + ile_L[e] + na1[c]	Transport, extracellular	SLC7A6
r1717	6.76038	0.224083	0.352707	0.926471	6.87 +/- 0.81	6.64 +/- 0	Y+Lat2 Utilized Transport	gly[c] + na1[e] + ser_L[e]	->	gly[e] + na1[c] + ser_L[c]	Transport, extracellular	SLC7A6
r1720	7.04249	0.766599	0.0774041	0.926471	7.41 +/- 1.46	6.64 +/- 0	Y+Lat2 Utilized Transport	met_L[c] + na1[e] + ser_L[e]	->	met_L[e] + na1[c] + ser_L[c]	Transport, extracellular	SLC7A6
r1721	-0.664563	-0.991489	0.734796	0.972557	-1.14 +/- 7	-0.15 +/- 7.83	Y+Lat2 Utilized Transport	na1[e] + ser_L[e] + trp_L[c]	->	na1[c] + ser_L[c] + trp_L[e]	Transport, extracellular	SLC7A6
r1722	7.17536	0.489771	0.327107	0.926471	7.41 +/- 1.46	6.92 +/- 0.96	Y+Lat2 Utilized Transport	na1[e] + phe_L[c] + ser_L[e]	->	na1[c] + phe_L[e] + ser_L[c]	Transport, extracellular	SLC7A6
r1723	7.83975	-0.362005	0.581467	0.93269	7.67 +/- 1.6	8.03 +/- 1.71	Y+Lat2 Utilized Transport	na1[e] + ser_L[e] + tyr_L[c]	->	na1[c] + ser_L[c] + tyr_L[e]	Transport, extracellular	SLC7A6
r1725	7.30824	-0.319416	0.56011	0.93269	7.15 +/- 1.25	7.47 +/- 1.5	Y+Lat2 Utilized Transport	leu_L[c] + na1[e] + ser_L[e]	->	leu_L[e] + na1[c] + ser_L[c]	Transport, extracellular	SLC7A6
r1726	2.85475	0.835974	0.763582	0.983692	3.26 +/- 7.15	2.42 +/- 6.92	Y+Lat2 Utilized Transport	na1[e] + pro_L[c] + ser_L[e]	->	na1[c] + pro_L[e] + ser_L[c]	Transport, extracellular	SLC7A6
r1728	6.28948	-0.785504	0.291611	0.926471	5.91 +/- 1.44	6.7 +/- 2.23	Y+Lat2 Utilized Transport	na1[e] + ser_L[e] + val_L[c]	->	na1[c] + ser_L[c] + val_L[e]	Transport, extracellular	SLC7A6
r1730	6.71609	0.351639	0.614646	0.940515	6.88 +/- 1.83	6.53 +/- 1.68	Y+Lat2 Utilized Transport	hom_L[c] + na1[e] + ser_L[e]	->	hom_L[e] + na1[c] + ser_L[c]	Transport, extracellular	SLC7A6
r1731	5.94613	0.169439	0.757564	0.979282	6.03 +/- 1.36	5.86 +/- 1.4	Y+Lat2 Utilized Transport	ile_L[c] + na1[e] + ser_L[e]	->	ile_L[e] + na1[c] + ser_L[c]	Transport, extracellular	SLC7A6
r1732	6.77671	-0.276832	0.309257	0.926471	6.64 +/- 0	6.92 +/- 0.96	Y+Lat2 Utilized Transport	gly[c] + met_L[e] + na1[e]	->	gly[e] + met_L[c] + na1[c]	Transport, extracellular	SLC7A6
r1733	7.04249	-0.298122	0.504238	0.93269	6.9 +/- 0.92	7.2 +/- 1.29	Y+Lat2 Utilized Transport	ala_L[c] + met_L[e] + na1[e]	->	ala_L[e] + met_L[c] + na1[c]	Transport, extracellular	SLC7A6
r1734	6.56256	-0.47331	0.367833	0.932265	6.34 +/- 1.11	6.81 +/- 1.5	Y+Lat2 Utilized Transport	gln_L[c] + met_L[e] + na1[e]	->	gln_L[e] + met_L[c] + na1[c]	Transport, extracellular	SLC7A6
r1735	6.90961	-0.0212944	0.954846	0.992331	6.9 +/- 0.92	6.92 +/- 0.96	Y+Lat2 Utilized Transport	met_L[e] + na1[e] + ser_L[c]	->	met_L[c] + na1[c] + ser_L[e]	Transport, extracellular	SLC7A6
r1736	5.79919	-0.25009	0.636263	0.95008	5.68 +/- 1.29	5.93 +/- 1.37	Y+Lat2 Utilized Transport	met_L[e] + na1[e] + trp_L[c]	->	met_L[c] + na1[c] + trp_L[e]	Transport, extracellular	SLC7A6
r1737	7.08249	0.311162	0.486788	0.93269	7.23 +/- 1.24	6.92 +/- 0.96	Y+Lat2 Utilized Transport	met_L[e] + na1[e] + phe_L[c]	->	met_L[c] + na1[c] + phe_L[e]	Transport, extracellular	SLC7A6
r1738	7.04249	-0.298121	0.504238	0.93269	6.9 +/- 0.92	7.2 +/- 1.29	Y+Lat2 Utilized Transport	met_L[e] + na1[e] + tyr_L[c]	->	met_L[c] + na1[c] + tyr_L[e]	Transport, extracellular	SLC7A6
r1739	7.21206	0.0828324	0.866848	0.992331	7.25 +/- 1.25	7.17 +/- 1.23	Y+Lat2 Utilized Transport	cys_L[c] + met_L[e] + na1[e]	->	cys_L[e] + met_L[c] + na1[c]	Transport, extracellular	SLC7A6
r1740	7.04235	0.234358	0.600262	0.933256	7.15 +/- 1.25	6.92 +/- 0.96	Y+Lat2 Utilized Transport	leu_L[c] + met_L[e] + na1[e]	->	leu_L[e] + met_L[c] + na1[c]	Transport, extracellular	SLC7A6
r1741	6.77673	-0.276827	0.309261	0.926471	6.64 +/- 0	6.92 +/- 0.96	Y+Lat2 Utilized Transport	met_L[e] + na1[e] + pro_L[c]	->	met_L[c] + na1[c] + pro_L[e]	Transport, extracellular	SLC7A6
r1742	6.90961	-0.0212944	0.954846	0.992331	6.9 +/- 0.92	6.92 +/- 0.96	Y+Lat2 Utilized Transport	asn_L[c] + met_L[e] + na1[e]	->	asn_L[e] + met_L[c] + na1[c]	Transport, extracellular	SLC7A6
r1743	6.23129	1.02194	0.199899	0.926471	6.72 +/- 1.9	5.7 +/- 2.06	Y+Lat2 Utilized Transport	met_L[e] + na1[e] + val_L[c]	->	met_L[c] + na1[c] + val_L[e]	Transport, extracellular	SLC7A6
r1744	5.45374	0.891229	0.375212	0.932265	5.88 +/- 2.4	4.99 +/- 2.64	Y+Lat2 Utilized Transport	met_L[e] + na1[e] + thr_L[c]	->	met_L[c] + na1[c] + thr_L[e]	Transport, extracellular	SLC7A6
r1745	6.9096	-0.0212963	0.954843	0.992331	6.9 +/- 0.92	6.92 +/- 0.96	Y+Lat2 Utilized Transport	hom_L[c] + met_L[e] + na1[e]	->	hom_L[e] + met_L[c] + na1[c]	Transport, extracellular	SLC7A6
r1746	7.04234	0.234349	0.600278	0.933256	7.15 +/- 1.25	6.92 +/- 0.96	Y+Lat2 Utilized Transport	ile_L[c] + met_L[e] + na1[e]	->	ile_L[e] + met_L[c] + na1[c]	Transport, extracellular	SLC7A6
r1747	6.90961	-0.0212944	0.954846	0.992331	6.9 +/- 0.92	6.92 +/- 0.96	Y+Lat2 Utilized Transport	gly[c] + na1[e] + trp_L[e]	->	gly[e] + na1[c] + trp_L[c]	Transport, extracellular	SLC7A6
r1748	7.33396	0.159354	0.770741	0.987327	7.41 +/- 1.46	7.25 +/- 1.28	Y+Lat2 Utilized Transport	ala_L[c] + na1[e] + trp_L[e]	->	ala_L[e] + na1[c] + trp_L[c]	Transport, extracellular	SLC7A6
r1749	7.07064	0.541045	0.419695	0.93269	7.33 +/- 1.83	6.79 +/- 1.5	Y+Lat2 Utilized Transport	gln_L[c] + na1[e] + trp_L[e]	->	gln_L[e] + na1[c] + trp_L[c]	Transport, extracellular	SLC7A6
r1750	5.40146	0.790919	0.202456	0.926471	5.78 +/- 2	4.99 +/- 0.77	Y+Lat2 Utilized Transport	na1[e] + ser_L[c] + trp_L[e]	->	na1[c] + ser_L[e] + trp_L[c]	Transport, extracellular	SLC7A6
r1751	7.17536	-0.0425888	0.93277	0.992331	7.15 +/- 1.25	7.2 +/- 1.29	Y+Lat2 Utilized Transport	met_L[c] + na1[e] + trp_L[e]	->	met_L[e] + na1[c] + trp_L[c]	Transport, extracellular	SLC7A6
r1752	7.44112	0.468477	0.421592	0.93269	7.67 +/- 1.6	7.2 +/- 1.29	Y+Lat2 Utilized Transport	na1[e] + phe_L[c] + trp_L[e]	->	na1[c] + phe_L[e] + trp_L[c]	Transport, extracellular	SLC7A6
r1753	6.90961	-0.0212944	0.954846	0.992331	6.9 +/- 0.92	6.92 +/- 0.96	Y+Lat2 Utilized Transport	na1[e] + trp_L[e] + tyr_L[c]	->	na1[c] + trp_L[c] + tyr_L[e]	Transport, extracellular	SLC7A6
r1754	6.07827	-0.0412056	0.967854	0.992331	6.06 +/- 2.71	6.1 +/- 2.44	Y+Lat2 Utilized Transport	cys_L[c] + na1[e] + trp_L[e]	->	cys_L[e] + na1[c] + trp_L[c]	Transport, extracellular	SLC7A6
r1755	6.90961	-0.0212944	0.954846	0.992331	6.9 +/- 0.92	6.92 +/- 0.96	Y+Lat2 Utilized Transport	leu_L[c] + na1[e] + trp_L[e]	->	leu_L[e] + na1[c] + trp_L[c]	Transport, extracellular	SLC7A6
r1756	7.17536	-0.0425888	0.93277	0.992331	7.15 +/- 1.25	7.2 +/- 1.29	Y+Lat2 Utilized Transport	na1[e] + pro_L[c] + trp_L[e]	->	na1[c] + pro_L[e] + trp_L[c]	Transport, extracellular	SLC7A6
r1757	-4.01573	4.92159	0.225723	0.926471	-1.65 +/- 10.77	-6.57 +/- 9.41	Y+Lat2 Utilized Transport	asn_L[c] + na1[e] + trp_L[e]	->	asn_L[e] + na1[c] + trp_L[c]	Transport, extracellular	SLC7A6
r1758	-5.09421	-5.82467	0.119413	0.926471	-7.89 +/- 8.61	-2.07 +/- 9.88	Y+Lat2 Utilized Transport	na1[e] + trp_L[e] + val_L[c]	->	na1[c] + trp_L[c] + val_L[e]	Transport, extracellular	SLC7A6
r1759	6.42213	0.0432702	0.949157	0.992331	6.44 +/- 1.68	6.4 +/- 1.75	Y+Lat2 Utilized Transport	na1[e] + thr_L[c] + trp_L[e]	->	na1[c] + thr_L[e] + trp_L[c]	Transport, extracellular	SLC7A6
r1760	7.17536	-0.0425888	0.93277	0.992331	7.15 +/- 1.25	7.2 +/- 1.29	Y+Lat2 Utilized Transport	hom_L[c] + na1[e] + trp_L[e]	->	hom_L[e] + na1[c] + trp_L[c]	Transport, extracellular	SLC7A6
r1761	7.04249	-0.298122	0.504238	0.93269	6.9 +/- 0.92	7.2 +/- 1.29	Y+Lat2 Utilized Transport	ile_L[c] + na1[e] + trp_L[e]	->	ile_L[e] + na1[c] + trp_L[c]	Transport, extracellular	SLC7A6
r1762	-8.16996	-6.27161	0.0857476	0.926471	-11.18 +/- 7.41	-4.91 +/- 10.4	Y+Lat2 Utilized Transport	gly[c] + na1[e] + phe_L[e]	->	gly[e] + na1[c] + phe_L[c]	Transport, extracellular	SLC7A6
r1763	7.04249	-0.298122	0.504238	0.93269	6.9 +/- 0.92	7.2 +/- 1.29	Y+Lat2 Utilized Transport	ala_L[c] + na1[e] + phe_L[e]	->	ala_L[e] + na1[c] + phe_L[c]	Transport, extracellular	SLC7A6
r1764	7.23363	-0.462891	0.358039	0.926471	7.01 +/- 0.97	7.47 +/- 1.5	Y+Lat2 Utilized Transport	gln_L[c] + na1[e] + phe_L[e]	->	gln_L[e] + na1[c] + phe_L[c]	Transport, extracellular	SLC7A6
r1765	6.76457	-0.251494	0.31208	0.926471	6.64 +/- 0	6.9 +/- 0.87	Y+Lat2 Utilized Transport	na1[e] + phe_L[e] + ser_L[c]	->	na1[c] + phe_L[c] + ser_L[e]	Transport, extracellular	SLC7A6
r1766	7.43656	-0.586743	0.309492	0.926471	7.15 +/- 1.25	7.74 +/- 1.62	Y+Lat2 Utilized Transport	met_L[c] + na1[e] + phe_L[e]	->	met_L[e] + na1[c] + phe_L[c]	Transport, extracellular	SLC7A6
r1767	5.80981	-0.344603	0.620995	0.944534	5.64 +/- 1.52	5.99 +/- 1.98	Y+Lat2 Utilized Transport	na1[e] + phe_L[e] + trp_L[c]	->	na1[c] + phe_L[c] + trp_L[e]	Transport, extracellular	SLC7A6
r1768	7.11196	-0.0300378	0.953609	0.992331	7.1 +/- 1.27	7.13 +/- 1.33	Y+Lat2 Utilized Transport	na1[e] + phe_L[e] + tyr_L[c]	->	na1[c] + phe_L[c] + tyr_L[e]	Transport, extracellular	SLC7A6
r1769	-5.65498	-2.37832	0.59199	0.933171	-6.8 +/- 10.87	-4.42 +/- 11.58	Y+Lat2 Utilized Transport	cys_L[c] + na1[e] + phe_L[e]	->	cys_L[e] + na1[c] + phe_L[c]	Transport, extracellular	SLC7A6
r1770	2.58522	0.166209	0.889893	0.992331	2.67 +/- 3.24	2.5 +/- 2.8	Y+Lat2 Utilized Transport	leu_L[c] + na1[e] + phe_L[e]	->	leu_L[e] + na1[c] + phe_L[c]	Transport, extracellular	SLC7A6
r1771	-8.10795	-0.492508	0.895672	0.992331	-8.34 +/- 9.21	-7.85 +/- 9.84	Y+Lat2 Utilized Transport	na1[e] + phe_L[e] + pro_L[c]	->	na1[c] + phe_L[c] + pro_L[e]	Transport, extracellular	SLC7A6
r1772	6.90961	-0.0212944	0.954846	0.992331	6.9 +/- 0.92	6.92 +/- 0.96	Y+Lat2 Utilized Transport	asn_L[c] + na1[e] + phe_L[e]	->	asn_L[e] + na1[c] + phe_L[c]	Transport, extracellular	SLC7A6
r1773	7.04249	0.234239	0.600433	0.933256	7.15 +/- 1.25	6.92 +/- 0.96	Y+Lat2 Utilized Transport	na1[e] + phe_L[e] + val_L[c]	->	na1[c] + phe_L[c] + val_L[e]	Transport, extracellular	SLC7A6
r1774	7.04249	0.766599	0.0774041	0.926471	7.41 +/- 1.46	6.64 +/- 0	Y+Lat2 Utilized Transport	na1[e] + phe_L[e] + thr_L[c]	->	na1[c] + phe_L[c] + thr_L[e]	Transport, extracellular	SLC7A6
r1775	7.0387	0.759315	0.0774988	0.926471	7.4 +/- 1.44	6.64 +/- 0	Y+Lat2 Utilized Transport	hom_L[c] + na1[e] + phe_L[e]	->	hom_L[e] + na1[c] + phe_L[c]	Transport, extracellular	SLC7A6
r1776	7.29335	0.243979	0.6499	0.954846	7.41 +/- 1.46	7.17 +/- 1.22	Y+Lat2 Utilized Transport	ile_L[c] + na1[e] + phe_L[e]	->	ile_L[e] + na1[c] + phe_L[c]	Transport, extracellular	SLC7A6
r1777	6.77673	-0.276827	0.309261	0.926471	6.64 +/- 0	6.92 +/- 0.96	Y+Lat2 Utilized Transport	gly[c] + na1[e] + tyr_L[e]	->	gly[e] + na1[c] + tyr_L[c]	Transport, extracellular	SLC7A6
r1778	5.72649	1.24134	0.233723	0.926471	6.32 +/- 2.75	5.08 +/- 2.42	Y+Lat2 Utilized Transport	ala_L[c] + na1[e] + tyr_L[e]	->	ala_L[e] + na1[c] + tyr_L[c]	Transport, extracellular	SLC7A6
r1779	7.23838	0.0785866	0.877411	0.992331	7.28 +/- 1.27	7.2 +/- 1.29	Y+Lat2 Utilized Transport	gln_L[c] + na1[e] + tyr_L[e]	->	gln_L[e] + na1[c] + tyr_L[c]	Transport, extracellular	SLC7A6
r1780	5.23664	-0.178548	0.80354	0.992331	5.15 +/- 1.67	5.33 +/- 1.96	Y+Lat2 Utilized Transport	na1[e] + ser_L[c] + tyr_L[e]	->	na1[c] + ser_L[e] + tyr_L[c]	Transport, extracellular	SLC7A6
r1781	-3.94925	-1.5708	0.644623	0.951311	-4.7 +/- 8.6	-3.13 +/- 8.63	Y+Lat2 Utilized Transport	met_L[c] + na1[e] + tyr_L[e]	->	met_L[e] + na1[c] + tyr_L[c]	Transport, extracellular	SLC7A6
r1782	6.68331	0.609197	0.125221	0.926471	6.98 +/- 1.34	6.37 +/- 0.13	Y+Lat2 Utilized Transport	na1[e] + trp_L[c] + tyr_L[e]	->	na1[c] + trp_L[e] + tyr_L[c]	Transport, extracellular	SLC7A6
r1783	-3.63841	-4.00409	0.143355	0.926471	-5.56 +/- 5.63	-1.56 +/- 7.85	Y+Lat2 Utilized Transport	na1[e] + phe_L[c] + tyr_L[e]	->	na1[c] + phe_L[e] + tyr_L[c]	Transport, extracellular	SLC7A6
r1784	7.574	-0.340711	0.579385	0.93269	7.41 +/- 1.46	7.75 +/- 1.64	Y+Lat2 Utilized Transport	cys_L[c] + na1[e] + tyr_L[e]	->	cys_L[e] + na1[c] + tyr_L[c]	Transport, extracellular	SLC7A6
r1785	-4.38317	1.67395	0.677007	0.965441	-3.58 +/- 9.85	-5.25 +/- 10.5	Y+Lat2 Utilized Transport	leu_L[c] + na1[e] + tyr_L[e]	->	leu_L[e] + na1[c] + tyr_L[c]	Transport, extracellular	SLC7A6
r1786	6.15518	-0.227024	0.777944	0.988825	6.05 +/- 1.84	6.27 +/- 2.23	Y+Lat2 Utilized Transport	na1[e] + pro_L[c] + tyr_L[e]	->	na1[c] + pro_L[e] + tyr_L[c]	Transport, extracellular	SLC7A6
r1787	7.44112	1.00084	0.0781437	0.926471	7.92 +/- 1.68	6.92 +/- 0.96	Y+Lat2 Utilized Transport	asn_L[c] + na1[e] + tyr_L[e]	->	asn_L[e] + na1[c] + tyr_L[c]	Transport, extracellular	SLC7A6
r1788	6.78863	0.927188	0.105676	0.926471	7.23 +/- 1.59	6.31 +/- 1.17	Y+Lat2 Utilized Transport	na1[e] + tyr_L[e] + val_L[c]	->	na1[c] + tyr_L[c] + val_L[e]	Transport, extracellular	SLC7A6
r1789	6.11644	0.680544	0.193345	0.926471	6.44 +/- 1.68	5.76 +/- 0.65	Y+Lat2 Utilized Transport	na1[e] + thr_L[c] + tyr_L[e]	->	na1[c] + thr_L[e] + tyr_L[c]	Transport, extracellular	SLC7A6
r1790	6.77673	-0.276827	0.309261	0.926471	6.64 +/- 0	6.92 +/- 0.96	Y+Lat2 Utilized Transport	hom_L[c] + na1[e] + tyr_L[e]	->	hom_L[e] + na1[c] + tyr_L[c]	Transport, extracellular	SLC7A6
r1791	7.1134	0.902977	0.0404752	0.926471	7.55 +/- 1.46	6.64 +/- 0	Y+Lat2 Utilized Transport	ile_L[c] + na1[e] + tyr_L[e]	->	ile_L[e] + na1[c] + tyr_L[c]	Transport, extracellular	SLC7A6
r1792	7.17536	-0.0425888	0.93277	0.992331	7.15 +/- 1.25	7.2 +/- 1.29	Y+Lat2 Utilized Transport	cys_L[e] + gly[c] + na1[e]	->	cys_L[c] + gly[e] + na1[c]	Transport, extracellular	SLC7A6
r1796	6.03781	1.16488	0.0525346	0.926471	6.6 +/- 1.98	5.43 +/- 0.38	Y+Lat2 Utilized Transport	cys_L[e] + met_L[c] + na1[e]	->	cys_L[c] + met_L[e] + na1[c]	Transport, extracellular	SLC7A6
r1797	4.86792	1.49036	0.144985	0.926471	5.58 +/- 2.87	4.09 +/- 2.09	Y+Lat2 Utilized Transport	cys_L[e] + na1[e] + trp_L[c]	->	cys_L[c] + na1[c] + trp_L[e]	Transport, extracellular	SLC7A6
r1798	6.65142	0.389268	0.444186	0.93269	6.84 +/- 1.41	6.45 +/- 1.11	Y+Lat2 Utilized Transport	cys_L[e] + na1[e] + phe_L[c]	->	cys_L[c] + na1[c] + phe_L[e]	Transport, extracellular	SLC7A6
r1799	-5.45738	6.04053	0.114441	0.926471	-2.56 +/- 10.65	-8.6 +/- 7.93	Y+Lat2 Utilized Transport	cys_L[e] + na1[e] + tyr_L[c]	->	cys_L[c] + na1[c] + tyr_L[e]	Transport, extracellular	SLC7A6
r1800	6.62299	0.252139	0.57226	0.93269	6.74 +/- 1.13	6.49 +/- 1.1	Y+Lat2 Utilized Transport	cys_L[e] + leu_L[c] + na1[e]	->	cys_L[c] + leu_L[e] + na1[c]	Transport, extracellular	SLC7A6
r1801	6.77673	0.255533	0.348747	0.926471	6.9 +/- 0.92	6.64 +/- 0	Y+Lat2 Utilized Transport	cys_L[e] + na1[e] + pro_L[c]	->	cys_L[c] + na1[c] + pro_L[e]	Transport, extracellular	SLC7A6
r1803	6.8123	-0.0134968	0.972301	0.992331	6.81 +/- 0.95	6.82 +/- 0.99	Y+Lat2 Utilized Transport	cys_L[e] + na1[e] + val_L[c]	->	cys_L[c] + na1[c] + val_L[e]	Transport, extracellular	SLC7A6
r1805	5.046	-0.289466	0.147021	0.926471	4.91 +/- 0	5.2 +/- 0.68	Y+Lat2 Utilized Transport	cys_L[e] + hom_L[c] + na1[e]	->	cys_L[c] + hom_L[e] + na1[c]	Transport, extracellular	SLC7A6
r1806	6.05335	-0.201945	0.698762	0.965441	5.96 +/- 1.31	6.16 +/- 1.31	Y+Lat2 Utilized Transport	cys_L[e] + ile_L[c] + na1[e]	->	cys_L[c] + ile_L[e] + na1[c]	Transport, extracellular	SLC7A6
r1807	7.04249	-0.298122	0.504238	0.93269	6.9 +/- 0.92	7.2 +/- 1.29	Y+Lat2 Utilized Transport	gly[c] + leu_L[e] + na1[e]	->	gly[e] + leu_L[c] + na1[c]	Transport, extracellular	SLC7A6
r1808	4.15366	-0.563094	0.691196	0.965441	3.88 +/- 3.49	4.45 +/- 3.68	Y+Lat2 Utilized Transport	ala_L[c] + leu_L[e] + na1[e]	->	ala_L[e] + leu_L[c] + na1[c]	Transport, extracellular	SLC7A6
r1809	-5.63696	-2.71101	0.49823	0.93269	-6.94 +/- 9.43	-4.23 +/- 10.78	Y+Lat2 Utilized Transport	gln_L[c] + leu_L[e] + na1[e]	->	gln_L[e] + leu_L[c] + na1[c]	Transport, extracellular	SLC7A6
r1810	7.45103	0.228516	0.704067	0.966704	7.56 +/- 1.67	7.33 +/- 1.33	Y+Lat2 Utilized Transport	leu_L[e] + na1[e] + ser_L[c]	->	leu_L[c] + na1[c] + ser_L[e]	Transport, extracellular	SLC7A6
r1811	6.1101	-0.0666686	0.917957	0.992331	6.08 +/- 1.35	6.14 +/- 1.9	Y+Lat2 Utilized Transport	leu_L[e] + met_L[c] + na1[e]	->	leu_L[c] + met_L[e] + na1[c]	Transport, extracellular	SLC7A6
r1813	6.02403	-0.0904436	0.904298	0.992331	5.98 +/- 1.87	6.07 +/- 1.93	Y+Lat2 Utilized Transport	leu_L[e] + na1[e] + phe_L[c]	->	leu_L[c] + na1[c] + phe_L[e]	Transport, extracellular	SLC7A6
r1814	-2.81459	-2.43077	0.34795	0.926471	-3.98 +/- 6.06	-1.55 +/- 6.96	Y+Lat2 Utilized Transport	leu_L[e] + na1[e] + tyr_L[c]	->	leu_L[c] + na1[c] + tyr_L[e]	Transport, extracellular	SLC7A6
r1815	7.04249	0.234239	0.600433	0.933256	7.15 +/- 1.25	6.92 +/- 0.96	Y+Lat2 Utilized Transport	cys_L[c] + leu_L[e] + na1[e]	->	cys_L[e] + leu_L[c] + na1[c]	Transport, extracellular	SLC7A6
r1816	5.22031	0.569665	0.467502	0.93269	5.49 +/- 2.17	4.92 +/- 1.73	Y+Lat2 Utilized Transport	leu_L[e] + na1[e] + pro_L[c]	->	leu_L[c] + na1[c] + pro_L[e]	Transport, extracellular	SLC7A6
r1817	6.348	0.681069	0.13033	0.926471	6.67 +/- 1.5	5.99 +/- 0.3	Y+Lat2 Utilized Transport	asn_L[c] + leu_L[e] + na1[e]	->	asn_L[e] + leu_L[c] + na1[c]	Transport, extracellular	SLC7A6
r1818	6.90961	-0.0212944	0.954846	0.992331	6.9 +/- 0.92	6.92 +/- 0.96	Y+Lat2 Utilized Transport	leu_L[e] + na1[e] + val_L[c]	->	leu_L[c] + na1[c] + val_L[e]	Transport, extracellular	SLC7A6
r1819	5.89992	-0.268229	0.522301	0.93269	5.77 +/- 0.61	6.04 +/- 1.37	Y+Lat2 Utilized Transport	leu_L[e] + na1[e] + thr_L[c]	->	leu_L[c] + na1[c] + thr_L[e]	Transport, extracellular	SLC7A6
r1820	6.90961	-0.0212944	0.954846	0.992331	6.9 +/- 0.92	6.92 +/- 0.96	Y+Lat2 Utilized Transport	hom_L[c] + leu_L[e] + na1[e]	->	hom_L[e] + leu_L[c] + na1[c]	Transport, extracellular	SLC7A6
r1821	7.04249	-0.298122	0.504238	0.93269	6.9 +/- 0.92	7.2 +/- 1.29	Y+Lat2 Utilized Transport	ile_L[c] + leu_L[e] + na1[e]	->	ile_L[e] + leu_L[c] + na1[c]	Transport, extracellular	SLC7A6
r1822	4.74146	-1.19943	0.189794	0.926471	4.17 +/- 1.98	5.37 +/- 2.55	Y+Lat2 Utilized Transport	gly[c] + na1[e] + pro_L[e]	->	gly[e] + na1[c] + pro_L[c]	Transport, extracellular	SLC7A6
r1823	7.04249	0.234239	0.600433	0.933256	7.15 +/- 1.25	6.92 +/- 0.96	Y+Lat2 Utilized Transport	ala_L[c] + na1[e] + pro_L[e]	->	ala_L[e] + na1[c] + pro_L[c]	Transport, extracellular	SLC7A6
r1824	6.97295	0.100505	0.796451	0.992331	7.02 +/- 0.99	6.92 +/- 0.96	Y+Lat2 Utilized Transport	gln_L[c] + na1[e] + pro_L[e]	->	gln_L[e] + na1[c] + pro_L[c]	Transport, extracellular	SLC7A6
r1825	5.01063	0.84001	0.149792	0.926471	5.41 +/- 1.88	4.57 +/- 0.68	Y+Lat2 Utilized Transport	na1[e] + pro_L[e] + ser_L[c]	->	na1[c] + pro_L[c] + ser_L[e]	Transport, extracellular	SLC7A6
r1826	5.5956	0.210995	0.66598	0.960581	5.7 +/- 1.49	5.49 +/- 0.86	Y+Lat2 Utilized Transport	met_L[c] + na1[e] + pro_L[e]	->	met_L[e] + na1[c] + pro_L[c]	Transport, extracellular	SLC7A6
r1827	7.03196	-0.0400166	0.920204	0.992331	7.01 +/- 0.98	7.05 +/- 1.02	Y+Lat2 Utilized Transport	na1[e] + pro_L[e] + trp_L[c]	->	na1[c] + pro_L[c] + trp_L[e]	Transport, extracellular	SLC7A6
r1828	6.90947	-0.0213108	0.954814	0.992331	6.9 +/- 0.92	6.92 +/- 0.96	Y+Lat2 Utilized Transport	na1[e] + phe_L[c] + pro_L[e]	->	na1[c] + phe_L[e] + pro_L[c]	Transport, extracellular	SLC7A6
r1829	6.86091	-0.452191	0.145151	0.926471	6.64 +/- 0	7.1 +/- 1.09	Y+Lat2 Utilized Transport	na1[e] + pro_L[e] + tyr_L[c]	->	na1[c] + pro_L[c] + tyr_L[e]	Transport, extracellular	SLC7A6
r1830	-0.262455	0.630326	0.807014	0.992331	0.04 +/- 6.61	-0.59 +/- 6.45	Y+Lat2 Utilized Transport	cys_L[c] + na1[e] + pro_L[e]	->	cys_L[e] + na1[c] + pro_L[c]	Transport, extracellular	SLC7A6
r1831	1.38538	-1.39282	0.235202	0.926471	0.72 +/- 2.62	2.11 +/- 3.22	Y+Lat2 Utilized Transport	leu_L[c] + na1[e] + pro_L[e]	->	leu_L[e] + na1[c] + pro_L[c]	Transport, extracellular	SLC7A6
r1832	6.77673	-0.276827	0.309261	0.926471	6.64 +/- 0	6.92 +/- 0.96	Y+Lat2 Utilized Transport	asn_L[c] + na1[e] + pro_L[e]	->	asn_L[e] + na1[c] + pro_L[c]	Transport, extracellular	SLC7A6
r1833	5.42954	0.480816	0.226488	0.926471	5.66 +/- 1.36	5.18 +/- 0	Y+Lat2 Utilized Transport	na1[e] + pro_L[e] + val_L[c]	->	na1[c] + pro_L[c] + val_L[e]	Transport, extracellular	SLC7A6
r1834	5.324	-0.0044652	0.995716	0.99686	5.32 +/- 1.85	5.33 +/- 2.35	Y+Lat2 Utilized Transport	na1[e] + pro_L[e] + thr_L[c]	->	na1[c] + pro_L[c] + thr_L[e]	Transport, extracellular	SLC7A6
r1835	7.15469	-1.06423	0.0208857	0.926471	6.64 +/- 0	7.71 +/- 1.58	Y+Lat2 Utilized Transport	hom_L[c] + na1[e] + pro_L[e]	->	hom_L[e] + na1[c] + pro_L[c]	Transport, extracellular	SLC7A6
r1836	6.33778	-0.636902	0.370753	0.932265	6.03 +/- 1.42	6.67 +/- 2.1	Y+Lat2 Utilized Transport	ile_L[c] + na1[e] + pro_L[e]	->	ile_L[e] + na1[c] + pro_L[c]	Transport, extracellular	SLC7A6
r1837	-8.17789	-1.29882	0.682382	0.965441	-8.8 +/- 7.88	-7.5 +/- 8.19	Y+Lat2 Utilized Transport	asn_L[e] + gly[c] + na1[e]	->	asn_L[c] + gly[e] + na1[c]	Transport, extracellular	SLC7A6
r1841	6.90961	-0.0212944	0.954846	0.992331	6.9 +/- 0.92	6.92 +/- 0.96	Y+Lat2 Utilized Transport	asn_L[e] + met_L[c] + na1[e]	->	asn_L[c] + met_L[e] + na1[c]	Transport, extracellular	SLC7A6
r1842	7.27203	0.234217	0.653182	0.956205	7.38 +/- 1.41	7.15 +/- 1.19	Y+Lat2 Utilized Transport	asn_L[e] + na1[e] + trp_L[c]	->	asn_L[c] + na1[c] + trp_L[e]	Transport, extracellular	SLC7A6
r1843	6.72743	-0.310002	0.534842	0.93269	6.58 +/- 1.04	6.89 +/- 1.45	Y+Lat2 Utilized Transport	asn_L[e] + na1[e] + phe_L[c]	->	asn_L[c] + na1[c] + phe_L[e]	Transport, extracellular	SLC7A6
r1844	6.66666	0.325042	0.540212	0.93269	6.82 +/- 1.49	6.5 +/- 1.13	Y+Lat2 Utilized Transport	asn_L[e] + na1[e] + tyr_L[c]	->	asn_L[c] + na1[c] + tyr_L[e]	Transport, extracellular	SLC7A6
r1846	6.6787	0.552453	0.155519	0.926471	6.94 +/- 1.31	6.39 +/- 0.13	Y+Lat2 Utilized Transport	asn_L[e] + leu_L[c] + na1[e]	->	asn_L[c] + leu_L[e] + na1[c]	Transport, extracellular	SLC7A6
r1847	6.89377	0.48061	0.167318	0.926471	7.12 +/- 1.18	6.64 +/- 0	Y+Lat2 Utilized Transport	asn_L[e] + na1[e] + pro_L[c]	->	asn_L[c] + na1[c] + pro_L[e]	Transport, extracellular	SLC7A6
r1848	3.50907	0.459165	0.611037	0.938917	3.73 +/- 2.77	3.27 +/- 1.58	Y+Lat2 Utilized Transport	asn_L[e] + na1[e] + val_L[c]	->	asn_L[c] + na1[c] + val_L[e]	Transport, extracellular	SLC7A6
r1851	6.79408	-0.0485781	0.901	0.992331	6.77 +/- 0.96	6.82 +/- 0.99	Y+Lat2 Utilized Transport	asn_L[e] + ile_L[c] + na1[e]	->	asn_L[c] + ile_L[e] + na1[c]	Transport, extracellular	SLC7A6
r1852	6.84098	0.121695	0.683848	0.965441	6.9 +/- 0.92	6.78 +/- 0.46	Y+Lat2 Utilized Transport	gly[c] + na1[e] + val_L[e]	->	gly[e] + na1[c] + val_L[c]	Transport, extracellular	SLC7A6
r1853	6.77673	0.255533	0.348747	0.926471	6.9 +/- 0.92	6.64 +/- 0	Y+Lat2 Utilized Transport	ala_L[c] + na1[e] + val_L[e]	->	ala_L[e] + na1[c] + val_L[c]	Transport, extracellular	SLC7A6
r1854	4.11282	0.468988	0.614247	0.940411	4.34 +/- 2.59	3.87 +/- 2.05	Y+Lat2 Utilized Transport	gln_L[c] + na1[e] + val_L[e]	->	gln_L[e] + na1[c] + val_L[c]	Transport, extracellular	SLC7A6
r1856	6.11988	1.33801	0.0848646	0.926471	6.76 +/- 2.25	5.42 +/- 1.43	Y+Lat2 Utilized Transport	met_L[c] + na1[e] + val_L[e]	->	met_L[e] + na1[c] + val_L[c]	Transport, extracellular	SLC7A6
r1857	5.31768	0.511625	0.257673	0.926471	5.56 +/- 1.47	5.05 +/- 0.5	Y+Lat2 Utilized Transport	na1[e] + trp_L[c] + val_L[e]	->	na1[c] + trp_L[e] + val_L[c]	Transport, extracellular	SLC7A6
r1858	-6.88168	-8.39564	0.00638447	0.926471	-10.91 +/- 0	-2.52 +/- 10.41	Y+Lat2 Utilized Transport	na1[e] + phe_L[c] + val_L[e]	->	na1[c] + phe_L[e] + val_L[c]	Transport, extracellular	SLC7A6
r1859	6.84046	-0.409591	0.16196	0.926471	6.64 +/- 0	7.05 +/- 1.03	Y+Lat2 Utilized Transport	na1[e] + tyr_L[c] + val_L[e]	->	na1[c] + tyr_L[e] + val_L[c]	Transport, extracellular	SLC7A6
r1860	-8.00901	-0.913914	0.750161	0.977357	-8.45 +/- 6.32	-7.53 +/- 8.17	Y+Lat2 Utilized Transport	cys_L[c] + na1[e] + val_L[e]	->	cys_L[e] + na1[c] + val_L[c]	Transport, extracellular	SLC7A6
r1861	6.10969	0.0428019	0.930429	0.992331	6.13 +/- 1.21	6.09 +/- 1.25	Y+Lat2 Utilized Transport	leu_L[c] + na1[e] + val_L[e]	->	leu_L[e] + na1[c] + val_L[c]	Transport, extracellular	SLC7A6
r1862	6.90961	-0.0212944	0.954846	0.992331	6.9 +/- 0.92	6.92 +/- 0.96	Y+Lat2 Utilized Transport	na1[e] + pro_L[c] + val_L[e]	->	na1[c] + pro_L[e] + val_L[c]	Transport, extracellular	SLC7A6
r1863	7.04249	0.234239	0.600433	0.933256	7.15 +/- 1.25	6.92 +/- 0.96	Y+Lat2 Utilized Transport	asn_L[c] + na1[e] + val_L[e]	->	asn_L[e] + na1[c] + val_L[c]	Transport, extracellular	SLC7A6
r1864	7.13981	0.0314912	0.947238	0.992331	7.15 +/- 1.25	7.12 +/- 1.14	Y+Lat2 Utilized Transport	na1[e] + thr_L[c] + val_L[e]	->	na1[c] + thr_L[e] + val_L[c]	Transport, extracellular	SLC7A6
r1865	6.89377	0.0116997	0.973716	0.992331	6.9 +/- 0.92	6.89 +/- 0.84	Y+Lat2 Utilized Transport	hom_L[c] + na1[e] + val_L[e]	->	hom_L[e] + na1[c] + val_L[c]	Transport, extracellular	SLC7A6
r1872	6.90961	0.511066	0.165553	0.926471	7.15 +/- 1.25	6.64 +/- 0	Y+Lat2 Utilized Transport	na1[e] + thr_L[e] + trp_L[c]	->	na1[c] + thr_L[c] + trp_L[e]	Transport, extracellular	SLC7A6
r1873	-0.784049	-2.79854	0.459792	0.93269	-2.13 +/- 9.28	0.67 +/- 9.82	Y+Lat2 Utilized Transport	na1[e] + phe_L[c] + thr_L[e]	->	na1[c] + phe_L[e] + thr_L[c]	Transport, extracellular	SLC7A6
r1874	3.95137	-0.376338	0.722744	0.972557	3.77 +/- 2.4	4.15 +/- 2.96	Y+Lat2 Utilized Transport	na1[e] + thr_L[e] + tyr_L[c]	->	na1[c] + thr_L[c] + tyr_L[e]	Transport, extracellular	SLC7A6
r1876	6.77673	0.255533	0.348747	0.926471	6.9 +/- 0.92	6.64 +/- 0	Y+Lat2 Utilized Transport	leu_L[c] + na1[e] + thr_L[e]	->	leu_L[e] + na1[c] + thr_L[c]	Transport, extracellular	SLC7A6
r1877	-6.99333	2.53051	0.418867	0.93269	-5.78 +/- 8.62	-8.31 +/- 6.98	Y+Lat2 Utilized Transport	na1[e] + pro_L[c] + thr_L[e]	->	na1[c] + pro_L[e] + thr_L[c]	Transport, extracellular	SLC7A6
r1880	-2.10084	3.06655	0.178181	0.926471	-0.63 +/- 6.59	-3.7 +/- 4.44	Y+Lat2 Utilized Transport	hom_L[c] + na1[e] + thr_L[e]	->	hom_L[e] + na1[c] + thr_L[c]	Transport, extracellular	SLC7A6
r1881	6.90961	-0.0212944	0.954846	0.992331	6.9 +/- 0.92	6.92 +/- 0.96	Y+Lat2 Utilized Transport	ile_L[c] + na1[e] + thr_L[e]	->	ile_L[e] + na1[c] + thr_L[c]	Transport, extracellular	SLC7A6
r1884	6.77673	0.255533	0.348747	0.926471	6.9 +/- 0.92	6.64 +/- 0	Y+Lat2 Utilized Transport	gln_L[c] + hom_L[e] + na1[e]	->	gln_L[e] + hom_L[c] + na1[c]	Transport, extracellular	SLC7A6
r1885	6.77673	0.255533	0.348747	0.926471	6.9 +/- 0.92	6.64 +/- 0	Y+Lat2 Utilized Transport	hom_L[e] + na1[e] + ser_L[c]	->	hom_L[c] + na1[c] + ser_L[e]	Transport, extracellular	SLC7A6
r1886	6.77673	0.255533	0.348747	0.926471	6.9 +/- 0.92	6.64 +/- 0	Y+Lat2 Utilized Transport	hom_L[e] + met_L[c] + na1[e]	->	hom_L[c] + met_L[e] + na1[c]	Transport, extracellular	SLC7A6
r1887	4.25217	0.191651	0.83312	0.992331	4.34 +/- 2.49	4.15 +/- 2.06	Y+Lat2 Utilized Transport	hom_L[e] + na1[e] + trp_L[c]	->	hom_L[c] + na1[c] + trp_L[e]	Transport, extracellular	SLC7A6
r1888	5.39323	-0.178152	0.584754	0.93269	5.31 +/- 0.76	5.49 +/- 0.86	Y+Lat2 Utilized Transport	hom_L[e] + na1[e] + phe_L[c]	->	hom_L[c] + na1[c] + phe_L[e]	Transport, extracellular	SLC7A6
r1889	-1.64928	-2.32756	0.324865	0.926471	-2.77 +/- 5.36	-0.44 +/- 6.49	Y+Lat2 Utilized Transport	hom_L[e] + na1[e] + tyr_L[c]	->	hom_L[c] + na1[c] + tyr_L[e]	Transport, extracellular	SLC7A6
r1890	6.90961	0.511066	0.165552	0.926471	7.15 +/- 1.25	6.64 +/- 0	Y+Lat2 Utilized Transport	cys_L[c] + hom_L[e] + na1[e]	->	cys_L[e] + hom_L[c] + na1[c]	Transport, extracellular	SLC7A6
r1891	-2.76464	-3.31077	0.100579	0.926471	-4.35 +/- 3.3	-1.04 +/- 6.3	Y+Lat2 Utilized Transport	hom_L[e] + leu_L[c] + na1[e]	->	hom_L[c] + leu_L[e] + na1[c]	Transport, extracellular	SLC7A6
r1893	6.09102	-0.0781402	0.900852	0.992331	6.05 +/- 1.53	6.13 +/- 1.64	Y+Lat2 Utilized Transport	asn_L[c] + hom_L[e] + na1[e]	->	asn_L[e] + hom_L[c] + na1[c]	Transport, extracellular	SLC7A6
r1894	7.04249	0.234239	0.600433	0.933256	7.15 +/- 1.25	6.92 +/- 0.96	Y+Lat2 Utilized Transport	hom_L[e] + na1[e] + val_L[c]	->	hom_L[c] + na1[c] + val_L[e]	Transport, extracellular	SLC7A6
r1896	7.00606	0.69654	0.080167	0.926471	7.34 +/- 1.33	6.64 +/- 0	Y+Lat2 Utilized Transport	hom_L[e] + ile_L[c] + na1[e]	->	hom_L[c] + ile_L[e] + na1[c]	Transport, extracellular	SLC7A6
r1897	6.90961	0.511066	0.165552	0.926471	7.15 +/- 1.25	6.64 +/- 0	Y+Lat2 Utilized Transport	gly[c] + ile_L[e] + na1[e]	->	gly[e] + ile_L[c] + na1[c]	Transport, extracellular	SLC7A6
r1899	4.48395	0.439249	0.542593	0.93269	4.69 +/- 2.1	4.26 +/- 1.44	Y+Lat2 Utilized Transport	gln_L[c] + ile_L[e] + na1[e]	->	gln_L[e] + ile_L[c] + na1[c]	Transport, extracellular	SLC7A6
r1900	5.10754	0.385527	0.0875087	0.926471	5.29 +/- 0.73	4.91 +/- 0	Y+Lat2 Utilized Transport	ile_L[e] + na1[e] + ser_L[c]	->	ile_L[c] + na1[c] + ser_L[e]	Transport, extracellular	SLC7A6
r1901	6.77673	0.255533	0.348747	0.926471	6.9 +/- 0.92	6.64 +/- 0	Y+Lat2 Utilized Transport	ile_L[e] + met_L[c] + na1[e]	->	ile_L[c] + met_L[e] + na1[c]	Transport, extracellular	SLC7A6
r1902	-6.65693	3.27182	0.344291	0.926471	-5.09 +/- 9.9	-8.36 +/- 7.13	Y+Lat2 Utilized Transport	ile_L[e] + na1[e] + trp_L[c]	->	ile_L[c] + na1[c] + trp_L[e]	Transport, extracellular	SLC7A6
r1903	-1.39901	2.00925	0.453689	0.93269	-0.43 +/- 6.66	-2.44 +/- 6.86	Y+Lat2 Utilized Transport	ile_L[e] + na1[e] + phe_L[c]	->	ile_L[c] + na1[c] + phe_L[e]	Transport, extracellular	SLC7A6
r1904	6.77673	0.255533	0.348747	0.926471	6.9 +/- 0.92	6.64 +/- 0	Y+Lat2 Utilized Transport	ile_L[e] + na1[e] + tyr_L[c]	->	ile_L[c] + na1[c] + tyr_L[e]	Transport, extracellular	SLC7A6
r1905	7.30823	0.745309	0.166909	0.926471	7.67 +/- 1.6	6.92 +/- 0.96	Y+Lat2 Utilized Transport	cys_L[c] + ile_L[e] + na1[e]	->	cys_L[e] + ile_L[c] + na1[c]	Transport, extracellular	SLC7A6
r1906	-6.58905	0.174446	0.958398	0.992331	-6.51 +/- 8.79	-6.68 +/- 8.12	Y+Lat2 Utilized Transport	ile_L[e] + leu_L[c] + na1[e]	->	ile_L[c] + leu_L[e] + na1[c]	Transport, extracellular	SLC7A6
r1907	-8.47773	1.4726	0.653065	0.956205	-7.77 +/- 8.34	-9.24 +/- 8.23	Y+Lat2 Utilized Transport	ile_L[e] + na1[e] + pro_L[c]	->	ile_L[c] + na1[c] + pro_L[e]	Transport, extracellular	SLC7A6
r1908	6.90961	-0.0212944	0.954846	0.992331	6.9 +/- 0.92	6.92 +/- 0.96	Y+Lat2 Utilized Transport	asn_L[c] + ile_L[e] + na1[e]	->	asn_L[e] + ile_L[c] + na1[c]	Transport, extracellular	SLC7A6
r1909	4.91003	0.0514449	0.925792	0.992331	4.93 +/- 1.64	4.88 +/- 1.05	Y+Lat2 Utilized Transport	ile_L[e] + na1[e] + val_L[c]	->	ile_L[c] + na1[c] + val_L[e]	Transport, extracellular	SLC7A6
r1910	5.00987	-0.63459	0.527504	0.93269	4.71 +/- 2.49	5.34 +/- 2.57	Y+Lat2 Utilized Transport	ile_L[e] + na1[e] + thr_L[c]	->	ile_L[c] + na1[c] + thr_L[e]	Transport, extracellular	SLC7A6
r1912	-1.41911	-2.39388	0.446812	0.93269	-2.57 +/- 7.41	-0.17 +/- 8.45	Y+Lat2 Utilized Transport	gly[e] + lys_L[c] + na1[e]	->	gly[c] + lys_L[e] + na1[c]	Transport, extracellular	SLC7A6
r1913	3.2618	0.347946	0.737346	0.972746	3.43 +/- 2.69	3.08 +/- 2.54	Y+Lat2 Utilized Transport	arg_L[c] + gly[e] + na1[e]	->	arg_L[e] + gly[c] + na1[c]	Transport, extracellular	SLC7A6
r1914	-6.23163	-5.40633	0.166246	0.926471	-8.83 +/- 8.82	-3.42 +/- 10.58	Y+Lat2 Utilized Transport	gly[e] + na1[e] + orn[c]	->	gly[c] + na1[c] + orn[e]	Transport, extracellular	SLC7A6
r1915	5.32294	0.276419	0.688969	0.965441	5.46 +/- 1.73	5.18 +/- 1.75	Y+Lat2 Utilized Transport	gly[e] + his_L[c] + na1[e]	->	gly[c] + his_L[e] + na1[c]	Transport, extracellular	SLC7A6
r1916	-1.81713	4.63566	0.127246	0.926471	0.41 +/- 8.11	-4.23 +/- 6.81	Y+Lat2 Utilized Transport	citr_L[c] + gly[e] + na1[e]	->	citr_L[e] + gly[c] + na1[c]	Transport, extracellular	SLC7A6
r1917	5.94883	-0.0252223	0.978316	0.992647	5.94 +/- 2.57	5.96 +/- 2.08	Y+Lat2 Utilized Transport	ala_L[e] + lys_L[c] + na1[e]	->	ala_L[c] + lys_L[e] + na1[c]	Transport, extracellular	SLC7A6
r1918	4.32316	0.0146778	0.981516	0.993682	4.33 +/- 1.32	4.32 +/- 1.85	Y+Lat2 Utilized Transport	ala_L[e] + arg_L[c] + na1[e]	->	ala_L[c] + arg_L[e] + na1[c]	Transport, extracellular	SLC7A6
r1919	-4.97406	-1.19155	0.745883	0.977357	-5.55 +/- 8.66	-4.35 +/- 9.97	Y+Lat2 Utilized Transport	ala_L[e] + na1[e] + orn[c]	->	ala_L[c] + na1[c] + orn[e]	Transport, extracellular	SLC7A6
r1920	6.685	0.0791176	0.447309	0.93269	6.72 +/- 0.29	6.64 +/- 0	Y+Lat2 Utilized Transport	ala_L[e] + his_L[c] + na1[e]	->	ala_L[c] + his_L[e] + na1[c]	Transport, extracellular	SLC7A6
r1921	-3.93771	3.36311	0.117352	0.926471	-2.32 +/- 6.69	-5.69 +/- 3.15	Y+Lat2 Utilized Transport	ala_L[e] + citr_L[c] + na1[e]	->	ala_L[c] + citr_L[e] + na1[c]	Transport, extracellular	SLC7A6
r1922	-0.772344	-1.92224	0.652542	0.956205	-1.7 +/- 11.38	0.23 +/- 10.13	Y+Lat2 Utilized Transport	gln_L[e] + lys_L[c] + na1[e]	->	gln_L[c] + lys_L[e] + na1[c]	Transport, extracellular	SLC7A6
r1923	5.35177	0.234356	0.530208	0.93269	5.46 +/- 1.06	5.23 +/- 0.76	Y+Lat2 Utilized Transport	arg_L[c] + gln_L[e] + na1[e]	->	arg_L[e] + gln_L[c] + na1[c]	Transport, extracellular	SLC7A6
r1924	-4.58692	-0.737015	0.870075	0.992331	-4.94 +/- 11.42	-4.2 +/- 11.42	Y+Lat2 Utilized Transport	gln_L[e] + na1[e] + orn[c]	->	gln_L[c] + na1[c] + orn[e]	Transport, extracellular	SLC7A6
r1925	4.18257	0.336402	0.631022	0.948202	4.34 +/- 2.09	4.01 +/- 1.31	Y+Lat2 Utilized Transport	gln_L[e] + his_L[c] + na1[e]	->	gln_L[c] + his_L[e] + na1[c]	Transport, extracellular	SLC7A6
r1926	5.42343	0.225056	0.764395	0.983692	5.53 +/- 2.13	5.31 +/- 1.6	Y+Lat2 Utilized Transport	citr_L[c] + gln_L[e] + na1[e]	->	citr_L[e] + gln_L[c] + na1[c]	Transport, extracellular	SLC7A6
r1929	-5.24087	-1.65591	0.642425	0.950142	-6.04 +/- 8	-4.38 +/- 10.02	Y+Lat2 Utilized Transport	na1[e] + orn[c] + ser_L[e]	->	na1[c] + orn[e] + ser_L[c]	Transport, extracellular	SLC7A6
r1930	-8.57186	1.33707	0.675914	0.965441	-7.93 +/- 8.65	-9.27 +/- 7.43	Y+Lat2 Utilized Transport	his_L[c] + na1[e] + ser_L[e]	->	his_L[e] + na1[c] + ser_L[c]	Transport, extracellular	SLC7A6
r1931	-7.81838	4.58063	0.205657	0.926471	-5.62 +/- 10.28	-10.2 +/- 7.41	Y+Lat2 Utilized Transport	citr_L[c] + na1[e] + ser_L[e]	->	citr_L[e] + na1[c] + ser_L[c]	Transport, extracellular	SLC7A6
r1932	-1.85797	1.0866	0.665494	0.960581	-1.34 +/- 6.76	-2.42 +/- 5.89	Y+Lat2 Utilized Transport	lys_L[c] + met_L[e] + na1[e]	->	lys_L[e] + met_L[c] + na1[c]	Transport, extracellular	SLC7A6
r1933	1.93609	0.0777274	0.876633	0.992331	1.97 +/- 1.4	1.9 +/- 1.08	Y+Lat2 Utilized Transport	arg_L[c] + met_L[e] + na1[e]	->	arg_L[e] + met_L[c] + na1[c]	Transport, extracellular	SLC7A6
r1934	6.31547	-0.015027	0.977307	0.992331	6.31 +/- 1.24	6.32 +/- 1.42	Y+Lat2 Utilized Transport	met_L[e] + na1[e] + orn[c]	->	met_L[c] + na1[c] + orn[e]	Transport, extracellular	SLC7A6
r1936	7.03173	0.745921	0.0778567	0.926471	7.39 +/- 1.42	6.64 +/- 0	Y+Lat2 Utilized Transport	citr_L[c] + met_L[e] + na1[e]	->	citr_L[e] + met_L[c] + na1[c]	Transport, extracellular	SLC7A6
r1937	6.39983	0.122149	0.880014	0.992331	6.46 +/- 1.92	6.34 +/- 2.17	Y+Lat2 Utilized Transport	lys_L[c] + na1[e] + trp_L[e]	->	lys_L[e] + na1[c] + trp_L[c]	Transport, extracellular	SLC7A6
r1938	6.85921	-0.404329	0.15671	0.926471	6.67 +/- 0.08	7.07 +/- 0.99	Y+Lat2 Utilized Transport	arg_L[c] + na1[e] + trp_L[e]	->	arg_L[e] + na1[c] + trp_L[c]	Transport, extracellular	SLC7A6
r1939	5.87126	0.132486	0.815043	0.992331	5.93 +/- 1.42	5.8 +/- 1.43	Y+Lat2 Utilized Transport	na1[e] + orn[c] + trp_L[e]	->	na1[c] + orn[e] + trp_L[c]	Transport, extracellular	SLC7A6
r1940	4.84887	0.54465	0.359886	0.926471	5.11 +/- 1.84	4.57 +/- 0.96	Y+Lat2 Utilized Transport	his_L[c] + na1[e] + trp_L[e]	->	his_L[e] + na1[c] + trp_L[c]	Transport, extracellular	SLC7A6
r1941	-3.71482	7.76259	0.0605551	0.926471	0.01 +/- 10.71	-7.75 +/- 9.38	Y+Lat2 Utilized Transport	citr_L[c] + na1[e] + trp_L[e]	->	citr_L[e] + na1[c] + trp_L[c]	Transport, extracellular	SLC7A6
r1942	5.87505	-1.21499	0.141102	0.926471	5.29 +/- 1.73	6.51 +/- 2.33	Y+Lat2 Utilized Transport	lys_L[c] + na1[e] + phe_L[e]	->	lys_L[e] + na1[c] + phe_L[c]	Transport, extracellular	SLC7A6
r1943	6.55326	-1.14054	0.0650405	0.926471	6.01 +/- 0.53	7.15 +/- 2.1	Y+Lat2 Utilized Transport	arg_L[c] + na1[e] + phe_L[e]	->	arg_L[e] + na1[c] + phe_L[c]	Transport, extracellular	SLC7A6
r1944	5.11474	-0.498703	0.630807	0.948202	4.88 +/- 2.51	5.37 +/- 2.73	Y+Lat2 Utilized Transport	na1[e] + orn[c] + phe_L[e]	->	na1[c] + orn[e] + phe_L[c]	Transport, extracellular	SLC7A6
r1945	6.77673	0.255533	0.348748	0.926471	6.9 +/- 0.92	6.64 +/- 0	Y+Lat2 Utilized Transport	his_L[c] + na1[e] + phe_L[e]	->	his_L[e] + na1[c] + phe_L[c]	Transport, extracellular	SLC7A6
r1946	0.553594	0.578315	0.832199	0.992331	0.83 +/- 6.93	0.25 +/- 6.9	Y+Lat2 Utilized Transport	citr_L[c] + na1[e] + phe_L[e]	->	citr_L[e] + na1[c] + phe_L[c]	Transport, extracellular	SLC7A6
r1947	-3.00684	0.747608	0.858706	0.992331	-2.65 +/- 10.61	-3.4 +/- 10.68	Y+Lat2 Utilized Transport	lys_L[c] + na1[e] + tyr_L[e]	->	lys_L[e] + na1[c] + tyr_L[c]	Transport, extracellular	SLC7A6
r1948	3.48952	0.747002	0.613077	0.940066	3.85 +/- 3.59	3.1 +/- 3.88	Y+Lat2 Utilized Transport	arg_L[c] + na1[e] + tyr_L[e]	->	arg_L[e] + na1[c] + tyr_L[c]	Transport, extracellular	SLC7A6
r1949	3.55774	-0.285823	0.830848	0.992331	3.42 +/- 3.31	3.71 +/- 3.47	Y+Lat2 Utilized Transport	na1[e] + orn[c] + tyr_L[e]	->	na1[c] + orn[e] + tyr_L[c]	Transport, extracellular	SLC7A6
r1950	4.34176	0.515338	0.52891	0.93269	4.59 +/- 2.53	4.07 +/- 1.38	Y+Lat2 Utilized Transport	his_L[c] + na1[e] + tyr_L[e]	->	his_L[e] + na1[c] + tyr_L[c]	Transport, extracellular	SLC7A6
r1951	-7.71056	0.863871	0.849041	0.992331	-7.3 +/- 11.43	-8.16 +/- 11.58	Y+Lat2 Utilized Transport	citr_L[c] + na1[e] + tyr_L[e]	->	citr_L[e] + na1[c] + tyr_L[c]	Transport, extracellular	SLC7A6
r1952	7.17536	0.489771	0.327107	0.926471	7.41 +/- 1.46	6.92 +/- 0.96	Y+Lat2 Utilized Transport	cys_L[e] + lys_L[c] + na1[e]	->	cys_L[c] + lys_L[e] + na1[c]	Transport, extracellular	SLC7A6
r1953	4.06231	3.75207	0.00387951	0.926471	5.86 +/- 3.31	2.11 +/- 2.63	Y+Lat2 Utilized Transport	arg_L[c] + cys_L[e] + na1[e]	->	arg_L[e] + cys_L[c] + na1[c]	Transport, extracellular	SLC7A6
r1954	-2.06457	7.05455	0.0751712	0.926471	1.32 +/- 9.65	-5.73 +/- 9.79	Y+Lat2 Utilized Transport	cys_L[e] + na1[e] + orn[c]	->	cys_L[c] + na1[c] + orn[e]	Transport, extracellular	SLC7A6
r1955	6.77659	0.255529	0.348774	0.926471	6.9 +/- 0.92	6.64 +/- 0	Y+Lat2 Utilized Transport	cys_L[e] + his_L[c] + na1[e]	->	cys_L[c] + his_L[e] + na1[c]	Transport, extracellular	SLC7A6
r1956	7.04249	0.234239	0.600433	0.933256	7.15 +/- 1.25	6.92 +/- 0.96	Y+Lat2 Utilized Transport	citr_L[c] + cys_L[e] + na1[e]	->	citr_L[e] + cys_L[c] + na1[c]	Transport, extracellular	SLC7A6
r1957	5.39485	0.997448	0.339116	0.926471	5.87 +/- 2.76	4.88 +/- 2.45	Y+Lat2 Utilized Transport	leu_L[e] + lys_L[c] + na1[e]	->	leu_L[c] + lys_L[e] + na1[c]	Transport, extracellular	SLC7A6
r1958	6.90961	-0.0212944	0.954846	0.992331	6.9 +/- 0.92	6.92 +/- 0.96	Y+Lat2 Utilized Transport	arg_L[c] + leu_L[e] + na1[e]	->	arg_L[e] + leu_L[c] + na1[c]	Transport, extracellular	SLC7A6
r1959	6.8325	-0.266243	0.580743	0.93269	6.7 +/- 0.99	6.97 +/- 1.4	Y+Lat2 Utilized Transport	leu_L[e] + na1[e] + orn[c]	->	leu_L[c] + na1[c] + orn[e]	Transport, extracellular	SLC7A6
r1961	3.13151	-2.07121	0.0103	0.926471	2.14 +/- 0	4.21 +/- 2.75	Y+Lat2 Utilized Transport	citr_L[c] + leu_L[e] + na1[e]	->	citr_L[e] + leu_L[c] + na1[c]	Transport, extracellular	SLC7A6
r1962	7.42216	-0.100341	0.861241	0.992331	7.37 +/- 1.39	7.47 +/- 1.5	Y+Lat2 Utilized Transport	lys_L[c] + na1[e] + pro_L[e]	->	lys_L[e] + na1[c] + pro_L[c]	Transport, extracellular	SLC7A6
r1964	-3.64383	1.34234	0.693463	0.965441	-3 +/- 9.06	-4.34 +/- 8.11	Y+Lat2 Utilized Transport	na1[e] + orn[c] + pro_L[e]	->	na1[c] + orn[e] + pro_L[c]	Transport, extracellular	SLC7A6
r1965	4.39122	0.309432	0.629448	0.948202	4.54 +/- 1.8	4.23 +/- 1.38	Y+Lat2 Utilized Transport	his_L[c] + na1[e] + pro_L[e]	->	his_L[e] + na1[c] + pro_L[c]	Transport, extracellular	SLC7A6
r1966	4.20487	-0.721861	0.313542	0.926471	3.86 +/- 1.65	4.58 +/- 1.93	Y+Lat2 Utilized Transport	citr_L[c] + na1[e] + pro_L[e]	->	citr_L[e] + na1[c] + pro_L[c]	Transport, extracellular	SLC7A6
r1967	6.57012	-0.763028	0.402909	0.93269	6.2 +/- 2.15	6.97 +/- 2.43	Y+Lat2 Utilized Transport	asn_L[e] + lys_L[c] + na1[e]	->	asn_L[c] + lys_L[e] + na1[c]	Transport, extracellular	SLC7A6
r1968	4.962	-0.495545	0.282136	0.926471	4.72 +/- 0.87	5.22 +/- 1.38	Y+Lat2 Utilized Transport	arg_L[c] + asn_L[e] + na1[e]	->	arg_L[e] + asn_L[c] + na1[c]	Transport, extracellular	SLC7A6
r1969	6.07176	2.09399	0.0522166	0.926471	7.08 +/- 2.6	4.98 +/- 2.65	Y+Lat2 Utilized Transport	asn_L[e] + na1[e] + orn[c]	->	asn_L[c] + na1[c] + orn[e]	Transport, extracellular	SLC7A6
r1970	3.90766	-2.22138	0.0580234	0.926471	2.84 +/- 2.46	5.06 +/- 3.23	Y+Lat2 Utilized Transport	asn_L[e] + his_L[c] + na1[e]	->	asn_L[c] + his_L[e] + na1[c]	Transport, extracellular	SLC7A6
r1971	5.97705	-0.533137	0.143205	0.926471	5.72 +/- 0.28	6.25 +/- 1.25	Y+Lat2 Utilized Transport	asn_L[e] + citr_L[c] + na1[e]	->	asn_L[c] + citr_L[e] + na1[c]	Transport, extracellular	SLC7A6
r1972	7.45853	-0.407636	0.464583	0.93269	7.26 +/- 1.25	7.67 +/- 1.54	Y+Lat2 Utilized Transport	lys_L[c] + na1[e] + val_L[e]	->	lys_L[e] + na1[c] + val_L[c]	Transport, extracellular	SLC7A6
r1973	-3.76775	0.829948	0.699586	0.965441	-3.37 +/- 5.77	-4.2 +/- 5.06	Y+Lat2 Utilized Transport	arg_L[c] + na1[e] + val_L[e]	->	arg_L[e] + na1[c] + val_L[c]	Transport, extracellular	SLC7A6
r1974	7.16587	1.00388	0.0340334	0.926471	7.65 +/- 1.57	6.64 +/- 0	Y+Lat2 Utilized Transport	na1[e] + orn[c] + val_L[e]	->	na1[c] + orn[e] + val_L[c]	Transport, extracellular	SLC7A6
r1975	5.01453	-0.332146	0.720609	0.972557	4.86 +/- 2.19	5.19 +/- 2.5	Y+Lat2 Utilized Transport	his_L[c] + na1[e] + val_L[e]	->	his_L[e] + na1[c] + val_L[c]	Transport, extracellular	SLC7A6
r1976	6.93976	0.427199	0.439359	0.93269	7.14 +/- 1.62	6.72 +/- 1.07	Y+Lat2 Utilized Transport	citr_L[c] + na1[e] + val_L[e]	->	citr_L[e] + na1[c] + val_L[c]	Transport, extracellular	SLC7A6
r1977	6.96244	0.884646	0.282373	0.926471	7.39 +/- 2.24	6.5 +/- 1.83	Y+Lat2 Utilized Transport	lys_L[c] + na1[e] + thr_L[e]	->	lys_L[e] + na1[c] + thr_L[c]	Transport, extracellular	SLC7A6
r1978	6.99243	0.670326	0.0856783	0.926471	7.31 +/- 1.31	6.64 +/- 0	Y+Lat2 Utilized Transport	arg_L[c] + na1[e] + thr_L[e]	->	arg_L[e] + na1[c] + thr_L[c]	Transport, extracellular	SLC7A6
r1979	2.9823	0.516347	0.899953	0.992331	3.23 +/- 10.28	2.71 +/- 10.55	Y+Lat2 Utilized Transport	na1[e] + orn[c] + thr_L[e]	->	na1[c] + orn[e] + thr_L[c]	Transport, extracellular	SLC7A6
r1980	7.17103	-0.0335631	0.946574	0.992331	7.15 +/- 1.25	7.19 +/- 1.27	Y+Lat2 Utilized Transport	his_L[c] + na1[e] + thr_L[e]	->	his_L[e] + na1[c] + thr_L[c]	Transport, extracellular	SLC7A6
r1981	7.15395	0.00202241	0.996682	0.997033	7.15 +/- 1.25	7.15 +/- 1.19	Y+Lat2 Utilized Transport	citr_L[c] + na1[e] + thr_L[e]	->	citr_L[e] + na1[c] + thr_L[c]	Transport, extracellular	SLC7A6
r1982	5.76874	-1.48918	0.143213	0.926471	5.05 +/- 2.55	6.54 +/- 2.48	Y+Lat2 Utilized Transport	hom_L[e] + lys_L[c] + na1[e]	->	hom_L[c] + lys_L[e] + na1[c]	Transport, extracellular	SLC7A6
r1983	-0.1091	1.59646	0.549289	0.93269	0.66 +/- 6.45	-0.94 +/- 7.02	Y+Lat2 Utilized Transport	arg_L[c] + hom_L[e] + na1[e]	->	arg_L[e] + hom_L[c] + na1[c]	Transport, extracellular	SLC7A6
r1984	7.61069	0.107721	0.882657	0.992331	7.66 +/- 1.89	7.55 +/- 1.79	Y+Lat2 Utilized Transport	hom_L[e] + na1[e] + orn[c]	->	hom_L[c] + na1[c] + orn[e]	Transport, extracellular	SLC7A6
r1985	6.56445	0.170594	0.859203	0.992331	6.65 +/- 2.57	6.48 +/- 2.28	Y+Lat2 Utilized Transport	his_L[c] + hom_L[e] + na1[e]	->	his_L[e] + hom_L[c] + na1[c]	Transport, extracellular	SLC7A6
r1986	5.92611	-0.0482653	0.927066	0.992331	5.9 +/- 1.31	5.95 +/- 1.35	Y+Lat2 Utilized Transport	citr_L[c] + hom_L[e] + na1[e]	->	citr_L[e] + hom_L[c] + na1[c]	Transport, extracellular	SLC7A6
r1987	7.79141	0.803417	0.201103	0.926471	8.18 +/- 1.72	7.37 +/- 1.35	Y+Lat2 Utilized Transport	ile_L[e] + lys_L[c] + na1[e]	->	ile_L[c] + lys_L[e] + na1[c]	Transport, extracellular	SLC7A6
r1988	6.35059	-0.139408	0.847059	0.992331	6.28 +/- 1.48	6.42 +/- 2.14	Y+Lat2 Utilized Transport	arg_L[c] + ile_L[e] + na1[e]	->	arg_L[e] + ile_L[c] + na1[c]	Transport, extracellular	SLC7A6
r1989	7.56191	-0.315525	0.603468	0.934754	7.41 +/- 1.46	7.73 +/- 1.6	Y+Lat2 Utilized Transport	ile_L[e] + na1[e] + orn[c]	->	ile_L[c] + na1[c] + orn[e]	Transport, extracellular	SLC7A6
r1990	6.37907	0.149374	0.892338	0.992331	6.45 +/- 2.88	6.3 +/- 2.7	Y+Lat2 Utilized Transport	his_L[c] + ile_L[e] + na1[e]	->	his_L[e] + ile_L[c] + na1[c]	Transport, extracellular	SLC7A6
r1991	7.21096	-0.335981	0.554429	0.93269	7.05 +/- 1.3	7.39 +/- 1.56	Y+Lat2 Utilized Transport	citr_L[c] + ile_L[e] + na1[e]	->	citr_L[e] + ile_L[c] + na1[c]	Transport, extracellular	SLC7A6
r1992	0.00488574	-6.13323	0.108315	0.926471	-2.94 +/- 9.76	3.19 +/- 9.04	Amino Acid-Polyamine-Organocation (Apc) Tcdb:2.A.3.8.15	gly[c] + lys_L[e]	->	gly[e] + lys_L[c]	Transport, extracellular	SLC7A9
r1993	7.91179	0.552629	0.393514	0.93269	8.18 +/- 1.72	7.62 +/- 1.5	Amino Acid-Polyamine-Organocation (Apc) Tcdb:2.A.3.8.15	ala_L[c] + lys_L[e]	->	ala_L[e] + lys_L[c]	Transport, extracellular	SLC7A9
r1994	7.15163	0.323833	0.560557	0.93269	7.31 +/- 1.52	6.98 +/- 1.25	Amino Acid-Polyamine-Organocation (Apc) Tcdb:2.A.3.8.15	gln_L[c] + lys_L[e]	->	gln_L[e] + lys_L[c]	Transport, extracellular	SLC7A9
r1995	5.7808	0.945006	0.461211	0.93269	6.23 +/- 3.14	5.29 +/- 3.32	Amino Acid-Polyamine-Organocation (Apc) Tcdb:2.A.3.8.15	lys_L[e] + ser_L[c]	->	lys_L[c] + ser_L[e]	Transport, extracellular	SLC7A9
r1996	0.171828	1.37318	0.706582	0.966704	0.83 +/- 8.63	-0.54 +/- 9.85	Amino Acid-Polyamine-Organocation (Apc) Tcdb:2.A.3.8.15	lys_L[e] + met_L[c]	->	lys_L[c] + met_L[e]	Transport, extracellular	SLC7A9
r1997	7.18895	0.160377	0.815069	0.992331	7.27 +/- 1.75	7.11 +/- 1.71	Amino Acid-Polyamine-Organocation (Apc) Tcdb:2.A.3.8.15	lys_L[e] + trp_L[c]	->	lys_L[c] + trp_L[e]	Transport, extracellular	SLC7A9
r1998	7.545	0.135882	0.820804	0.992331	7.61 +/- 1.52	7.47 +/- 1.5	Amino Acid-Polyamine-Organocation (Apc) Tcdb:2.A.3.8.15	lys_L[e] + phe_L[c]	->	lys_L[c] + phe_L[e]	Transport, extracellular	SLC7A9
r1999	7.42042	1.4937	0.00466743	0.926471	8.14 +/- 1.68	6.64 +/- 0	Amino Acid-Polyamine-Organocation (Apc) Tcdb:2.A.3.8.15	lys_L[e] + tyr_L[c]	->	lys_L[c] + tyr_L[e]	Transport, extracellular	SLC7A9
r2000	6.73716	0.164303	0.822776	0.992331	6.82 +/- 1.94	6.65 +/- 1.74	Amino Acid-Polyamine-Organocation (Apc) Tcdb:2.A.3.8.15	cys_L[c] + lys_L[e]	->	cys_L[e] + lys_L[c]	Transport, extracellular	SLC7A9
r2001	2.11994	-0.931409	0.732175	0.972557	1.67 +/- 6.75	2.6 +/- 7.04	Amino Acid-Polyamine-Organocation (Apc) Tcdb:2.A.3.8.15	leu_L[c] + lys_L[e]	->	leu_L[e] + lys_L[c]	Transport, extracellular	SLC7A9
r2002	7.19295	0.639063	0.262021	0.926471	7.5 +/- 1.72	6.86 +/- 0.99	Amino Acid-Polyamine-Organocation (Apc) Tcdb:2.A.3.8.15	lys_L[e] + pro_L[c]	->	lys_L[c] + pro_L[e]	Transport, extracellular	SLC7A9
r2003	0.527277	2.53596	0.50006	0.93269	1.74 +/- 9.33	-0.79 +/- 9.65	Amino Acid-Polyamine-Organocation (Apc) Tcdb:2.A.3.8.15	asn_L[c] + lys_L[e]	->	asn_L[e] + lys_L[c]	Transport, extracellular	SLC7A9
r2004	1.8849	-0.920753	0.790939	0.992331	1.44 +/- 9.09	2.36 +/- 8.46	Amino Acid-Polyamine-Organocation (Apc) Tcdb:2.A.3.8.15	lys_L[e] + val_L[c]	->	lys_L[c] + val_L[e]	Transport, extracellular	SLC7A9
r2005	7.18749	0.260337	0.645573	0.951311	7.31 +/- 1.47	7.05 +/- 1.37	Amino Acid-Polyamine-Organocation (Apc) Tcdb:2.A.3.8.15	lys_L[e] + thr_L[c]	->	lys_L[c] + thr_L[e]	Transport, extracellular	SLC7A9
r2006	6.77673	-0.276827	0.309261	0.926471	6.64 +/- 0	6.92 +/- 0.96	Amino Acid-Polyamine-Organocation (Apc) Tcdb:2.A.3.8.15	hom_L[c] + lys_L[e]	->	hom_L[e] + lys_L[c]	Transport, extracellular	SLC7A9
r2007	5.91372	0.13845	0.87956	0.992331	5.98 +/- 2.43	5.84 +/- 2.18	Amino Acid-Polyamine-Organocation (Apc) Tcdb:2.A.3.8.15	ile_L[c] + lys_L[e]	->	ile_L[e] + lys_L[c]	Transport, extracellular	SLC7A9
r2008	4.67667	0.475778	0.55568	0.93269	4.91 +/- 1.91	4.43 +/- 2.16	Amino Acid-Polyamine-Organocation (Apc) Tcdb:2.A.3.8.15	arg_L[e] + gly[c]	->	arg_L[c] + gly[e]	Transport, extracellular	SLC7A9
r2009	6.56365	1.43195	0.0355722	0.926471	7.25 +/- 1.86	5.82 +/- 1.36	Amino Acid-Polyamine-Organocation (Apc) Tcdb:2.A.3.8.15	ala_L[c] + arg_L[e]	->	ala_L[e] + arg_L[c]	Transport, extracellular	SLC7A9
r2010	6.90961	0.511066	0.165552	0.926471	7.15 +/- 1.25	6.64 +/- 0	Amino Acid-Polyamine-Organocation (Apc) Tcdb:2.A.3.8.15	arg_L[e] + gln_L[c]	->	arg_L[c] + gln_L[e]	Transport, extracellular	SLC7A9
r2011	7.10954	-0.559532	0.273164	0.926471	6.84 +/- 0.94	7.4 +/- 1.55	Amino Acid-Polyamine-Organocation (Apc) Tcdb:2.A.3.8.15	arg_L[e] + ser_L[c]	->	arg_L[c] + ser_L[e]	Transport, extracellular	SLC7A9
r2012	7.48046	0.139121	0.844361	0.992331	7.55 +/- 1.69	7.41 +/- 1.89	Amino Acid-Polyamine-Organocation (Apc) Tcdb:2.A.3.8.15	arg_L[e] + met_L[c]	->	arg_L[c] + met_L[e]	Transport, extracellular	SLC7A9
r2013	7.44112	1.00084	0.0781439	0.926471	7.92 +/- 1.68	6.92 +/- 0.96	Amino Acid-Polyamine-Organocation (Apc) Tcdb:2.A.3.8.15	arg_L[e] + trp_L[c]	->	arg_L[c] + trp_L[e]	Transport, extracellular	SLC7A9
r2014	7.23528	-0.894648	0.103974	0.926471	6.81 +/- 0.95	7.7 +/- 1.67	Amino Acid-Polyamine-Organocation (Apc) Tcdb:2.A.3.8.15	arg_L[e] + phe_L[c]	->	arg_L[c] + phe_L[e]	Transport, extracellular	SLC7A9
r2015	6.64933	0.0105452	0.871098	0.992331	6.65 +/- 0.04	6.64 +/- 0	Amino Acid-Polyamine-Organocation (Apc) Tcdb:2.A.3.8.15	arg_L[e] + tyr_L[c]	->	arg_L[c] + tyr_L[e]	Transport, extracellular	SLC7A9
r2016	5.3836	2.00961	0.106222	0.926471	6.35 +/- 3.11	4.34 +/- 3.01	Amino Acid-Polyamine-Organocation (Apc) Tcdb:2.A.3.8.15	arg_L[e] + cys_L[c]	->	arg_L[c] + cys_L[e]	Transport, extracellular	SLC7A9
r2017	6.90961	-0.553655	0.131634	0.926471	6.64 +/- 0	7.2 +/- 1.29	Amino Acid-Polyamine-Organocation (Apc) Tcdb:2.A.3.8.15	arg_L[e] + leu_L[c]	->	arg_L[c] + leu_L[e]	Transport, extracellular	SLC7A9
r2018	6.08564	0.323088	0.644988	0.951311	6.24 +/- 1.9	5.92 +/- 1.6	Amino Acid-Polyamine-Organocation (Apc) Tcdb:2.A.3.8.15	arg_L[e] + pro_L[c]	->	arg_L[c] + pro_L[e]	Transport, extracellular	SLC7A9
r2019	-2.18936	-5.99103	0.130854	0.926471	-5.07 +/- 9.73	0.93 +/- 9.9	Amino Acid-Polyamine-Organocation (Apc) Tcdb:2.A.3.8.15	arg_L[e] + asn_L[c]	->	arg_L[c] + asn_L[e]	Transport, extracellular	SLC7A9
r2020	2.48183	1.84644	0.464098	0.93269	3.37 +/- 6.38	1.52 +/- 6.33	Amino Acid-Polyamine-Organocation (Apc) Tcdb:2.A.3.8.15	arg_L[e] + val_L[c]	->	arg_L[c] + val_L[e]	Transport, extracellular	SLC7A9
r2021	1.32698	-3.49506	0.209039	0.926471	-0.35 +/- 6.74	3.14 +/- 7.14	Amino Acid-Polyamine-Organocation (Apc) Tcdb:2.A.3.8.15	arg_L[e] + thr_L[c]	->	arg_L[c] + thr_L[e]	Transport, extracellular	SLC7A9
r2022	-8.44486	-1.57399	0.627188	0.946932	-9.2 +/- 7.8	-7.63 +/- 8.61	Amino Acid-Polyamine-Organocation (Apc) Tcdb:2.A.3.8.15	arg_L[e] + hom_L[c]	->	arg_L[c] + hom_L[e]	Transport, extracellular	SLC7A9
r2023	7.22793	-0.684459	0.168116	0.926471	6.9 +/- 0.92	7.58 +/- 1.48	Amino Acid-Polyamine-Organocation (Apc) Tcdb:2.A.3.8.15	arg_L[e] + ile_L[c]	->	arg_L[c] + ile_L[e]	Transport, extracellular	SLC7A9
r2024	6.69683	-0.163349	0.587058	0.932985	6.62 +/- 0.37	6.78 +/- 1	Amino Acid-Polyamine-Organocation (Apc) Tcdb:2.A.3.8.15	gly[c] + orn[e]	->	gly[e] + orn[c]	Transport, extracellular	SLC7A9
r2026	7.07953	0.157073	0.726214	0.972557	7.15 +/- 1.25	7 +/- 0.97	Amino Acid-Polyamine-Organocation (Apc) Tcdb:2.A.3.8.15	gln_L[c] + orn[e]	->	gln_L[e] + orn[c]	Transport, extracellular	SLC7A9
r2027	-1.31688	-0.115588	0.978111	0.992647	-1.37 +/- 10.22	-1.26 +/- 11.16	Amino Acid-Polyamine-Organocation (Apc) Tcdb:2.A.3.8.15	orn[e] + ser_L[c]	->	orn[c] + ser_L[e]	Transport, extracellular	SLC7A9
r2028	7.70687	-0.0851776	0.894174	0.992331	7.67 +/- 1.6	7.75 +/- 1.64	Amino Acid-Polyamine-Organocation (Apc) Tcdb:2.A.3.8.15	met_L[c] + orn[e]	->	met_L[e] + orn[c]	Transport, extracellular	SLC7A9
r2029	6.1408	0.200553	0.834279	0.992331	6.24 +/- 2.66	6.04 +/- 2.13	Amino Acid-Polyamine-Organocation (Apc) Tcdb:2.A.3.8.15	orn[e] + trp_L[c]	->	orn[c] + trp_L[e]	Transport, extracellular	SLC7A9
r2030	6.98719	-0.192333	0.778323	0.988825	6.89 +/- 1.68	7.09 +/- 1.77	Amino Acid-Polyamine-Organocation (Apc) Tcdb:2.A.3.8.15	orn[e] + phe_L[c]	->	orn[c] + phe_L[e]	Transport, extracellular	SLC7A9
r2031	6.13521	0.231342	0.530761	0.93269	6.25 +/- 1.19	6.01 +/- 0.46	Amino Acid-Polyamine-Organocation (Apc) Tcdb:2.A.3.8.15	orn[e] + tyr_L[c]	->	orn[c] + tyr_L[e]	Transport, extracellular	SLC7A9
r2032	6.61537	-0.157973	0.801959	0.992331	6.54 +/- 1.58	6.7 +/- 1.6	Amino Acid-Polyamine-Organocation (Apc) Tcdb:2.A.3.8.15	cys_L[c] + orn[e]	->	cys_L[e] + orn[c]	Transport, extracellular	SLC7A9
r2034	6.58704	0.803093	0.133641	0.926471	6.97 +/- 1.76	6.17 +/- 0.5	Amino Acid-Polyamine-Organocation (Apc) Tcdb:2.A.3.8.15	orn[e] + pro_L[c]	->	orn[c] + pro_L[e]	Transport, extracellular	SLC7A9
r2035	7.63929	0.587988	0.333521	0.926471	7.92 +/- 1.68	7.33 +/- 1.32	Amino Acid-Polyamine-Organocation (Apc) Tcdb:2.A.3.8.15	asn_L[c] + orn[e]	->	asn_L[e] + orn[c]	Transport, extracellular	SLC7A9
r2036	5.65775	-1.26696	0.201086	0.926471	5.05 +/- 2.25	6.32 +/- 2.68	Amino Acid-Polyamine-Organocation (Apc) Tcdb:2.A.3.8.15	orn[e] + val_L[c]	->	orn[c] + val_L[e]	Transport, extracellular	SLC7A9
r2037	7.56184	0.216985	0.721325	0.972557	7.67 +/- 1.6	7.45 +/- 1.46	Amino Acid-Polyamine-Organocation (Apc) Tcdb:2.A.3.8.15	orn[e] + thr_L[c]	->	orn[c] + thr_L[e]	Transport, extracellular	SLC7A9
r2038	4.86623	0.352812	0.371314	0.932265	5.04 +/- 1.11	4.68 +/- 0.81	Amino Acid-Polyamine-Organocation (Apc) Tcdb:2.A.3.8.15	hom_L[c] + orn[e]	->	hom_L[e] + orn[c]	Transport, extracellular	SLC7A9
r2039	3.37999	0.0119637	0.996264	0.996966	3.39 +/- 6.95	3.37 +/- 5.92	Amino Acid-Polyamine-Organocation (Apc) Tcdb:2.A.3.8.15	ile_L[c] + orn[e]	->	ile_L[e] + orn[c]	Transport, extracellular	SLC7A9
r2040	6.77673	-0.276827	0.309261	0.926471	6.64 +/- 0	6.92 +/- 0.96	Amino Acid-Polyamine-Organocation (Apc) Tcdb:2.A.3.8.15	gly[c] + his_L[e]	->	gly[e] + his_L[c]	Transport, extracellular	SLC7A9
r2041	5.45827	0.0692031	0.907363	0.992331	5.49 +/- 1.48	5.42 +/- 1.52	Amino Acid-Polyamine-Organocation (Apc) Tcdb:2.A.3.8.15	ala_L[c] + his_L[e]	->	ala_L[e] + his_L[c]	Transport, extracellular	SLC7A9
r2042	-3.49376	6.13065	0.180314	0.926471	-0.55 +/- 11.07	-6.68 +/- 11.71	Amino Acid-Polyamine-Organocation (Apc) Tcdb:2.A.3.8.15	gln_L[c] + his_L[e]	->	gln_L[e] + his_L[c]	Transport, extracellular	SLC7A9
r2043	-6.76424	1.37586	0.716608	0.972557	-6.1 +/- 10.02	-7.48 +/- 9.11	Amino Acid-Polyamine-Organocation (Apc) Tcdb:2.A.3.8.15	his_L[e] + ser_L[c]	->	his_L[c] + ser_L[e]	Transport, extracellular	SLC7A9
r2044	-1.45129	-2.38507	0.508393	0.93269	-2.6 +/- 8.76	-0.21 +/- 9.46	Amino Acid-Polyamine-Organocation (Apc) Tcdb:2.A.3.8.15	his_L[e] + met_L[c]	->	his_L[c] + met_L[e]	Transport, extracellular	SLC7A9
r2045	5.86747	0.455147	0.525248	0.93269	6.09 +/- 1.87	5.63 +/- 1.72	Amino Acid-Polyamine-Organocation (Apc) Tcdb:2.A.3.8.15	his_L[e] + trp_L[c]	->	his_L[c] + trp_L[e]	Transport, extracellular	SLC7A9
r2046	-7.6418	2.34172	0.584428	0.93269	-6.52 +/- 10.91	-8.86 +/- 10.72	Amino Acid-Polyamine-Organocation (Apc) Tcdb:2.A.3.8.15	his_L[e] + phe_L[c]	->	his_L[c] + phe_L[e]	Transport, extracellular	SLC7A9
r2047	7.51529	-0.0650321	0.910552	0.992331	7.48 +/- 1.44	7.55 +/- 1.48	Amino Acid-Polyamine-Organocation (Apc) Tcdb:2.A.3.8.15	his_L[e] + tyr_L[c]	->	his_L[c] + tyr_L[e]	Transport, extracellular	SLC7A9
r2048	7.50907	0.599154	0.276496	0.926471	7.8 +/- 1.43	7.2 +/- 1.29	Amino Acid-Polyamine-Organocation (Apc) Tcdb:2.A.3.8.15	cys_L[c] + his_L[e]	->	cys_L[e] + his_L[c]	Transport, extracellular	SLC7A9
r2049	-5.02479	0.997423	0.822503	0.992331	-4.55 +/- 11.33	-5.54 +/- 11.2	Amino Acid-Polyamine-Organocation (Apc) Tcdb:2.A.3.8.15	his_L[e] + leu_L[c]	->	his_L[c] + leu_L[e]	Transport, extracellular	SLC7A9
r2050	-3.88662	9.88214	0.0239634	0.926471	0.86 +/- 10.82	-9.03 +/- 10.15	Amino Acid-Polyamine-Organocation (Apc) Tcdb:2.A.3.8.15	his_L[e] + pro_L[c]	->	his_L[c] + pro_L[e]	Transport, extracellular	SLC7A9
r2051	6.74221	-0.0852676	0.831564	0.992331	6.7 +/- 0.99	6.79 +/- 1.01	Amino Acid-Polyamine-Organocation (Apc) Tcdb:2.A.3.8.15	asn_L[c] + his_L[e]	->	asn_L[e] + his_L[c]	Transport, extracellular	SLC7A9
r2052	5.50531	0.472063	0.621378	0.944534	5.73 +/- 2.57	5.26 +/- 2.22	Amino Acid-Polyamine-Organocation (Apc) Tcdb:2.A.3.8.15	his_L[e] + val_L[c]	->	his_L[c] + val_L[e]	Transport, extracellular	SLC7A9
r2053	6.77829	0.712508	0.0863432	0.926471	7.12 +/- 1.39	6.41 +/- 0.16	Amino Acid-Polyamine-Organocation (Apc) Tcdb:2.A.3.8.15	his_L[e] + thr_L[c]	->	his_L[c] + thr_L[e]	Transport, extracellular	SLC7A9
r2054	-12.6496	3.29522	0.1897	0.926471	-11.07 +/- 8.62	-14.36 +/- 0.79	Amino Acid-Polyamine-Organocation (Apc) Tcdb:2.A.3.8.15	his_L[e] + hom_L[c]	->	his_L[c] + hom_L[e]	Transport, extracellular	SLC7A9
r2055	5.44793	0.362019	0.699422	0.965441	5.62 +/- 2.09	5.26 +/- 2.63	Amino Acid-Polyamine-Organocation (Apc) Tcdb:2.A.3.8.15	his_L[e] + ile_L[c]	->	his_L[c] + ile_L[e]	Transport, extracellular	SLC7A9
r2056	7.20959	-0.338619	0.550514	0.93269	7.05 +/- 1.29	7.39 +/- 1.56	Amino Acid-Polyamine-Organocation (Apc) Tcdb:2.A.3.8.15	citr_L[e] + gly[c]	->	citr_L[c] + gly[e]	Transport, extracellular	SLC7A9
r2057	6.83124	0.11419	0.667329	0.960998	6.89 +/- 0.8	6.77 +/- 0.44	Amino Acid-Polyamine-Organocation (Apc) Tcdb:2.A.3.8.15	ala_L[c] + citr_L[e]	->	ala_L[e] + citr_L[c]	Transport, extracellular	SLC7A9
r2058	-5.79065	2.63527	0.487624	0.93269	-4.53 +/- 10.05	-7.16 +/- 9.03	Amino Acid-Polyamine-Organocation (Apc) Tcdb:2.A.3.8.15	citr_L[e] + gln_L[c]	->	citr_L[c] + gln_L[e]	Transport, extracellular	SLC7A9
r2059	5.74177	-1.84709	0.0937033	0.926471	4.86 +/- 2.58	6.7 +/- 2.84	Amino Acid-Polyamine-Organocation (Apc) Tcdb:2.A.3.8.15	citr_L[e] + ser_L[c]	->	citr_L[c] + ser_L[e]	Transport, extracellular	SLC7A9
r2060	6.97734	-0.0342164	0.95205	0.992331	6.96 +/- 1.42	7 +/- 1.45	Amino Acid-Polyamine-Organocation (Apc) Tcdb:2.A.3.8.15	citr_L[e] + met_L[c]	->	citr_L[c] + met_L[e]	Transport, extracellular	SLC7A9
r2061	1.8133	2.18001	0.447209	0.93269	2.86 +/- 6.74	0.68 +/- 7.73	Amino Acid-Polyamine-Organocation (Apc) Tcdb:2.A.3.8.15	citr_L[e] + trp_L[c]	->	citr_L[c] + trp_L[e]	Transport, extracellular	SLC7A9
r2062	6.89501	0.75127	0.296711	0.926471	7.26 +/- 1.91	6.5 +/- 1.66	Amino Acid-Polyamine-Organocation (Apc) Tcdb:2.A.3.8.15	citr_L[e] + phe_L[c]	->	citr_L[c] + phe_L[e]	Transport, extracellular	SLC7A9
r2063	7.61104	-0.269466	0.658921	0.957694	7.48 +/- 1.44	7.75 +/- 1.64	Amino Acid-Polyamine-Organocation (Apc) Tcdb:2.A.3.8.15	citr_L[e] + tyr_L[c]	->	citr_L[c] + tyr_L[e]	Transport, extracellular	SLC7A9
r2064	1.41277	-2.16288	0.498865	0.93269	0.37 +/- 8.2	2.54 +/- 7.93	Amino Acid-Polyamine-Organocation (Apc) Tcdb:2.A.3.8.15	citr_L[e] + cys_L[c]	->	citr_L[c] + cys_L[e]	Transport, extracellular	SLC7A9
r2065	0.907158	3.65811	0.374441	0.932265	2.66 +/- 9.43	-1 +/- 11.28	Amino Acid-Polyamine-Organocation (Apc) Tcdb:2.A.3.8.15	citr_L[e] + leu_L[c]	->	citr_L[c] + leu_L[e]	Transport, extracellular	SLC7A9
r2066	6.09493	0.40391	0.661462	0.958346	6.29 +/- 2.32	5.88 +/- 2.34	Amino Acid-Polyamine-Organocation (Apc) Tcdb:2.A.3.8.15	citr_L[e] + pro_L[c]	->	citr_L[c] + pro_L[e]	Transport, extracellular	SLC7A9
r2067	7.01444	-1.09408	0.068694	0.926471	6.49 +/- 1.09	7.58 +/- 1.78	Amino Acid-Polyamine-Organocation (Apc) Tcdb:2.A.3.8.15	asn_L[c] + citr_L[e]	->	asn_L[e] + citr_L[c]	Transport, extracellular	SLC7A9
r2068	7.51816	-0.224383	0.703154	0.966704	7.41 +/- 1.46	7.63 +/- 1.51	Amino Acid-Polyamine-Organocation (Apc) Tcdb:2.A.3.8.15	citr_L[e] + val_L[c]	->	citr_L[c] + val_L[e]	Transport, extracellular	SLC7A9
r2069	-4.89572	-0.454002	0.918665	0.992331	-5.11 +/- 11.33	-4.66 +/- 11.2	Amino Acid-Polyamine-Organocation (Apc) Tcdb:2.A.3.8.15	citr_L[e] + thr_L[c]	->	citr_L[c] + thr_L[e]	Transport, extracellular	SLC7A9
r2070	4.654	0.691804	0.3031	0.926471	4.99 +/- 2.21	4.29 +/- 0.74	Amino Acid-Polyamine-Organocation (Apc) Tcdb:2.A.3.8.15	citr_L[e] + hom_L[c]	->	citr_L[c] + hom_L[e]	Transport, extracellular	SLC7A9
r2071	2.48516	5.64618	0.0247796	0.926471	5.2 +/- 5.12	-0.45 +/- 6.91	Amino Acid-Polyamine-Organocation (Apc) Tcdb:2.A.3.8.15	citr_L[e] + ile_L[c]	->	citr_L[c] + ile_L[e]	Transport, extracellular	SLC7A9
r2073	5.72303	-0.00641599	0.960249	0.992331	5.72 +/- 0.28	5.73 +/- 0.29	Zinc (Zn2+)-Iron (Fe2+) Permease (Zip), Tcdb:2.A.55.2.3	h[e] + zn2[e]	->	h[c] + zn2[c]	Transport, extracellular	SLC11A1
r2079	8.41982	0.221161	0.735696	0.972557	8.53 +/- 1.57	8.3 +/- 1.73	Major Facilitator (Mfs) Tcdb:2.A.1.13.1	acac[c] + pyr[e]	<=>	acac[e] + pyr[c]	Transport, extracellular	SLC16A1
r2080	7.68362	0.0114947	0.987787	0.994793	7.69 +/- 2.13	7.68 +/- 1.61	Major Facilitator (Mfs) Tcdb:2.A.1.13.1	ac[e] + acac[c]	<=>	ac[c] + acac[e]	Transport, extracellular	SLC16A1
r2081	8.55145	-1.09843	0.0902523	0.926471	8.02 +/- 1.64	9.12 +/- 1.53	Major Facilitator (Mfs) Tcdb:2.A.1.13.1	acac[c] + for[e]	<=>	acac[e] + for[c]	Transport, extracellular	SLC16A1
r2082	8.44003	-0.804713	0.371834	0.932265	8.05 +/- 2.34	8.86 +/- 2.16	Major Facilitator (Mfs) Tcdb:2.A.1.13.1	acac[c] + ppa[e]	<=>	acac[e] + ppa[c]	Transport, extracellular	SLC16A1
r2083	7.75183	1.86406	0.296761	0.926471	8.65 +/- 1.78	6.78 +/- 6.2	Major Facilitator (Mfs) Tcdb:2.A.1.13.1	acac[c] + lac_L[e]	<=>	acac[e] + lac_L[c]	Transport, extracellular	SLC16A1
r2084	7.54753	-1.96657	0.251062	0.926471	6.6 +/- 5.73	8.57 +/- 1.59	Major Facilitator (Mfs) Tcdb:2.A.1.13.1	acac[c] + retn[e]	<=>	acac[e] + retn[c]	Transport, extracellular	SLC16A1
r2085	7.89411	-1.00761	0.105501	0.926471	7.41 +/- 1.46	8.42 +/- 1.6	Major Facilitator (Mfs) Tcdb:2.A.1.13.1	2hb[e] + acac[c]	<=>	2hb[c] + acac[e]	Transport, extracellular	SLC16A1
r2086	8.76596	-0.888323	0.181116	0.926471	8.34 +/- 1.92	9.23 +/- 1.28	Major Facilitator (Mfs) Tcdb:2.A.1.13.1	2hb[c] + pyr[e]	<=>	2hb[e] + pyr[c]	Transport, extracellular	SLC16A1
r2087	8.51509	0.622489	0.305863	0.926471	8.81 +/- 1.37	8.19 +/- 1.66	Major Facilitator (Mfs) Tcdb:2.A.1.13.1	2hb[c] + ac[e]	<=>	2hb[e] + ac[c]	Transport, extracellular	SLC16A1
r2088	8.0655	0.0721373	0.913897	0.992331	8.1 +/- 1.66	8.03 +/- 1.71	Major Facilitator (Mfs) Tcdb:2.A.1.13.1	2hb[c] + for[e]	<=>	2hb[e] + for[c]	Transport, extracellular	SLC16A1
r2089	6.98802	-0.852756	0.315951	0.926471	6.58 +/- 2.55	7.43 +/- 1.54	Major Facilitator (Mfs) Tcdb:2.A.1.13.1	2hb[c] + ppa[e]	<=>	2hb[e] + ppa[c]	Transport, extracellular	SLC16A1
r2090	7.13651	0.415046	0.37697	0.932265	7.34 +/- 1.33	6.92 +/- 0.96	Major Facilitator (Mfs) Tcdb:2.A.1.13.1	2hb[c] + lac_L[e]	<=>	2hb[e] + lac_L[c]	Transport, extracellular	SLC16A1
r2091	7.5406	-0.162208	0.774868	0.988825	7.46 +/- 1.39	7.62 +/- 1.47	Major Facilitator (Mfs) Tcdb:2.A.1.13.1	2hb[c] + but[e]	<=>	2hb[e] + but[c]	Transport, extracellular	SLC16A1
r2092	7.29462	0.903731	0.0639756	0.926471	7.73 +/- 1.5	6.82 +/- 0.68	Major Facilitator (Mfs) Tcdb:2.A.1.13.1	2hb[c] + retn[e]	<=>	2hb[e] + retn[c]	Transport, extracellular	SLC16A1
r2093	8.99564	-0.640677	0.289236	0.926471	8.69 +/- 1.68	9.33 +/- 1.29	Major Facilitator (Mfs) Tcdb:2.A.1.13.1	akg[c] + pyr[e]	<=>	akg[e] + pyr[c]	Transport, extracellular	SLC16A1
r2094	8.5219	-1.48317	0.0291388	0.926471	7.81 +/- 1.79	9.29 +/- 1.43	Major Facilitator (Mfs) Tcdb:2.A.1.13.1	ac[c] + pyr[e]	<=>	ac[e] + pyr[c]	Transport, extracellular	SLC16A1
r2095	6.39572	-1.5442	0.399926	0.93269	5.65 +/- 6.3	7.2 +/- 1.12	Major Facilitator (Mfs) Tcdb:2.A.1.13.1	for[c] + pyr[e]	<=>	for[e] + pyr[c]	Transport, extracellular	SLC16A1
r2096	6.51985	1.18744	0.467557	0.93269	7.09 +/- 0.98	5.9 +/- 5.87	Major Facilitator (Mfs) Tcdb:2.A.1.13.1	ppa[c] + pyr[e]	<=>	ppa[e] + pyr[c]	Transport, extracellular	SLC16A1
r2097	7.53176	0.110429	0.85054	0.992331	7.58 +/- 1.45	7.47 +/- 1.5	Major Facilitator (Mfs) Tcdb:2.A.1.13.1	lac_L[c] + pyr[e]	<=>	lac_L[e] + pyr[c]	Transport, extracellular	SLC16A1
r2098	7.36468	0.161226	0.753511	0.977357	7.44 +/- 1.29	7.28 +/- 1.29	Major Facilitator (Mfs) Tcdb:2.A.1.13.1	but[c] + pyr[e]	<=>	but[e] + pyr[c]	Transport, extracellular	SLC16A1
r2099	7.30739	-1.91997	0.00040198	0.926471	6.39 +/- 0.99	8.31 +/- 1.37	Major Facilitator (Mfs) Tcdb:2.A.1.13.1	pyr[e] + retn[c]	<=>	pyr[c] + retn[e]	Transport, extracellular	SLC16A1
r2100	7.21878	0.0363201	0.935436	0.992331	7.24 +/- 1.16	7.2 +/- 1.09	Major Facilitator (Mfs) Tcdb:2.A.1.13.1	bhb[c] + pyr[e]	<=>	bhb[e] + pyr[c]	Transport, extracellular	SLC16A1
r2101	8.52253	0.996919	0.12539	0.926471	9 +/- 1.52	8 +/- 1.68	Major Facilitator (Mfs) Tcdb:2.A.1.13.1	ac[c] + akg[e]	<=>	ac[e] + akg[c]	Transport, extracellular	SLC16A1
r2102	8.82102	-0.604386	0.339701	0.926471	8.53 +/- 1.65	9.14 +/- 1.5	Major Facilitator (Mfs) Tcdb:2.A.1.13.1	akg[e] + for[c]	<=>	akg[c] + for[e]	Transport, extracellular	SLC16A1
r2103	7.9836	2.00012	0.320907	0.926471	8.94 +/- 1.6	6.94 +/- 7.11	Major Facilitator (Mfs) Tcdb:2.A.1.13.1	akg[e] + ppa[c]	<=>	akg[c] + ppa[e]	Transport, extracellular	SLC16A1
r2104	7.30569	0.573103	0.74538	0.977322	7.58 +/- 1.48	7.01 +/- 6.27	Major Facilitator (Mfs) Tcdb:2.A.1.13.1	acac[c] + akg[e]	<=>	acac[e] + akg[c]	Transport, extracellular	SLC16A1
r2105	8.76989	-0.170355	0.795821	0.992331	8.69 +/- 1.68	8.86 +/- 1.64	Major Facilitator (Mfs) Tcdb:2.A.1.13.1	akg[e] + lac_L[c]	<=>	akg[c] + lac_L[e]	Transport, extracellular	SLC16A1
r2106	7.87552	-0.582872	0.35918	0.926471	7.6 +/- 1.52	8.18 +/- 1.66	Major Facilitator (Mfs) Tcdb:2.A.1.13.1	akg[e] + but[c]	<=>	akg[c] + but[e]	Transport, extracellular	SLC16A1
r2107	7.27171	-0.897665	0.080103	0.926471	6.84 +/- 0.71	7.74 +/- 1.65	Major Facilitator (Mfs) Tcdb:2.A.1.13.1	akg[e] + retn[c]	<=>	akg[c] + retn[e]	Transport, extracellular	SLC16A1
r2108	7.83341	-0.348802	0.571826	0.93269	7.67 +/- 1.6	8.01 +/- 1.5	Major Facilitator (Mfs) Tcdb:2.A.1.13.1	akg[e] + bhb[c]	<=>	akg[c] + bhb[e]	Transport, extracellular	SLC16A1
r2109	7.58617	0.59183	0.350338	0.926471	7.87 +/- 1.73	7.28 +/- 1.41	Major Facilitator (Mfs) Tcdb:2.A.1.13.1	2hb[c] + akg[e]	<=>	2hb[e] + akg[c]	Transport, extracellular	SLC16A1
r2110	8.72989	0.285081	0.661012	0.958346	8.87 +/- 1.57	8.58 +/- 1.71	Major Facilitator (Mfs) Tcdb:2.A.1.13.1	ac[e] + for[c]	<=>	ac[c] + for[e]	Transport, extracellular	SLC16A1
r2111	8.59245	-0.429789	0.462456	0.93269	8.39 +/- 1.44	8.82 +/- 1.49	Major Facilitator (Mfs) Tcdb:2.A.1.13.1	ac[e] + ppa[c]	<=>	ac[c] + ppa[e]	Transport, extracellular	SLC16A1
r2112	8.47138	0.540996	0.360893	0.926471	8.73 +/- 1.32	8.19 +/- 1.63	Major Facilitator (Mfs) Tcdb:2.A.1.13.1	ac[e] + lac_L[c]	<=>	ac[c] + lac_L[e]	Transport, extracellular	SLC16A1
r2113	7.70101	0.0241331	0.965297	0.992331	7.71 +/- 1.45	7.69 +/- 1.34	Major Facilitator (Mfs) Tcdb:2.A.1.13.1	ac[e] + but[c]	<=>	ac[c] + but[e]	Transport, extracellular	SLC16A1
r2114	7.61255	0.0869787	0.891657	0.992331	7.65 +/- 1.6	7.57 +/- 1.62	Major Facilitator (Mfs) Tcdb:2.A.1.13.1	ac[e] + retn[c]	<=>	ac[c] + retn[e]	Transport, extracellular	SLC16A1
r2115	7.42054	0.511358	0.368288	0.932265	7.67 +/- 1.6	7.15 +/- 1.2	Major Facilitator (Mfs) Tcdb:2.A.1.13.1	ac[e] + bhb[c]	<=>	ac[c] + bhb[e]	Transport, extracellular	SLC16A1
r2116	8.31362	0.159802	0.836564	0.992331	8.39 +/- 1.71	8.23 +/- 2.19	Major Facilitator (Mfs) Tcdb:2.A.1.13.1	for[e] + ppa[c]	<=>	for[c] + ppa[e]	Transport, extracellular	SLC16A1
r2117	8.75846	-0.124894	0.832066	0.992331	8.7 +/- 1.54	8.82 +/- 1.42	Major Facilitator (Mfs) Tcdb:2.A.1.13.1	for[e] + lac_L[c]	<=>	for[c] + lac_L[e]	Transport, extracellular	SLC16A1
r2118	7.53376	0.253671	0.675819	0.965441	7.66 +/- 1.58	7.4 +/- 1.47	Major Facilitator (Mfs) Tcdb:2.A.1.13.1	but[c] + for[e]	<=>	but[e] + for[c]	Transport, extracellular	SLC16A1
r2119	8.06561	-0.171197	0.777815	0.988825	7.98 +/- 1.46	8.15 +/- 1.59	Major Facilitator (Mfs) Tcdb:2.A.1.13.1	for[e] + retn[c]	<=>	for[c] + retn[e]	Transport, extracellular	SLC16A1
r2120	7.03962	1.14652	0.538052	0.93269	7.59 +/- 2.08	6.44 +/- 6.44	Major Facilitator (Mfs) Tcdb:2.A.1.13.1	bhb[c] + for[e]	<=>	bhb[e] + for[c]	Transport, extracellular	SLC16A1
r2121	9.18632	-0.303743	0.620344	0.944534	9.04 +/- 1.75	9.34 +/- 1.28	Major Facilitator (Mfs) Tcdb:2.A.1.13.1	lac_L[c] + ppa[e]	<=>	lac_L[e] + ppa[c]	Transport, extracellular	SLC16A1
r2122	7.43865	-0.501295	0.467806	0.93269	7.2 +/- 1.68	7.7 +/- 1.79	Major Facilitator (Mfs) Tcdb:2.A.1.13.1	but[c] + ppa[e]	<=>	but[e] + ppa[c]	Transport, extracellular	SLC16A1
r2123	7.5922	0.102133	0.860646	0.992331	7.64 +/- 1.56	7.54 +/- 1.36	Major Facilitator (Mfs) Tcdb:2.A.1.13.1	ppa[e] + retn[c]	<=>	ppa[c] + retn[e]	Transport, extracellular	SLC16A1
r2124	7.99201	1.3434	0.356391	0.926471	8.64 +/- 1.73	7.29 +/- 4.97	Major Facilitator (Mfs) Tcdb:2.A.1.13.1	bhb[c] + ppa[e]	<=>	bhb[e] + ppa[c]	Transport, extracellular	SLC16A1
r2125	8.81295	0.122764	0.842631	0.992331	8.87 +/- 1.71	8.75 +/- 1.37	Major Facilitator (Mfs) Tcdb:2.A.1.13.1	acac[e] + but[c]	<=>	acac[c] + but[e]	Transport, extracellular	SLC16A1
r2126	9.15572	0.205147	0.733136	0.972557	9.25 +/- 1.56	9.05 +/- 1.47	Major Facilitator (Mfs) Tcdb:2.A.1.13.1	acac[e] + bhb[c]	<=>	acac[c] + bhb[e]	Transport, extracellular	SLC16A1
r2127	8.10895	0.0542021	0.936224	0.992331	8.13 +/- 1.72	8.08 +/- 1.7	Major Facilitator (Mfs) Tcdb:2.A.1.13.1	but[c] + lac_L[e]	<=>	but[e] + lac_L[c]	Transport, extracellular	SLC16A1
r2128	8.54365	0.147655	0.837156	0.992331	8.61 +/- 2.04	8.47 +/- 1.52	Major Facilitator (Mfs) Tcdb:2.A.1.13.1	lac_L[e] + retn[c]	<=>	lac_L[c] + retn[e]	Transport, extracellular	SLC16A1
r2129	9.13056	-0.459012	0.426073	0.93269	8.91 +/- 1.58	9.37 +/- 1.28	Major Facilitator (Mfs) Tcdb:2.A.1.13.1	bhb[c] + lac_L[e]	<=>	bhb[e] + lac_L[c]	Transport, extracellular	SLC16A1
r2130	7.84142	1.92355	0.00853484	0.926471	8.76 +/- 1.53	6.84 +/- 1.89	Major Facilitator (Mfs) Tcdb:2.A.1.13.1	but[e] + retn[c]	<=>	but[c] + retn[e]	Transport, extracellular	SLC16A1
r2131	7.63164	-0.65207	0.33462	0.926471	7.32 +/- 1.69	7.97 +/- 1.68	Major Facilitator (Mfs) Tcdb:2.A.1.13.1	bhb[c] + but[e]	<=>	bhb[e] + but[c]	Transport, extracellular	SLC16A1
r2132	7.51961	1.02954	0.0645875	0.926471	8.01 +/- 1.57	6.98 +/- 1.07	Major Facilitator (Mfs) Tcdb:2.A.1.13.1	bhb[c] + retn[e]	<=>	bhb[e] + retn[c]	Transport, extracellular	SLC16A1
r2133	8.73447	0.289757	0.640618	0.95008	8.87 +/- 1.37	8.58 +/- 1.75	Major Facilitator (Mfs) Tcdb:2.A.1.13.1	2hb[c] + bhb[e]	<=>	2hb[e] + bhb[c]	Transport, extracellular	SLC16A1
r2136	7.8234	-2.76448	0.182825	0.926471	6.5 +/- 7.04	9.26 +/- 1.29	Major Facilitator (Mfs) Tcdb:2.A.1.14.6	na1[e] + pi[e]	->	na1[c] + pi[c]	Transport, extracellular	SLC17A1
r2139	6.93056	0.846312	0.553153	0.93269	7.34 +/- 1.25	6.49 +/- 5.04	Resistance-Nodulation-Cell Division (Rnd) Tcdb:2.A.60.1.14	cholate[e] + gthrd[c] + hco3[c]	<=>	cholate[c] + gthrd[e] + hco3[e]	Transport, extracellular	SLCO1A2
r2140	7.37985	-0.485968	0.299815	0.926471	7.15 +/- 0.91	7.63 +/- 1.39	Resistance-Nodulation-Cell Division (Rnd) Tcdb:2.A.60.1.14	gchola[e] + gthrd[c] + hco3[c]	<=>	gchola[c] + gthrd[e] + hco3[e]	Transport, extracellular	SLCO1A2
r2141	6.49443	-0.740139	0.552205	0.93269	6.14 +/- 4.27	6.88 +/- 0.85	Resistance-Nodulation-Cell Division (Rnd) Tcdb:2.A.60.1.14	gthrd[c] + hco3[c] + tchola[e]	<=>	gthrd[e] + hco3[e] + tchola[c]	Transport, extracellular	SLCO1A2
r2142	7.40165	0.713925	0.127284	0.926471	7.74 +/- 1.37	7.03 +/- 0.84	Resistance-Nodulation-Cell Division (Rnd) Tcdb:2.A.60.1.14	gthrd[c] + hco3[c] + tdchola[e]	<=>	gthrd[e] + hco3[e] + tdchola[c]	Transport, extracellular	SLCO1A2
r2143	8.5585	-1.26296	0.0782795	0.926471	7.95 +/- 2.06	9.22 +/- 1.34	Resistance-Nodulation-Cell Division (Rnd) Tcdb:2.A.60.1.14	HC02191[e] + gthrd[c] + hco3[c]	<=>	HC02191[c] + gthrd[e] + hco3[e]	Transport, extracellular	SLCO1A2
r2144	6.10187	-0.125942	0.888006	0.992331	6.04 +/- 2.11	6.17 +/- 2.42	Resistance-Nodulation-Cell Division (Rnd) Tcdb:2.A.60.1.14	HC02192[e] + gthrd[c] + hco3[c]	<=>	HC02192[c] + gthrd[e] + hco3[e]	Transport, extracellular	SLCO1A2
r2145	1.4116	-4.83836	0.252133	0.926471	-0.91 +/- 11.8	3.93 +/- 9.03	Resistance-Nodulation-Cell Division (Rnd) Tcdb:2.A.60.1.14	HC02193[e] + gthrd[c] + hco3[c]	<=>	HC02193[c] + gthrd[e] + hco3[e]	Transport, extracellular	SLCO1A2
r2146	7.21704	0.256791	0.647742	0.95266	7.34 +/- 1.47	7.08 +/- 1.35	Resistance-Nodulation-Cell Division (Rnd) Tcdb:2.A.60.1.14	HC02194[e] + gthrd[c] + hco3[c]	->	HC02194[c] + gthrd[e] + hco3[e]	Transport, extracellular	SLCO1A2
r2149	-0.679882	3.73814	0.384343	0.93269	1.11 +/- 10.21	-2.62 +/- 11.42	Resistance-Nodulation-Cell Division (Rnd) Tcdb:2.A.60.1.14	HC02197[e] + gthrd[c] + hco3[c]	<=>	HC02197[c] + gthrd[e] + hco3[e]	Transport, extracellular	SLCO1A2
r2150	7.48885	0.317392	0.550432	0.93269	7.64 +/- 1.44	7.32 +/- 1.21	Resistance-Nodulation-Cell Division (Rnd) Tcdb:2.A.60.1.14	HC02198[e] + gthrd[c] + hco3[c]	<=>	HC02198[c] + gthrd[e] + hco3[e]	Transport, extracellular	SLCO1A2
r2152	6.4471	-0.209183	0.317031	0.926471	6.35 +/- 0.09	6.56 +/- 0.72	Resistance-Nodulation-Cell Division (Rnd) Tcdb:2.A.60.1.14	HC02200[c] + cholate[e] + hco3[c]	->	HC02200[e] + cholate[c] + hco3[e]	Transport, extracellular	SLCO1A2
r2153	6.80378	0.158556	0.660289	0.958346	6.88 +/- 0.98	6.72 +/- 0.79	Resistance-Nodulation-Cell Division (Rnd) Tcdb:2.A.60.1.14	HC02201[c] + cholate[e] + hco3[c]	->	HC02201[e] + cholate[c] + hco3[e]	Transport, extracellular	SLCO1A2
r2154	6.50592	-0.248536	0.350924	0.926471	6.39 +/- 0.11	6.64 +/- 0.93	Resistance-Nodulation-Cell Division (Rnd) Tcdb:2.A.60.1.14	HC02199[c] + gchola[e] + hco3[c]	->	HC02199[e] + gchola[c] + hco3[e]	Transport, extracellular	SLCO1A2
r2155	3.94069	0.657573	0.283511	0.926471	4.26 +/- 1.9	3.6 +/- 0.96	Resistance-Nodulation-Cell Division (Rnd) Tcdb:2.A.60.1.14	HC02200[c] + gchola[e] + hco3[c]	->	HC02200[e] + gchola[c] + hco3[e]	Transport, extracellular	SLCO1A2
r2156	6.36696	-0.00776102	0.914791	0.992331	6.36 +/- 0.08	6.37 +/- 0.09	Resistance-Nodulation-Cell Division (Rnd) Tcdb:2.A.60.1.14	HC02201[c] + gchola[e] + hco3[c]	->	HC02201[e] + gchola[c] + hco3[e]	Transport, extracellular	SLCO1A2
r2160	-8.88783	0.278983	0.924569	0.992331	-8.75 +/- 7.6	-9.03 +/- 7.32	Resistance-Nodulation-Cell Division (Rnd) Tcdb:2.A.60.1.14	HC02199[c] + hco3[c] + tchola[e]	->	HC02199[e] + hco3[e] + tchola[c]	Transport, extracellular	SLCO1A2
r2161	4.80083	0.54886	0.26041	0.926471	5.06 +/- 1.55	4.52 +/- 0.67	Resistance-Nodulation-Cell Division (Rnd) Tcdb:2.A.60.1.14	HC02200[c] + hco3[c] + tchola[e]	->	HC02200[e] + hco3[e] + tchola[c]	Transport, extracellular	SLCO1A2
r2162	4.0692	-0.492179	0.45735	0.93269	3.83 +/- 1.25	4.33 +/- 2.02	Resistance-Nodulation-Cell Division (Rnd) Tcdb:2.A.60.1.14	HC02201[c] + hco3[c] + tchola[e]	->	HC02201[e] + hco3[e] + tchola[c]	Transport, extracellular	SLCO1A2
r2165	6.49793	-0.0126669	0.845945	0.992331	6.49 +/- 0	6.5 +/- 0.04	Resistance-Nodulation-Cell Division (Rnd) Tcdb:2.A.60.1.14	HC02201[c] + hco3[c] + tdchola[e]	->	HC02201[e] + hco3[e] + tdchola[c]	Transport, extracellular	SLCO1A2
r2166	2.14296	1.34226	0.221653	0.926471	2.79 +/- 3.49	1.44 +/- 1.54	Resistance-Nodulation-Cell Division (Rnd) Tcdb:2.A.60.1.14	HC02191[e] + HC02199[c] + hco3[c]	->	HC02191[c] + HC02199[e] + hco3[e]	Transport, extracellular	SLCO1A2
r2167	3.8352	0.479053	0.434457	0.93269	4.07 +/- 1.94	3.59 +/- 0.92	Resistance-Nodulation-Cell Division (Rnd) Tcdb:2.A.60.1.14	HC02191[e] + HC02200[c] + hco3[c]	->	HC02191[c] + HC02200[e] + hco3[e]	Transport, extracellular	SLCO1A2
r2169	6.92697	-0.301045	0.509902	0.93269	6.78 +/- 0.91	7.08 +/- 1.35	Resistance-Nodulation-Cell Division (Rnd) Tcdb:2.A.60.1.14	HC02192[e] + HC02199[c] + hco3[c]	->	HC02192[c] + HC02199[e] + hco3[e]	Transport, extracellular	SLCO1A2
r2170	6.51617	-0.00194876	0.977149	0.992331	6.52 +/- 0.06	6.52 +/- 0.06	Resistance-Nodulation-Cell Division (Rnd) Tcdb:2.A.60.1.14	HC02192[e] + HC02200[c] + hco3[c]	->	HC02192[c] + HC02200[e] + hco3[e]	Transport, extracellular	SLCO1A2
r2171	4.08736	0.431616	0.441671	0.93269	4.29 +/- 1.52	3.86 +/- 1.26	Resistance-Nodulation-Cell Division (Rnd) Tcdb:2.A.60.1.14	HC02192[e] + HC02201[c] + hco3[c]	->	HC02192[c] + HC02201[e] + hco3[e]	Transport, extracellular	SLCO1A2
r2172	6.61178	0.537821	0.174564	0.926471	6.87 +/- 1.34	6.33 +/- 0.1	Resistance-Nodulation-Cell Division (Rnd) Tcdb:2.A.60.1.14	HC02193[e] + HC02199[c] + hco3[c]	->	HC02193[c] + HC02199[e] + hco3[e]	Transport, extracellular	SLCO1A2
r2173	-9.75621	-4.2724	0.259536	0.926471	-11.81 +/- 8.19	-7.53 +/- 10.71	Resistance-Nodulation-Cell Division (Rnd) Tcdb:2.A.60.1.14	HC02193[e] + HC02200[c] + hco3[c]	->	HC02193[c] + HC02200[e] + hco3[e]	Transport, extracellular	SLCO1A2
r2174	-5.44493	-0.82758	0.824951	0.992331	-5.84 +/- 9.12	-5.01 +/- 9.86	Resistance-Nodulation-Cell Division (Rnd) Tcdb:2.A.60.1.14	HC02193[e] + HC02201[c] + hco3[c]	->	HC02193[c] + HC02201[e] + hco3[e]	Transport, extracellular	SLCO1A2
r2184	6.86615	-0.34204	0.383162	0.93269	6.7 +/- 0.53	7.04 +/- 1.29	Resistance-Nodulation-Cell Division (Rnd) Tcdb:2.A.60.1.14	HC02197[e] + HC02199[c] + hco3[c]	->	HC02197[c] + HC02199[e] + hco3[e]	Transport, extracellular	SLCO1A2
r2185	-9.99158	-0.0263051	0.993485	0.996085	-10 +/- 8.1	-9.98 +/- 8.23	Resistance-Nodulation-Cell Division (Rnd) Tcdb:2.A.60.1.14	HC02197[e] + HC02200[c] + hco3[c]	->	HC02197[c] + HC02200[e] + hco3[e]	Transport, extracellular	SLCO1A2
r2186	6.87564	0.0276659	0.933428	0.992331	6.89 +/- 0.88	6.86 +/- 0.75	Resistance-Nodulation-Cell Division (Rnd) Tcdb:2.A.60.1.14	HC02197[e] + HC02201[c] + hco3[c]	->	HC02197[c] + HC02201[e] + hco3[e]	Transport, extracellular	SLCO1A2
r2187	2.74992	1.04823	0.373723	0.932265	3.25 +/- 3	2.2 +/- 2.91	Resistance-Nodulation-Cell Division (Rnd) Tcdb:2.A.60.1.14	HC02198[e] + HC02199[c] + hco3[c]	->	HC02198[c] + HC02199[e] + hco3[e]	Transport, extracellular	SLCO1A2
r2188	-8.79241	-2.47282	0.540718	0.93269	-9.98 +/- 9.42	-7.51 +/- 11	Resistance-Nodulation-Cell Division (Rnd) Tcdb:2.A.60.1.14	HC02198[e] + HC02200[c] + hco3[c]	->	HC02198[c] + HC02200[e] + hco3[e]	Transport, extracellular	SLCO1A2
r2189	6.81885	0.336529	0.218266	0.926471	6.98 +/- 0.92	6.64 +/- 0	Resistance-Nodulation-Cell Division (Rnd) Tcdb:2.A.60.1.14	HC02198[e] + HC02201[c] + hco3[c]	->	HC02198[c] + HC02201[e] + hco3[e]	Transport, extracellular	SLCO1A2
r2190	-3.89798	2.05706	0.586912	0.932985	-2.91 +/- 9.63	-4.97 +/- 9.5	Resistance-Nodulation-Cell Division (Rnd) Tcdb:2.A.60.1.14	HC02199[c] + HC02220[e] + hco3[c]	->	HC02199[e] + HC02220[c] + hco3[e]	Transport, extracellular	SLCO1A2
r2191	7.17926	0.260092	0.636545	0.95008	7.3 +/- 1.49	7.04 +/- 1.26	Resistance-Nodulation-Cell Division (Rnd) Tcdb:2.A.60.1.14	HC02200[c] + HC02220[e] + hco3[c]	->	HC02200[e] + HC02220[c] + hco3[e]	Transport, extracellular	SLCO1A2
r2192	6.66121	-0.255391	0.36738	0.932265	6.54 +/- 0.07	6.79 +/- 1	Resistance-Nodulation-Cell Division (Rnd) Tcdb:2.A.60.1.14	HC02201[c] + HC02220[e] + hco3[c]	->	HC02201[e] + HC02220[c] + hco3[e]	Transport, extracellular	SLCO1A2
r2193	8.89581	-1.62208	0.00611112	0.926471	8.12 +/- 1.78	9.74 +/- 0.69	Resistance-Nodulation-Cell Division (Rnd) Tcdb:2.A.60.1.14	bilirub[e] + gthrd[c] + hco3[c]	<=>	bilirub[c] + gthrd[e] + hco3[e]	Transport, extracellular	SLCO1A2
r2194	9.15644	0.152779	0.791576	0.992331	9.23 +/- 1.38	9.08 +/- 1.53	Resistance-Nodulation-Cell Division (Rnd) Tcdb:2.A.60.1.14	gthrd[c] + hco3[c] + thyox_L[e]	<=>	gthrd[e] + hco3[e] + thyox_L[c]	Transport, extracellular	SLCO1A2
r2195	7.75637	0.198159	0.729366	0.972557	7.85 +/- 1.53	7.65 +/- 1.33	Resistance-Nodulation-Cell Division (Rnd) Tcdb:2.A.60.1.14	gthrd[c] + hco3[c] + triodthy[e]	<=>	gthrd[e] + hco3[e] + triodthy[c]	Transport, extracellular	SLCO1A2
r2196	9.43428	-0.489771	0.327107	0.926471	9.2 +/- 1.46	9.69 +/- 0.96	Resistance-Nodulation-Cell Division (Rnd) Tcdb:2.A.60.1.14	HC02187[e] + gthrd[c] + hco3[c]	<=>	HC02187[c] + gthrd[e] + hco3[e]	Transport, extracellular	SLCO1A2
r2197	7.78693	0.515599	0.43188	0.93269	8.03 +/- 1.42	7.52 +/- 1.86	Resistance-Nodulation-Cell Division (Rnd) Tcdb:2.A.60.1.14	gthrd[c] + hco3[c] + prostge2[e]	<=>	gthrd[e] + hco3[e] + prostge2[c]	Transport, extracellular	SLCO1A2
r2198	8.56259	0.690513	0.261639	0.926471	8.89 +/- 1.28	8.2 +/- 1.76	Resistance-Nodulation-Cell Division (Rnd) Tcdb:2.A.60.1.5	gthrd[c] + hco3[c] + leuktrC4[e]	<=>	gthrd[e] + hco3[e] + leuktrC4[c]	Transport, extracellular	SLCO1B1
r2199	8.49498	-0.347026	0.590399	0.933171	8.33 +/- 1.65	8.68 +/- 1.59	Resistance-Nodulation-Cell Division (Rnd) Tcdb:2.A.60.1.5	bildglcur[e] + gthrd[c] + hco3[c]	<=>	bildglcur[c] + gthrd[e] + hco3[e]	Transport, extracellular	SLCO1B1
r2200	9.65133	-0.0723665	0.850082	0.992331	9.62 +/- 0.95	9.69 +/- 0.96	Resistance-Nodulation-Cell Division (Rnd) Tcdb:2.A.60.1.5	HC02180[e] + gthrd[c] + hco3[c]	<=>	HC02180[c] + gthrd[e] + hco3[e]	Transport, extracellular	SLCO1B1
r2201	7.9141	-0.604089	0.296102	0.926471	7.62 +/- 1.39	8.23 +/- 1.49	Resistance-Nodulation-Cell Division (Rnd) Tcdb:2.A.60.1.5	gthrd[c] + hco3[c] + leuktrE4[e]	<=>	gthrd[e] + hco3[e] + leuktrE4[c]	Transport, extracellular	SLCO1B1
r2202	8.08076	-0.105477	0.867782	0.992331	8.03 +/- 1.61	8.14 +/- 1.59	Resistance-Nodulation-Cell Division (Rnd) Tcdb:2.A.60.1.5	bilglcur[e] + gthrd[c] + hco3[c]	<=>	bilglcur[c] + gthrd[e] + hco3[e]	Transport, extracellular	SLCO1B1
r2203	6.3722	0.0134941	0.864698	0.992331	6.38 +/- 0.14	6.37 +/- 0.09	Resistance-Nodulation-Cell Division (Rnd) Tcdb:2.A.60.1.14	HC02199[c] + bilirub[e] + hco3[c]	->	HC02199[e] + bilirub[c] + hco3[e]	Transport, extracellular	SLCO1A2
r2206	4.45461	-0.276425	0.180756	0.926471	4.32 +/- 0	4.6 +/- 0.7	Resistance-Nodulation-Cell Division (Rnd) Tcdb:2.A.60.1.14	HC02199[c] + hco3[c] + thyox_L[e]	->	HC02199[e] + hco3[e] + thyox_L[c]	Transport, extracellular	SLCO1A2
r2207	6.70135	0.380313	0.351593	0.926471	6.88 +/- 1.3	6.5 +/- 0.54	Resistance-Nodulation-Cell Division (Rnd) Tcdb:2.A.60.1.14	HC02200[c] + hco3[c] + thyox_L[e]	->	HC02200[e] + hco3[e] + thyox_L[c]	Transport, extracellular	SLCO1A2
r2208	5.66986	-0.383855	0.487108	0.93269	5.49 +/- 1.32	5.87 +/- 1.45	Resistance-Nodulation-Cell Division (Rnd) Tcdb:2.A.60.1.14	HC02201[c] + hco3[c] + thyox_L[e]	->	HC02201[e] + hco3[e] + thyox_L[c]	Transport, extracellular	SLCO1A2
r2209	-9.29146	-1.87511	0.563595	0.93269	-10.19 +/- 7.47	-8.32 +/- 8.93	Resistance-Nodulation-Cell Division (Rnd) Tcdb:2.A.60.1.14	HC02199[c] + hco3[c] + triodthy[e]	->	HC02199[e] + hco3[e] + triodthy[c]	Transport, extracellular	SLCO1A2
r2210	-5.99896	-3.88325	0.376494	0.932265	-7.86 +/- 10.66	-3.98 +/- 11.44	Resistance-Nodulation-Cell Division (Rnd) Tcdb:2.A.60.1.14	HC02200[c] + hco3[c] + triodthy[e]	->	HC02200[e] + hco3[e] + triodthy[c]	Transport, extracellular	SLCO1A2
r2211	-9.87577	3.15284	0.305224	0.926471	-8.36 +/- 9.16	-11.52 +/- 5.72	Resistance-Nodulation-Cell Division (Rnd) Tcdb:2.A.60.1.14	HC02201[c] + hco3[c] + triodthy[e]	->	HC02201[e] + hco3[e] + triodthy[c]	Transport, extracellular	SLCO1A2
r2213	5.70681	-0.00652914	0.960078	0.992331	5.7 +/- 0.28	5.71 +/- 0.29	Resistance-Nodulation-Cell Division (Rnd) Tcdb:2.A.60.1.14	HC02187[e] + HC02200[c] + hco3[c]	->	HC02187[c] + HC02200[e] + hco3[e]	Transport, extracellular	SLCO1A2
r2214	-12.4612	-0.144768	0.949993	0.992331	-12.53 +/- 5.72	-12.39 +/- 5.99	Resistance-Nodulation-Cell Division (Rnd) Tcdb:2.A.60.1.14	HC02187[e] + HC02201[c] + hco3[c]	->	HC02187[c] + HC02201[e] + hco3[e]	Transport, extracellular	SLCO1A2
r2215	6.41193	-0.466831	0.126002	0.926471	6.19 +/- 0	6.65 +/- 1.07	Resistance-Nodulation-Cell Division (Rnd) Tcdb:2.A.60.1.14	HC02199[c] + hco3[c] + prostge2[e]	->	HC02199[e] + hco3[e] + prostge2[c]	Transport, extracellular	SLCO1A2
r2216	-4.85324	-1.34002	0.706212	0.966704	-5.5 +/- 8.98	-4.16 +/- 9.01	Resistance-Nodulation-Cell Division (Rnd) Tcdb:2.A.60.1.14	HC02200[c] + hco3[c] + prostge2[e]	->	HC02200[e] + hco3[e] + prostge2[c]	Transport, extracellular	SLCO1A2
r2217	6.77161	0.319641	0.413186	0.93269	6.93 +/- 1.29	6.61 +/- 0.38	Resistance-Nodulation-Cell Division (Rnd) Tcdb:2.A.60.1.14	HC02201[c] + hco3[c] + prostge2[e]	->	HC02201[e] + hco3[e] + prostge2[c]	Transport, extracellular	SLCO1A2
r2218	6.68553	-0.281699	0.316547	0.926471	6.55 +/- 0.08	6.83 +/- 0.99	Resistance-Nodulation-Cell Division (Rnd) Tcdb:2.A.60.1.5	HC02199[c] + arachd[e] + hco3[c]	->	HC02199[e] + arachd[c] + hco3[e]	Transport, extracellular	SLCO1B1
r2219	4.36796	-0.0690984	0.939417	0.992331	4.33 +/- 2.47	4.4 +/- 2.09	Resistance-Nodulation-Cell Division (Rnd) Tcdb:2.A.60.1.5	HC02200[c] + arachd[e] + hco3[c]	->	HC02200[e] + arachd[c] + hco3[e]	Transport, extracellular	SLCO1B1
r2220	5.66778	0.238607	0.555726	0.93269	5.78 +/- 1.31	5.54 +/- 0.51	Resistance-Nodulation-Cell Division (Rnd) Tcdb:2.A.60.1.5	HC02201[c] + arachd[e] + hco3[c]	->	HC02201[e] + arachd[c] + hco3[e]	Transport, extracellular	SLCO1B1
r2221	5.8663	0.245643	0.558697	0.93269	5.98 +/- 1.33	5.74 +/- 0.62	Resistance-Nodulation-Cell Division (Rnd) Tcdb:2.A.60.1.5	HC02199[c] + hco3[c] + leuktrC4[e]	->	HC02199[e] + hco3[e] + leuktrC4[c]	Transport, extracellular	SLCO1B1
r2222	6.92697	-0.882124	0.0414357	0.926471	6.5 +/- 0.04	7.39 +/- 1.5	Resistance-Nodulation-Cell Division (Rnd) Tcdb:2.A.60.1.5	HC02200[c] + hco3[c] + leuktrC4[e]	->	HC02200[e] + hco3[e] + leuktrC4[c]	Transport, extracellular	SLCO1B1
r2223	5.49364	0.424671	0.592434	0.933175	5.7 +/- 2.05	5.27 +/- 1.94	Resistance-Nodulation-Cell Division (Rnd) Tcdb:2.A.60.1.5	HC02201[c] + hco3[c] + leuktrC4[e]	->	HC02201[e] + hco3[e] + leuktrC4[c]	Transport, extracellular	SLCO1B1
r2224	3.83102	0.446606	0.351853	0.926471	4.05 +/- 1.37	3.6 +/- 0.96	Resistance-Nodulation-Cell Division (Rnd) Tcdb:2.A.60.1.5	HC02199[c] + estrones[e] + hco3[c]	->	HC02199[e] + estrones[c] + hco3[e]	Transport, extracellular	SLCO1B1
r2225	4.57659	-1.06037	0.442738	0.93269	4.07 +/- 3.2	5.13 +/- 3.76	Resistance-Nodulation-Cell Division (Rnd) Tcdb:2.A.60.1.5	HC02200[c] + estrones[e] + hco3[c]	->	HC02200[e] + estrones[c] + hco3[e]	Transport, extracellular	SLCO1B1
r2226	6.75153	-0.00862748	0.98082	0.993682	6.75 +/- 0.88	6.76 +/- 0.92	Resistance-Nodulation-Cell Division (Rnd) Tcdb:2.A.60.1.5	HC02201[c] + estrones[e] + hco3[c]	->	HC02201[e] + estrones[c] + hco3[e]	Transport, extracellular	SLCO1B1
r2227	6.4635	0.213438	0.355732	0.926471	6.57 +/- 0.77	6.35 +/- 0.04	Resistance-Nodulation-Cell Division (Rnd) Tcdb:2.A.60.1.5	HC02199[c] + dheas[e] + hco3[c]	->	HC02199[e] + dheas[c] + hco3[e]	Transport, extracellular	SLCO1B1
r2228	6.95369	0.140098	0.78378	0.989304	7.02 +/- 1.3	6.88 +/- 1.26	Resistance-Nodulation-Cell Division (Rnd) Tcdb:2.A.60.1.5	HC02200[c] + dheas[e] + hco3[c]	->	HC02200[e] + dheas[c] + hco3[e]	Transport, extracellular	SLCO1B1
r2229	6.16348	-0.198636	0.492675	0.93269	6.07 +/- 0.22	6.27 +/- 1	Resistance-Nodulation-Cell Division (Rnd) Tcdb:2.A.60.1.5	HC02201[c] + dheas[e] + hco3[c]	->	HC02201[e] + dheas[c] + hco3[e]	Transport, extracellular	SLCO1B1
r2230	5.73698	0.191691	0.411252	0.93269	5.83 +/- 0.74	5.64 +/- 0.27	Resistance-Nodulation-Cell Division (Rnd) Tcdb:2.A.60.1.5	HC02199[c] + bildglcur[e] + hco3[c]	->	HC02199[e] + bildglcur[c] + hco3[e]	Transport, extracellular	SLCO1B1
r2231	-9.17625	-2.33491	0.476723	0.93269	-10.3 +/- 7.02	-7.96 +/- 9.45	Resistance-Nodulation-Cell Division (Rnd) Tcdb:2.A.60.1.5	HC02200[c] + bildglcur[e] + hco3[c]	->	HC02200[e] + bildglcur[c] + hco3[e]	Transport, extracellular	SLCO1B1
r2232	-8.81214	0.0176073	0.995211	0.99686	-8.8 +/- 7.62	-8.82 +/- 7.22	Resistance-Nodulation-Cell Division (Rnd) Tcdb:2.A.60.1.5	HC02201[c] + bildglcur[e] + hco3[c]	->	HC02201[e] + bildglcur[c] + hco3[e]	Transport, extracellular	SLCO1B1
r2234	5.40415	-0.0293724	0.824312	0.992331	5.39 +/- 0.25	5.42 +/- 0.34	Resistance-Nodulation-Cell Division (Rnd) Tcdb:2.A.60.1.5	HC02200[c] + hco3[c] + leuktrD4[e]	->	HC02200[e] + hco3[e] + leuktrD4[c]	Transport, extracellular	SLCO1B1
r2236	6.35809	0.0350776	0.612746	0.940066	6.37 +/- 0.09	6.34 +/- 0	Resistance-Nodulation-Cell Division (Rnd) Tcdb:2.A.60.1.5	HC02199[c] + hco3[c] + wharachd[e]	->	HC02199[e] + hco3[e] + wharachd[c]	Transport, extracellular	SLCO1B1
r2237	3.83472	-0.0523752	0.914437	0.992331	3.81 +/- 1.19	3.86 +/- 1.26	Resistance-Nodulation-Cell Division (Rnd) Tcdb:2.A.60.1.5	HC02200[c] + hco3[c] + wharachd[e]	->	HC02200[e] + hco3[e] + wharachd[c]	Transport, extracellular	SLCO1B1
r2242	4.48113	-0.331669	0.143738	0.926471	4.32 +/- 0	4.65 +/- 0.78	Resistance-Nodulation-Cell Division (Rnd) Tcdb:2.A.60.1.5	HC02199[c] + hco3[c] + leuktrA4[e]	->	HC02199[e] + hco3[e] + leuktrA4[c]	Transport, extracellular	SLCO1B1
r2243	6.32625	0.238218	0.431556	0.93269	6.44 +/- 1.02	6.2 +/- 0.17	Resistance-Nodulation-Cell Division (Rnd) Tcdb:2.A.60.1.5	HC02200[c] + hco3[c] + leuktrA4[e]	->	HC02200[e] + hco3[e] + leuktrA4[c]	Transport, extracellular	SLCO1B1
r2245	6.13336	-0.190583	0.556145	0.93269	6.04 +/- 0.26	6.23 +/- 1.13	Resistance-Nodulation-Cell Division (Rnd) Tcdb:2.A.60.1.5	HC02199[c] + hco3[c] + leuktrB4[e]	->	HC02199[e] + hco3[e] + leuktrB4[c]	Transport, extracellular	SLCO1B1
r2246	5.29944	0.754906	0.162074	0.926471	5.66 +/- 1.84	4.91 +/- 0	Resistance-Nodulation-Cell Division (Rnd) Tcdb:2.A.60.1.5	HC02200[c] + hco3[c] + leuktrB4[e]	->	HC02200[e] + hco3[e] + leuktrB4[c]	Transport, extracellular	SLCO1B1
r2248	-10.4508	-5.37256	0.117018	0.926471	-13.03 +/- 6.94	-7.66 +/- 9.86	Resistance-Nodulation-Cell Division (Rnd) Tcdb:2.A.60.1.5	HC02199[c] + hco3[c] + leuktrE4[e]	->	HC02199[e] + hco3[e] + leuktrE4[c]	Transport, extracellular	SLCO1B1
r2249	-9.07087	-4.89665	0.131976	0.926471	-11.42 +/- 6.42	-6.52 +/- 9.5	Resistance-Nodulation-Cell Division (Rnd) Tcdb:2.A.60.1.5	HC02200[c] + hco3[c] + leuktrE4[e]	->	HC02200[e] + hco3[e] + leuktrE4[c]	Transport, extracellular	SLCO1B1
r2250	-11.7144	4.94469	0.0654782	0.926471	-9.34 +/- 9.06	-14.29 +/- 0.75	Resistance-Nodulation-Cell Division (Rnd) Tcdb:2.A.60.1.5	HC02201[c] + hco3[c] + leuktrE4[e]	->	HC02201[e] + hco3[e] + leuktrE4[c]	Transport, extracellular	SLCO1B1
r2251	4.92163	0.320664	0.196884	0.926471	5.08 +/- 0.83	4.75 +/- 0	Resistance-Nodulation-Cell Division (Rnd) Tcdb:2.A.60.1.5	HC02199[c] + hco3[c] + leuktrF4[e]	->	HC02199[e] + hco3[e] + leuktrF4[c]	Transport, extracellular	SLCO1B1
r2252	6.3356	-0.332376	0.259583	0.926471	6.18 +/- 0.09	6.51 +/- 1.04	Resistance-Nodulation-Cell Division (Rnd) Tcdb:2.A.60.1.5	HC02200[c] + hco3[c] + leuktrF4[e]	->	HC02200[e] + hco3[e] + leuktrF4[c]	Transport, extracellular	SLCO1B1
r2253	3.70837	-0.297148	0.604975	0.934754	3.57 +/- 0.88	3.86 +/- 1.87	Resistance-Nodulation-Cell Division (Rnd) Tcdb:2.A.60.1.5	HC02201[c] + hco3[c] + leuktrF4[e]	->	HC02201[e] + hco3[e] + leuktrF4[c]	Transport, extracellular	SLCO1B1
r2254	6.63252	0.197444	0.434279	0.93269	6.73 +/- 0.85	6.53 +/- 0.07	Resistance-Nodulation-Cell Division (Rnd) Tcdb:2.A.60.1.5	HC02199[c] + bilglcur[e] + hco3[c]	->	HC02199[e] + bilglcur[c] + hco3[e]	Transport, extracellular	SLCO1B1
r2255	6.76457	-0.251493	0.31208	0.926471	6.64 +/- 0	6.9 +/- 0.87	Resistance-Nodulation-Cell Division (Rnd) Tcdb:2.A.60.1.5	HC02200[c] + bilglcur[e] + hco3[c]	->	HC02200[e] + bilglcur[c] + hco3[e]	Transport, extracellular	SLCO1B1
r2256	5.99325	-0.0312799	0.799654	0.992331	5.98 +/- 0.24	6.01 +/- 0.3	Resistance-Nodulation-Cell Division (Rnd) Tcdb:2.A.60.1.5	HC02201[c] + bilglcur[e] + hco3[c]	->	HC02201[e] + bilglcur[c] + hco3[e]	Transport, extracellular	SLCO1B1
r2257	6.62401	-0.275334	0.287064	0.926471	6.49 +/- 0	6.77 +/- 0.91	Resistance-Nodulation-Cell Division (Rnd) Tcdb:2.A.60.1.5	HC02199[c] + HC02202[e] + hco3[c]	->	HC02199[e] + HC02202[c] + hco3[e]	Transport, extracellular	SLCO1B1
r2258	-12.5716	-3.63528	0.127412	0.926471	-14.32 +/- 0	-10.68 +/- 8.53	Resistance-Nodulation-Cell Division (Rnd) Tcdb:2.A.60.1.5	HC02200[c] + HC02202[e] + hco3[c]	->	HC02200[e] + HC02202[c] + hco3[e]	Transport, extracellular	SLCO1B1
r2259	-6.63596	-0.27002	0.933929	0.992331	-6.77 +/- 8.19	-6.5 +/- 8.32	Resistance-Nodulation-Cell Division (Rnd) Tcdb:2.A.60.1.5	HC02201[c] + HC02202[e] + hco3[c]	->	HC02201[e] + HC02202[c] + hco3[e]	Transport, extracellular	SLCO1B1
r2260	-5.64378	2.71506	0.441531	0.93269	-4.34 +/- 9.53	-7.06 +/- 8.13	Resistance-Nodulation-Cell Division (Rnd) Tcdb:2.A.60.1.5	HC02199[c] + HC02203[e] + hco3[c]	->	HC02199[e] + HC02203[c] + hco3[e]	Transport, extracellular	SLCO1B1
r2261	4.10022	-0.0243911	0.966119	0.992331	4.09 +/- 1.46	4.11 +/- 1.44	Resistance-Nodulation-Cell Division (Rnd) Tcdb:2.A.60.1.5	HC02200[c] + HC02203[e] + hco3[c]	->	HC02200[e] + HC02203[c] + hco3[e]	Transport, extracellular	SLCO1B1
r2262	7.02203	-0.402281	0.360643	0.926471	6.83 +/- 0.85	7.23 +/- 1.31	Resistance-Nodulation-Cell Division (Rnd) Tcdb:2.A.60.1.5	HC02201[c] + HC02203[e] + hco3[c]	->	HC02201[e] + HC02203[c] + hco3[e]	Transport, extracellular	SLCO1B1
r2263	-4.08688	-3.22305	0.162793	0.926471	-5.63 +/- 4.63	-2.41 +/- 6.73	Resistance-Nodulation-Cell Division (Rnd) Tcdb:2.A.60.1.5	HC02199[c] + HC02204[e] + hco3[c]	->	HC02199[e] + HC02204[c] + hco3[e]	Transport, extracellular	SLCO1B1
r2264	5.50829	0.755546	0.0581339	0.926471	5.87 +/- 1.24	5.12 +/- 0.49	Resistance-Nodulation-Cell Division (Rnd) Tcdb:2.A.60.1.5	HC02200[c] + HC02204[e] + hco3[c]	->	HC02200[e] + HC02204[c] + hco3[e]	Transport, extracellular	SLCO1B1
r2266	3.62468	-0.736085	0.200647	0.926471	3.27 +/- 0.25	4.01 +/- 2.04	Resistance-Nodulation-Cell Division (Rnd) Tcdb:2.A.60.1.5	HC02199[c] + HC02205[e] + hco3[c]	->	HC02199[e] + HC02205[c] + hco3[e]	Transport, extracellular	SLCO1B1
r2267	5.11617	0.507553	0.257952	0.926471	5.36 +/- 1.46	4.85 +/- 0.52	Resistance-Nodulation-Cell Division (Rnd) Tcdb:2.A.60.1.5	HC02200[c] + HC02205[e] + hco3[c]	->	HC02200[e] + HC02205[c] + hco3[e]	Transport, extracellular	SLCO1B1
r2268	4.46975	0.173071	0.813162	0.992331	4.55 +/- 1.62	4.38 +/- 2.07	Resistance-Nodulation-Cell Division (Rnd) Tcdb:2.A.60.1.5	HC02201[c] + HC02205[e] + hco3[c]	->	HC02201[e] + HC02205[c] + hco3[e]	Transport, extracellular	SLCO1B1
r2269	6.63454	-0.00999755	0.9801	0.993682	6.63 +/- 0.96	6.64 +/- 1.05	Resistance-Nodulation-Cell Division (Rnd) Tcdb:2.A.60.1.5	HC02199[c] + HC02206[e] + hco3[c]	->	HC02199[e] + HC02206[c] + hco3[e]	Transport, extracellular	SLCO1B1
r2270	6.62775	-0.0230687	0.952152	0.992331	6.62 +/- 0.92	6.64 +/- 1	Resistance-Nodulation-Cell Division (Rnd) Tcdb:2.A.60.1.5	HC02200[c] + HC02206[e] + hco3[c]	->	HC02200[e] + HC02206[c] + hco3[e]	Transport, extracellular	SLCO1B1
r2271	4.60814	-1.6636	0.0830083	0.926471	3.81 +/- 1.76	5.47 +/- 2.86	Resistance-Nodulation-Cell Division (Rnd) Tcdb:2.A.60.1.5	HC02201[c] + HC02206[e] + hco3[c]	->	HC02201[e] + HC02206[c] + hco3[e]	Transport, extracellular	SLCO1B1
r2272	5.60376	0.159673	0.60875	0.937047	5.68 +/- 0.94	5.52 +/- 0.53	Resistance-Nodulation-Cell Division (Rnd) Tcdb:2.A.60.1.5	HC02199[c] + HC02207[e] + hco3[c]	->	HC02199[e] + HC02207[c] + hco3[e]	Transport, extracellular	SLCO1B1
r2273	4.82271	-0.298875	0.289711	0.926471	4.68 +/- 0.54	4.98 +/- 0.82	Resistance-Nodulation-Cell Division (Rnd) Tcdb:2.A.60.1.5	HC02200[c] + HC02207[e] + hco3[c]	->	HC02200[e] + HC02207[c] + hco3[e]	Transport, extracellular	SLCO1B1
r2274	4.08023	-0.588144	0.377769	0.932265	3.8 +/- 1.16	4.39 +/- 2.09	Resistance-Nodulation-Cell Division (Rnd) Tcdb:2.A.60.1.5	HC02201[c] + HC02207[e] + hco3[c]	->	HC02201[e] + HC02207[c] + hco3[e]	Transport, extracellular	SLCO1B1
r2275	4.50158	-0.0265769	0.918189	0.992331	4.49 +/- 0.6	4.52 +/- 0.67	Resistance-Nodulation-Cell Division (Rnd) Tcdb:2.A.60.1.5	HC02199[c] + HC02208[e] + hco3[c]	->	HC02199[e] + HC02208[c] + hco3[e]	Transport, extracellular	SLCO1B1
r2276	5.51621	-0.273322	0.455203	0.93269	5.39 +/- 0.33	5.66 +/- 1.27	Resistance-Nodulation-Cell Division (Rnd) Tcdb:2.A.60.1.5	HC02200[c] + HC02208[e] + hco3[c]	->	HC02200[e] + HC02208[c] + hco3[e]	Transport, extracellular	SLCO1B1
r2277	6.62159	-0.624292	0.103597	0.926471	6.32 +/- 0	6.95 +/- 1.35	Resistance-Nodulation-Cell Division (Rnd) Tcdb:2.A.60.1.5	HC02201[c] + HC02208[e] + hco3[c]	->	HC02201[e] + HC02208[c] + hco3[e]	Transport, extracellular	SLCO1B1
r2278	-6.50217	-2.51211	0.474028	0.93269	-7.71 +/- 7.83	-5.2 +/- 9.83	Resistance-Nodulation-Cell Division (Rnd) Tcdb:2.A.60.1.5	HC02199[c] + hco3[c] + prostgd2[e]	->	HC02199[e] + hco3[e] + prostgd2[c]	Transport, extracellular	SLCO1B1
r2279	6.50313	0.192198	0.441824	0.93269	6.6 +/- 0.83	6.4 +/- 0.12	Resistance-Nodulation-Cell Division (Rnd) Tcdb:2.A.60.1.5	HC02200[c] + hco3[c] + prostgd2[e]	->	HC02200[e] + hco3[e] + prostgd2[c]	Transport, extracellular	SLCO1B1
r2280	5.3003	-0.0662153	0.923007	0.992331	5.27 +/- 1.71	5.33 +/- 1.75	Resistance-Nodulation-Cell Division (Rnd) Tcdb:2.A.60.1.5	HC02201[c] + hco3[c] + prostgd2[e]	->	HC02201[e] + hco3[e] + prostgd2[c]	Transport, extracellular	SLCO1B1
r2282	4.79591	0.563765	0.257355	0.926471	5.07 +/- 1.6	4.5 +/- 0.63	Resistance-Nodulation-Cell Division (Rnd) Tcdb:2.A.60.1.5	HC02200[c] + HC02210[e] + hco3[c]	->	HC02200[e] + HC02210[c] + hco3[e]	Transport, extracellular	SLCO1B1
r2284	6.22615	-0.00291046	0.97157	0.992331	6.22 +/- 0.13	6.23 +/- 0.13	Resistance-Nodulation-Cell Division (Rnd) Tcdb:2.A.60.1.5	HC02199[c] + hco3[c] + prostge1[e]	->	HC02199[e] + hco3[e] + prostge1[c]	Transport, extracellular	SLCO1B1
r2285	-7.57779	-0.681078	0.830228	0.992331	-7.9 +/- 7.65	-7.22 +/- 8.46	Resistance-Nodulation-Cell Division (Rnd) Tcdb:2.A.60.1.5	HC02200[c] + hco3[c] + prostge1[e]	->	HC02200[e] + hco3[e] + prostge1[c]	Transport, extracellular	SLCO1B1
r2286	3.85344	-0.574949	0.361593	0.926471	3.58 +/- 0.92	4.15 +/- 2.06	Resistance-Nodulation-Cell Division (Rnd) Tcdb:2.A.60.1.5	HC02201[c] + hco3[c] + prostge1[e]	->	HC02201[e] + hco3[e] + prostge1[c]	Transport, extracellular	SLCO1B1
r2287	6.46837	0.139993	0.783067	0.988844	6.54 +/- 1.46	6.4 +/- 1.05	Resistance-Nodulation-Cell Division (Rnd) Tcdb:2.A.60.1.5	HC02199[c] + HC02213[e] + hco3[c]	->	HC02199[e] + HC02213[c] + hco3[e]	Transport, extracellular	SLCO1B1
r2288	4.88728	-0.616684	0.533191	0.93269	4.59 +/- 2.02	5.21 +/- 2.93	Resistance-Nodulation-Cell Division (Rnd) Tcdb:2.A.60.1.5	HC02200[c] + HC02213[e] + hco3[c]	->	HC02200[e] + HC02213[c] + hco3[e]	Transport, extracellular	SLCO1B1
r2289	-10.5168	-0.236567	0.932564	0.992331	-10.63 +/- 6.96	-10.39 +/- 7.22	Resistance-Nodulation-Cell Division (Rnd) Tcdb:2.A.60.1.5	HC02201[c] + HC02213[e] + hco3[c]	->	HC02201[e] + HC02213[c] + hco3[e]	Transport, extracellular	SLCO1B1
r2291	6.40438	0.529024	0.145655	0.926471	6.66 +/- 1.23	6.13 +/- 0	Resistance-Nodulation-Cell Division (Rnd) Tcdb:2.A.60.1.5	HC02200[c] + HC02214[e] + hco3[c]	->	HC02200[e] + HC02214[c] + hco3[e]	Transport, extracellular	SLCO1B1
r2292	3.5687	-0.0333914	0.924033	0.992331	3.55 +/- 0.83	3.59 +/- 0.92	Resistance-Nodulation-Cell Division (Rnd) Tcdb:2.A.60.1.5	HC02201[c] + HC02214[e] + hco3[c]	->	HC02201[e] + HC02214[c] + hco3[e]	Transport, extracellular	SLCO1B1
r2293	3.83519	-0.053307	0.940868	0.992331	3.81 +/- 1.76	3.86 +/- 1.87	Resistance-Nodulation-Cell Division (Rnd) Tcdb:2.A.60.1.5	HC02199[c] + hco3[c] + prostgf2[e]	->	HC02199[e] + hco3[e] + prostgf2[c]	Transport, extracellular	SLCO1B1
r2294	6.62399	-0.279352	0.306011	0.926471	6.49 +/- 0.05	6.77 +/- 0.96	Resistance-Nodulation-Cell Division (Rnd) Tcdb:2.A.60.1.5	HC02200[c] + hco3[c] + prostgf2[e]	->	HC02200[e] + hco3[e] + prostgf2[c]	Transport, extracellular	SLCO1B1
r2296	4.49496	-0.0139137	0.9557	0.992331	4.49 +/- 0.6	4.5 +/- 0.63	Resistance-Nodulation-Cell Division (Rnd) Tcdb:2.A.60.1.5	HC02199[c] + HC02216[e] + hco3[c]	->	HC02199[e] + HC02216[c] + hco3[e]	Transport, extracellular	SLCO1B1
r2297	3.70231	0.731522	0.18747	0.926471	4.05 +/- 1.9	3.32 +/- 0	Resistance-Nodulation-Cell Division (Rnd) Tcdb:2.A.60.1.5	HC02200[c] + HC02216[e] + hco3[c]	->	HC02200[e] + HC02216[c] + hco3[e]	Transport, extracellular	SLCO1B1
r2299	6.59956	-0.224385	0.316156	0.926471	6.49 +/- 0	6.72 +/- 0.78	Resistance-Nodulation-Cell Division (Rnd) Tcdb:2.A.60.1.5	HC02199[c] + HC02217[e] + hco3[c]	->	HC02199[e] + HC02217[c] + hco3[e]	Transport, extracellular	SLCO1B1
r2300	6.9327	0.071836	0.837158	0.992331	6.97 +/- 0.87	6.9 +/- 0.87	Resistance-Nodulation-Cell Division (Rnd) Tcdb:2.A.60.1.5	HC02200[c] + HC02217[e] + hco3[c]	->	HC02200[e] + HC02217[c] + hco3[e]	Transport, extracellular	SLCO1B1
r2302	-7.11155	0.83458	0.818368	0.992331	-6.71 +/- 9.21	-7.55 +/- 9.2	Resistance-Nodulation-Cell Division (Rnd) Tcdb:2.A.60.1.5	HC02199[c] + hco3[c] + prostgh2[e]	->	HC02199[e] + hco3[e] + prostgh2[c]	Transport, extracellular	SLCO1B1
r2303	6.12912	-0.166984	0.5957	0.933256	6.05 +/- 0.29	6.22 +/- 1.09	Resistance-Nodulation-Cell Division (Rnd) Tcdb:2.A.60.1.5	HC02200[c] + hco3[c] + prostgh2[e]	->	HC02200[e] + hco3[e] + prostgh2[c]	Transport, extracellular	SLCO1B1
r2304	6.75857	0.220607	0.353246	0.926471	6.86 +/- 0.8	6.64 +/- 0	Resistance-Nodulation-Cell Division (Rnd) Tcdb:2.A.60.1.5	HC02201[c] + hco3[c] + prostgh2[e]	->	HC02201[e] + hco3[e] + prostgh2[c]	Transport, extracellular	SLCO1B1
r2305	6.58232	0.500752	0.165977	0.926471	6.82 +/- 1.22	6.32 +/- 0	Resistance-Nodulation-Cell Division (Rnd) Tcdb:2.A.60.1.5	HC02199[c] + hco3[c] + prostgi2[e]	->	HC02199[e] + hco3[e] + prostgi2[c]	Transport, extracellular	SLCO1B1
r2306	6.38006	-0.258659	0.368225	0.932265	6.26 +/- 0.18	6.51 +/- 1	Resistance-Nodulation-Cell Division (Rnd) Tcdb:2.A.60.1.5	HC02200[c] + hco3[c] + prostgi2[e]	->	HC02200[e] + hco3[e] + prostgi2[c]	Transport, extracellular	SLCO1B1
r2307	6.37633	0.0214363	0.777304	0.988825	6.39 +/- 0.11	6.37 +/- 0.09	Resistance-Nodulation-Cell Division (Rnd) Tcdb:2.A.60.1.5	HC02201[c] + hco3[c] + prostgi2[e]	->	HC02201[e] + hco3[e] + prostgi2[c]	Transport, extracellular	SLCO1B1
r2308	9.38802	-0.0463722	0.926865	0.992331	9.37 +/- 1.25	9.41 +/- 1.29	Resistance-Nodulation-Cell Division (Rnd) Tcdb:2.A.60.1.14	gthrd[c] + hco3[c] + hista[e]	<=>	gthrd[e] + hco3[e] + hista[c]	Transport, extracellular	SLCO1A2
r2309	8.56383	-0.172722	0.790776	0.992331	8.48 +/- 1.66	8.65 +/- 1.62	Resistance-Nodulation-Cell Division (Rnd) Tcdb:2.A.60.1.14	gthrd[c] + hco3[c] + nrpphr[e]	<=>	gthrd[e] + hco3[e] + nrpphr[c]	Transport, extracellular	SLCO1A2
r2310	9.00603	-0.248599	0.683362	0.965441	8.89 +/- 1.56	9.14 +/- 1.5	Resistance-Nodulation-Cell Division (Rnd) Tcdb:2.A.60.1.14	gthrd[c] + hco3[c] + srtn[e]	<=>	gthrd[e] + hco3[e] + srtn[c]	Transport, extracellular	SLCO1A2
r2311	8.45084	0.132408	0.840648	0.992331	8.51 +/- 1.65	8.38 +/- 1.67	Resistance-Nodulation-Cell Division (Rnd) Tcdb:2.A.60.1.14	ach[e] + gthrd[c] + hco3[c]	<=>	ach[c] + gthrd[e] + hco3[e]	Transport, extracellular	SLCO1A2
r2312	8.65691	-0.851304	0.184066	0.926471	8.25 +/- 1.67	9.1 +/- 1.49	Resistance-Nodulation-Cell Division (Rnd) Tcdb:2.A.60.1.14	dopa[e] + gthrd[c] + hco3[c]	<=>	dopa[c] + gthrd[e] + hco3[e]	Transport, extracellular	SLCO1A2
r2313	7.5145	0.772009	0.192818	0.926471	7.89 +/- 1.69	7.11 +/- 1.18	Resistance-Nodulation-Cell Division (Rnd) Tcdb:2.A.60.1.2	arachd[e] + gthrd[c] + hco3[c]	<=>	arachd[c] + gthrd[e] + hco3[e]	Transport, extracellular	SLCO2A1
r2314	6.30437	-1.33361	0.302416	0.926471	5.66 +/- 4.39	7 +/- 0.97	Resistance-Nodulation-Cell Division (Rnd) Tcdb:2.A.60.1.2	gthrd[c] + hco3[c] + leuktrD4[e]	<=>	gthrd[e] + hco3[e] + leuktrD4[c]	Transport, extracellular	SLCO2A1
r2315	7.36784	0.385586	0.467568	0.93269	7.55 +/- 1.42	7.17 +/- 1.23	Resistance-Nodulation-Cell Division (Rnd) Tcdb:2.A.60.1.2	gthrd[c] + hco3[c] + wharachd[e]	<=>	gthrd[e] + hco3[e] + wharachd[c]	Transport, extracellular	SLCO2A1
r2316	7.60626	-0.407927	0.500688	0.93269	7.41 +/- 1.46	7.82 +/- 1.59	Resistance-Nodulation-Cell Division (Rnd) Tcdb:2.A.60.1.2	gthrd[c] + hco3[c] + leuktrA4[e]	<=>	gthrd[e] + hco3[e] + leuktrA4[c]	Transport, extracellular	SLCO2A1
r2317	8.1811	1.89151	0.00184195	0.926471	9.09 +/- 1.45	7.2 +/- 1.29	Resistance-Nodulation-Cell Division (Rnd) Tcdb:2.A.60.1.2	gthrd[c] + hco3[c] + leuktrB4[e]	<=>	gthrd[e] + hco3[e] + leuktrB4[c]	Transport, extracellular	SLCO2A1
r2318	7.43142	0.301428	0.57752	0.93269	7.58 +/- 1.42	7.27 +/- 1.28	Resistance-Nodulation-Cell Division (Rnd) Tcdb:2.A.60.1.2	gthrd[c] + hco3[c] + leuktrF4[e]	<=>	gthrd[e] + hco3[e] + leuktrF4[c]	Transport, extracellular	SLCO2A1
r2319	7.87135	0.252924	0.696182	0.965441	7.99 +/- 1.64	7.74 +/- 1.62	Resistance-Nodulation-Cell Division (Rnd) Tcdb:2.A.60.1.2	HC02202[e] + gthrd[c] + hco3[c]	<=>	HC02202[c] + gthrd[e] + hco3[e]	Transport, extracellular	SLCO2A1
r2320	8.21001	0.635264	0.314134	0.926471	8.51 +/- 1.61	7.88 +/- 1.53	Resistance-Nodulation-Cell Division (Rnd) Tcdb:2.A.60.1.2	HC02203[e] + gthrd[c] + hco3[c]	<=>	HC02203[c] + gthrd[e] + hco3[e]	Transport, extracellular	SLCO2A1
r2321	7.53031	0.713115	0.227679	0.926471	7.87 +/- 1.67	7.16 +/- 1.21	Resistance-Nodulation-Cell Division (Rnd) Tcdb:2.A.60.1.2	HC02204[e] + gthrd[c] + hco3[c]	<=>	HC02204[c] + gthrd[e] + hco3[e]	Transport, extracellular	SLCO2A1
r2322	7.96	0.401595	0.548526	0.93269	8.15 +/- 1.72	7.75 +/- 1.64	Resistance-Nodulation-Cell Division (Rnd) Tcdb:2.A.60.1.2	HC02205[e] + gthrd[c] + hco3[c]	<=>	HC02205[c] + gthrd[e] + hco3[e]	Transport, extracellular	SLCO2A1
r2323	7.69535	0.449383	0.479644	0.93269	7.91 +/- 1.67	7.46 +/- 1.51	Resistance-Nodulation-Cell Division (Rnd) Tcdb:2.A.60.1.2	HC02206[e] + gthrd[c] + hco3[c]	<=>	HC02206[c] + gthrd[e] + hco3[e]	Transport, extracellular	SLCO2A1
r2324	8.26998	0.316961	0.636701	0.95008	8.42 +/- 1.71	8.11 +/- 1.66	Resistance-Nodulation-Cell Division (Rnd) Tcdb:2.A.60.1.2	HC02207[e] + gthrd[c] + hco3[c]	<=>	HC02207[c] + gthrd[e] + hco3[e]	Transport, extracellular	SLCO2A1
r2325	8.78996	1.00095	0.112943	0.926471	9.27 +/- 1.34	8.27 +/- 1.75	Resistance-Nodulation-Cell Division (Rnd) Tcdb:2.A.60.1.2	HC02208[e] + gthrd[c] + hco3[c]	<=>	HC02208[c] + gthrd[e] + hco3[e]	Transport, extracellular	SLCO2A1
r2326	8.63946	0.54537	0.357556	0.926471	8.9 +/- 1.46	8.36 +/- 1.51	Resistance-Nodulation-Cell Division (Rnd) Tcdb:2.A.60.1.2	gthrd[c] + hco3[c] + prostgd2[e]	<=>	gthrd[e] + hco3[e] + prostgd2[c]	Transport, extracellular	SLCO2A1
r2327	9.04986	-1.73959	0.0010158	0.926471	8.21 +/- 1.64	9.95 +/- 0.04	Resistance-Nodulation-Cell Division (Rnd) Tcdb:2.A.60.1.2	HC02210[e] + gthrd[c] + hco3[c]	<=>	HC02210[c] + gthrd[e] + hco3[e]	Transport, extracellular	SLCO2A1
r2328	8.40371	0.473281	0.471918	0.93269	8.63 +/- 1.66	8.16 +/- 1.64	Resistance-Nodulation-Cell Division (Rnd) Tcdb:2.A.60.1.2	gthrd[c] + hco3[c] + prostge1[e]	<=>	gthrd[e] + hco3[e] + prostge1[c]	Transport, extracellular	SLCO2A1
r2329	7.82223	-0.292797	0.655156	0.957515	7.68 +/- 1.6	7.97 +/- 1.7	Resistance-Nodulation-Cell Division (Rnd) Tcdb:2.A.60.1.2	HC02213[e] + gthrd[c] + hco3[c]	<=>	HC02213[c] + gthrd[e] + hco3[e]	Transport, extracellular	SLCO2A1
r2330	9.67823	-0.0206362	0.95622	0.992331	9.67 +/- 0.92	9.69 +/- 0.96	Resistance-Nodulation-Cell Division (Rnd) Tcdb:2.A.60.1.2	HC02214[e] + gthrd[c] + hco3[c]	<=>	HC02214[c] + gthrd[e] + hco3[e]	Transport, extracellular	SLCO2A1
r2331	8.76931	0.363213	0.577481	0.93269	8.94 +/- 1.6	8.58 +/- 1.69	Resistance-Nodulation-Cell Division (Rnd) Tcdb:2.A.60.1.2	gthrd[c] + hco3[c] + prostgf2[e]	<=>	gthrd[e] + hco3[e] + prostgf2[c]	Transport, extracellular	SLCO2A1
r2332	8.62866	-0.146915	0.818171	0.992331	8.56 +/- 1.64	8.71 +/- 1.58	Resistance-Nodulation-Cell Division (Rnd) Tcdb:2.A.60.1.2	HC02216[e] + gthrd[c] + hco3[c]	<=>	HC02216[c] + gthrd[e] + hco3[e]	Transport, extracellular	SLCO2A1
r2333	7.74419	-1.28523	0.0205544	0.926471	7.13 +/- 1.04	8.41 +/- 1.57	Resistance-Nodulation-Cell Division (Rnd) Tcdb:2.A.60.1.2	HC02217[e] + gthrd[c] + hco3[c]	<=>	HC02217[c] + gthrd[e] + hco3[e]	Transport, extracellular	SLCO2A1
r2334	8.15743	-0.739845	0.282736	0.926471	7.8 +/- 1.73	8.54 +/- 1.71	Resistance-Nodulation-Cell Division (Rnd) Tcdb:2.A.60.1.2	gthrd[c] + hco3[c] + prostgh2[e]	<=>	gthrd[e] + hco3[e] + prostgh2[c]	Transport, extracellular	SLCO2A1
r2335	7.30936	0.337208	0.529783	0.93269	7.47 +/- 1.42	7.13 +/- 1.26	Resistance-Nodulation-Cell Division (Rnd) Tcdb:2.A.60.1.2	gthrd[c] + hco3[c] + prostgi2[e]	<=>	gthrd[e] + hco3[e] + prostgi2[c]	Transport, extracellular	SLCO2A1
r2338	8.95093	0.281623	0.60089	0.933256	9.09 +/- 1.4	8.8 +/- 1.3	Major Facilitator (Mfs) Tcdb:2.A.1.19.1	ach[e]	<=>	ach[c]	Transport, extracellular	SLC22A1
r2341	7.42283	0.484928	0.360545	0.926471	7.66 +/- 1.4	7.17 +/- 1.23	Organic Anion Transporter 5 Utilized Transport	leuktrC4[e]	<=>	leuktrC4[c]	Transport, extracellular	SLC22A10
r2342	6.94711	-1.65064	0.360811	0.926471	6.15 +/- 6.09	7.81 +/- 1.59	Organic Anion Transporter 5 Utilized Transport	estrones[e]	<=>	estrones[c]	Transport, extracellular	SLC22A10
r2343	7.25744	0.128759	0.802493	0.992331	7.32 +/- 1.35	7.19 +/- 1.23	Organic Anion Transporter 5 Utilized Transport	dheas[e]	<=>	dheas[c]	Transport, extracellular	SLC22A10
r2344	7.97452	0.0550881	0.932374	0.992331	8 +/- 1.64	7.95 +/- 1.64	Organic Anion Transporter 5 Utilized Transport	bildglcur[e]	<=>	bildglcur[c]	Transport, extracellular	SLC22A10
r2346	7.1383	1.09703	0.186292	0.926471	7.66 +/- 1.57	6.57 +/- 2.49	Organic Anion Transporter 5 Utilized Transport	wharachd[e]	<=>	wharachd[c]	Transport, extracellular	SLC22A10
r2347	9.63309	-0.0587252	0.877476	0.992331	9.6 +/- 0.95	9.66 +/- 0.95	Organic Anion Transporter 5 Utilized Transport	HC02180[e]	<=>	HC02180[c]	Transport, extracellular	SLC22A10
r2352	9.31183	-0.664813	0.192595	0.926471	8.99 +/- 1.49	9.66 +/- 0.95	Organic Anion Transporter 5 Utilized Transport	HC02187[e]	<=>	HC02187[c]	Transport, extracellular	SLC22A10
r2353	7.93176	0.0370818	0.95344	0.992331	7.95 +/- 1.58	7.91 +/- 1.62	Organic Anion Transporter 5 Utilized Transport	bilglcur[e]	<=>	bilglcur[c]	Transport, extracellular	SLC22A10
r2354	7.99386	-0.161218	0.792169	0.992331	7.92 +/- 1.46	8.08 +/- 1.62	Organic Anion Transporter 5 Utilized Transport	HC02202[e]	<=>	HC02202[c]	Transport, extracellular	SLC22A10
r2355	6.34583	3.42851	0.0902611	0.926471	7.99 +/- 1.88	4.56 +/- 6.92	Organic Anion Transporter 5 Utilized Transport	HC02203[e]	<=>	HC02203[c]	Transport, extracellular	SLC22A10
r2356	8.22057	0.5882	0.322422	0.926471	8.5 +/- 1.54	7.91 +/- 1.42	Organic Anion Transporter 5 Utilized Transport	HC02204[e]	<=>	HC02204[c]	Transport, extracellular	SLC22A10
r2357	8.57181	0.211061	0.728925	0.972557	8.67 +/- 1.48	8.46 +/- 1.59	Organic Anion Transporter 5 Utilized Transport	HC02205[e]	<=>	HC02205[c]	Transport, extracellular	SLC22A10
r2358	8.68326	0.282568	0.640638	0.95008	8.82 +/- 1.51	8.54 +/- 1.53	Organic Anion Transporter 5 Utilized Transport	HC02206[e]	<=>	HC02206[c]	Transport, extracellular	SLC22A10
r2359	8.24858	0.638356	0.287162	0.926471	8.55 +/- 1.53	7.92 +/- 1.46	Organic Anion Transporter 5 Utilized Transport	HC02207[e]	<=>	HC02207[c]	Transport, extracellular	SLC22A10
r2360	9.01067	0.584505	0.315539	0.926471	9.29 +/- 1.31	8.71 +/- 1.59	Organic Anion Transporter 5 Utilized Transport	HC02208[e]	<=>	HC02208[c]	Transport, extracellular	SLC22A10
r2361	7.19069	0.0341922	0.95078	0.992331	7.21 +/- 1.53	7.17 +/- 1.24	Organic Anion Transporter 5 Utilized Transport	prostgd2[e]	<=>	prostgd2[c]	Transport, extracellular	SLC22A10
r2362	9.18031	-1.50585	0.00329099	0.926471	8.46 +/- 1.62	9.96 +/- 0.01	Organic Anion Transporter 5 Utilized Transport	HC02210[e]	<=>	HC02210[c]	Transport, extracellular	SLC22A10
r2363	7.86493	-0.25032	0.698657	0.965441	7.74 +/- 1.64	8 +/- 1.62	Organic Anion Transporter 5 Utilized Transport	prostge1[e]	<=>	prostge1[c]	Transport, extracellular	SLC22A10
r2364	7.04596	0.219031	0.777932	0.988825	7.15 +/- 1.95	6.93 +/- 1.97	Organic Anion Transporter 5 Utilized Transport	HC02213[e]	<=>	HC02213[c]	Transport, extracellular	SLC22A10
r2365	9.63585	-0.0635432	0.864849	0.992331	9.61 +/- 0.91	9.67 +/- 0.95	Organic Anion Transporter 5 Utilized Transport	HC02214[e]	<=>	HC02214[c]	Transport, extracellular	SLC22A10
r2366	8.49534	-0.232797	0.715489	0.972557	8.38 +/- 1.57	8.62 +/- 1.65	Organic Anion Transporter 5 Utilized Transport	HC02216[e]	<=>	HC02216[c]	Transport, extracellular	SLC22A10
r2367	7.42896	-0.595269	0.302753	0.926471	7.14 +/- 1.22	7.74 +/- 1.65	Organic Anion Transporter 5 Utilized Transport	HC02217[e]	<=>	HC02217[c]	Transport, extracellular	SLC22A10
r2368	8.33727	0.393087	0.55093	0.93269	8.53 +/- 1.63	8.13 +/- 1.68	Organic Anion Transporter 5 Utilized Transport	prostgh2[e]	<=>	prostgh2[c]	Transport, extracellular	SLC22A10
r2369	7.50762	-0.664766	0.273298	0.926471	7.19 +/- 1.36	7.85 +/- 1.66	Organic Anion Transporter 5 Utilized Transport	prostgi2[e]	<=>	prostgi2[c]	Transport, extracellular	SLC22A10
r2371	8.61201	0.20273	0.768791	0.987222	8.71 +/- 1.93	8.51 +/- 1.5	Mitochondrial Carrier (Mc) Tcdb:2.A.29.7.2	HC00342[c] + cit[m]	<=>	HC00342[m] + cit[c]	Transport, mitochondrial	SLC25A1
r2372	7.42274	-0.624445	0.306807	0.926471	7.12 +/- 1.41	7.75 +/- 1.64	Mitochondrial Carrier (Mc) Tcdb:2.A.29.7.2	HC00342[c] + icit[m]	<=>	HC00342[m] + icit[c]	Transport, mitochondrial	SLC25A1
r2373	8.0294	-0.427674	0.666881	0.960963	7.82 +/- 3.03	8.25 +/- 1.77	Mitochondrial Carrier (Mc) Tcdb:2.A.29.7.2	akg[c] + cit[m]	<=>	akg[m] + cit[c]	Transport, mitochondrial	SLC25A1
r2374	7.83966	-0.415792	0.585144	0.93269	7.64 +/- 1.48	8.06 +/- 2.3	Mitochondrial Carrier (Mc) Tcdb:2.A.29.7.2	cit[m] + oxa[c]	<=>	cit[c] + oxa[m]	Transport, mitochondrial	SLC25A1
r2375	7.66232	-0.756007	0.230348	0.926471	7.3 +/- 1.42	8.06 +/- 1.71	Mitochondrial Carrier (Mc) Tcdb:2.A.29.7.2	icit[m] + succ[c]	<=>	icit[c] + succ[m]	Transport, mitochondrial	SLC25A1
r2376	7.1085	0.477201	0.750955	0.977357	7.34 +/- 3.29	6.86 +/- 4.3	Mitochondrial Carrier (Mc) Tcdb:2.A.29.7.2	icit[m] + oxa[c]	<=>	icit[c] + oxa[m]	Transport, mitochondrial	SLC25A1
r2377	7.49569	0.875003	0.391839	0.93269	7.92 +/- 1.84	7.04 +/- 3.18	Mitochondrial Carrier (Mc) Tcdb:2.A.29.7.2	HC00342[m] + akg[c]	<=>	HC00342[c] + akg[m]	Transport, mitochondrial	SLC25A1
r2378	7.6062	-1.52617	0.326609	0.926471	6.87 +/- 5.19	8.4 +/- 1.56	Mitochondrial Carrier (Mc) Tcdb:2.A.29.7.2	HC00342[m] + succ[c]	<=>	HC00342[c] + succ[m]	Transport, mitochondrial	SLC25A1
r2379	7.62169	-0.641587	0.580362	0.93269	7.31 +/- 3.59	7.96 +/- 1.97	Mitochondrial Carrier (Mc) Tcdb:2.A.29.7.2	HC00342[m] + mal_L[c]	<=>	HC00342[c] + mal_L[m]	Transport, mitochondrial	SLC25A1
r2380	8.35293	0.768097	0.222242	0.926471	8.72 +/- 1.45	7.95 +/- 1.68	Mitochondrial Carrier (Mc) Tcdb:2.A.29.7.2	HC00342[m] + oxa[c]	<=>	HC00342[c] + oxa[m]	Transport, mitochondrial	SLC25A1
r2381	5.33005	-0.00960887	0.955228	0.992331	5.33 +/- 0.39	5.34 +/- 0.41	Mitochondrial Carrier (Mc) Tcdb:2.A.29.7.2	akg[m] + cit[c] + h[c]	->	akg[c] + cit[m] + h[m]	Transport, mitochondrial	SLC25A1
r2382	4.4767	0.00416489	0.987026	0.994731	4.48 +/- 0.65	4.47 +/- 0.61	Mitochondrial Carrier (Mc) Tcdb:2.A.29.7.2	cit[c] + h[c] + succ[m]	->	cit[m] + h[m] + succ[c]	Transport, mitochondrial	SLC25A1
r2385	3.75423	1.42259	0.168377	0.926471	4.44 +/- 3.07	3.01 +/- 1.86	Mitochondrial Carrier (Mc) Tcdb:2.A.29.7.2	akg[m] + h[c] + icit[c]	->	akg[c] + h[m] + icit[m]	Transport, mitochondrial	SLC25A1
r2386	-3.07229	0.372301	0.866208	0.992331	-2.89 +/- 5.2	-3.27 +/- 6	Mitochondrial Carrier (Mc) Tcdb:2.A.29.7.2	h[c] + icit[c] + succ[m]	->	h[m] + icit[m] + succ[c]	Transport, mitochondrial	SLC25A1
r2387	4.34602	0.430338	0.595354	0.933256	4.55 +/- 2.16	4.12 +/- 1.91	Mitochondrial Carrier (Mc) Tcdb:2.A.29.7.2	h[c] + icit[c] + mal_L[m]	->	h[m] + icit[m] + mal_L[c]	Transport, mitochondrial	SLC25A1
r2388	-2.84707	2.40167	0.074602	0.926471	-1.69 +/- 4.57	-4.1 +/- 0	Mitochondrial Carrier (Mc) Tcdb:2.A.29.7.2	h[c] + icit[c] + oxa[m]	->	h[m] + icit[m] + oxa[c]	Transport, mitochondrial	SLC25A1
r2389	0.745371	-0.0384359	0.984963	0.994731	0.73 +/- 4.91	0.77 +/- 5.44	Mitochondrial Carrier (Mc) Tcdb:2.A.29.7.2	HC00342[c] + akg[m] + h[c]	->	HC00342[m] + akg[c] + h[m]	Transport, mitochondrial	SLC25A1
r2390	-5.04825	0.248277	0.896512	0.992331	-4.93 +/- 5.22	-5.18 +/- 4.38	Mitochondrial Carrier (Mc) Tcdb:2.A.29.7.2	HC00342[c] + h[c] + succ[m]	->	HC00342[m] + h[m] + succ[c]	Transport, mitochondrial	SLC25A1
r2391	4.15601	-0.468116	0.583653	0.93269	3.93 +/- 1.97	4.4 +/- 2.33	Mitochondrial Carrier (Mc) Tcdb:2.A.29.7.2	HC00342[c] + h[c] + mal_L[m]	->	HC00342[m] + h[m] + mal_L[c]	Transport, mitochondrial	SLC25A1
r2393	4.62375	-1.0076	0.669472	0.961711	4.14 +/- 6.71	5.15 +/- 5.04	Mitochondrial Carrier (Mc) Tcdb:2.A.29.7.2	icit[m] + pep[c]	->	icit[c] + pep[m]	Transport, mitochondrial	SLC25A1
r2394	7.29604	-0.1028	0.848769	0.992331	7.25 +/- 1.31	7.35 +/- 1.4	Mitochondrial Carrier (Mc) Tcdb:2.A.29.7.2	HC00342[m] + pep[c]	->	HC00342[c] + pep[m]	Transport, mitochondrial	SLC25A1
r2395	-9.31862	3.88343	0.162814	0.926471	-7.45 +/- 9.07	-11.34 +/- 3.16	Mitochondrial Carrier (Mc) Tcdb:2.A.29.19.1	arg_L[c] + h[c] + lys_L[m]	->	arg_L[m] + h[m] + lys_L[c]	Transport, mitochondrial	SLC25A2
r2397	-8.35947	-2.38679	0.361424	0.926471	-9.51 +/- 5.76	-7.12 +/- 7.35	Mitochondrial Carrier (Mc) Tcdb:2.A.29.19.1	h[c] + his_L[c] + lys_L[m]	->	h[m] + his_L[m] + lys_L[c]	Transport, mitochondrial	SLC25A2
r2398	0.328167	0.265106	0.939679	0.992331	0.46 +/- 8.85	0.19 +/- 8.91	Mitochondrial Carrier (Mc) Tcdb:2.A.29.19.1	citr_L[c] + h[c] + lys_L[m]	->	citr_L[m] + h[m] + lys_L[c]	Transport, mitochondrial	SLC25A2
r2399	-9.06551	1.09813	0.335809	0.926471	-8.54 +/- 3.96	-9.64 +/- 0	Mitochondrial Carrier (Mc) Tcdb:2.A.29.19.1	arg_L[m] + h[c] + lys_L[c]	->	arg_L[c] + h[m] + lys_L[m]	Transport, mitochondrial	SLC25A2
r2401	-4.56725	-2.89916	0.0518298	0.926471	-5.96 +/- 0	-3.06 +/- 5.24	Mitochondrial Carrier (Mc) Tcdb:2.A.29.19.1	arg_L[m] + h[c] + his_L[c]	->	arg_L[c] + h[m] + his_L[m]	Transport, mitochondrial	SLC25A2
r2402	-7.6323	3.8256	0.20404	0.926471	-5.8 +/- 9.14	-9.62 +/- 5.16	Mitochondrial Carrier (Mc) Tcdb:2.A.29.19.1	arg_L[m] + citr_L[c] + h[c]	->	arg_L[c] + citr_L[m] + h[m]	Transport, mitochondrial	SLC25A2
r2403	6.47731	-0.277938	0.328682	0.926471	6.34 +/- 0.04	6.62 +/- 1	Mitochondrial Carrier (Mc) Tcdb:2.A.29.19.1	h[c] + lys_L[c] + orn[m]	->	h[m] + lys_L[m] + orn[c]	Transport, mitochondrial	SLC25A2
r2404	-9.17062	-4.43093	0.0728414	0.926471	-11.3 +/- 2.99	-6.87 +/- 8.17	Mitochondrial Carrier (Mc) Tcdb:2.A.29.19.1	arg_L[c] + h[c] + orn[m]	->	arg_L[m] + h[m] + orn[c]	Transport, mitochondrial	SLC25A2
r2405	-6.33338	-2.70561	0.522995	0.93269	-7.63 +/- 10.15	-4.93 +/- 11.25	Mitochondrial Carrier (Mc) Tcdb:2.A.29.19.1	h[c] + his_L[c] + orn[m]	->	h[m] + his_L[m] + orn[c]	Transport, mitochondrial	SLC25A2
r2407	-11.5442	1.78979	0.485025	0.93269	-10.69 +/- 7.09	-12.47 +/- 5.7	Mitochondrial Carrier (Mc) Tcdb:2.A.29.19.1	arg_L[c] + h[c] + his_L[m]	->	arg_L[m] + h[m] + his_L[c]	Transport, mitochondrial	SLC25A2
r2409	3.56123	-0.367312	0.73916	0.973271	3.38 +/- 2.61	3.75 +/- 2.97	Mitochondrial Carrier (Mc) Tcdb:2.A.29.19.1	citr_L[c] + h[c] + his_L[m]	->	citr_L[m] + h[m] + his_L[c]	Transport, mitochondrial	SLC25A2
r2410	-12.1653	0.744671	0.752008	0.977357	-11.81 +/- 6.29	-12.55 +/- 5.6	Mitochondrial Carrier (Mc) Tcdb:2.A.29.19.1	citr_L[m] + h[c] + lys_L[c]	->	citr_L[c] + h[m] + lys_L[m]	Transport, mitochondrial	SLC25A2
r2411	-11.6164	-0.679179	0.486006	0.93269	-11.94 +/- 2.23	-11.26 +/- 2.67	Mitochondrial Carrier (Mc) Tcdb:2.A.29.19.1	arg_L[c] + citr_L[m] + h[c]	->	arg_L[m] + citr_L[c] + h[m]	Transport, mitochondrial	SLC25A2
r2412	-8.86194	0.484769	0.170816	0.926471	-8.63 +/- 1.2	-9.11 +/- 0.02	Mitochondrial Carrier (Mc) Tcdb:2.A.29.19.1	citr_L[m] + h[c] + orn[c]	->	citr_L[c] + h[m] + orn[m]	Transport, mitochondrial	SLC25A2
r2413	-6.9486	0.199646	0.921614	0.992331	-6.85 +/- 5.29	-7.05 +/- 4.97	Mitochondrial Carrier (Mc) Tcdb:2.A.29.19.1	citr_L[m] + h[c] + his_L[c]	->	citr_L[c] + h[m] + his_L[m]	Transport, mitochondrial	SLC25A2
r2416	-8.36885	-6.82684	0.0606654	0.926471	-11.65 +/- 6.8	-4.82 +/- 10.71	Mitochondrial Carrier (Mc) Tcdb:2.A.29.19.1	h[c] + his_L[m]	->	h[m] + his_L[c]	Transport, mitochondrial	SLC25A2
r2419	7.72832	0.538866	0.377916	0.932265	7.99 +/- 1.55	7.45 +/- 1.5	Mitochondrial Carrier (Mc) Tcdb:2.A.29.2.7	akg[c] + pi[m]	->	akg[m] + pi[c]	Transport, mitochondrial	SLC25A10
r2420	8.15168	-0.63265	0.341708	0.926471	7.85 +/- 1.73	8.48 +/- 1.59	Mitochondrial Carrier (Mc) Tcdb:2.A.29.2.7	oxa[c] + pi[m]	<=>	oxa[m] + pi[c]	Transport, mitochondrial	SLC25A10
r2433	7.22059	-0.431409	0.349406	0.926471	7.01 +/- 0.98	7.44 +/- 1.31	Mitochondrial Carrier (Mc) Tcdb:2.A.29.8.3	acrn[c] + crn[m]	<=>	acrn[m] + crn[c]	Transport, mitochondrial	SLC25A20
r2435	-9.05099	-0.463788	0.209138	0.926471	-9.27 +/- 1.05	-8.81 +/- 0.71	Mitochondrial Carrier (Mc) Tcdb:2.A.29.8.3	crn[m] + pmtcrn[c]	<=>	crn[c] + pmtcrn[m]	Transport, mitochondrial	SLC25A20
r2436	-4.26432	-0.0973272	0.566556	0.93269	-4.31 +/- 0.32	-4.21 +/- 0.46	Mitochondrial Carrier (Mc) Tcdb:2.A.29.8.3	crn[m] + odecrn[c]	<=>	crn[c] + odecrn[m]	Transport, mitochondrial	SLC25A20
r2437	-7.57088	-0.400096	0.834802	0.992331	-7.76 +/- 4.24	-7.36 +/- 5.46	Mitochondrial Carrier (Mc) Tcdb:2.A.29.8.3	crn[m] + pcrn[c]	<=>	crn[c] + pcrn[m]	Transport, mitochondrial	SLC25A20
r2438	5.52098	-0.876146	0.193056	0.926471	5.1 +/- 1.97	5.98 +/- 1.26	Mitochondrial Carrier (Mc) Tcdb:2.A.29.8.3	c4crn[c] + crn[m]	<=>	c4crn[m] + crn[c]	Transport, mitochondrial	SLC25A20
r2439	7.35021	-0.687231	0.512154	0.93269	7.02 +/- 2.65	7.71 +/- 2.63	Zinc (Zn2+)-Iron (Fe2+) Permease (Zip), Tcdb:2.A.53.2.2	hco3[c] + so4[e]	->	hco3[e] + so4[c]	Transport, extracellular	SLC26A1
r2465	5.72303	-0.00641599	0.960249	0.992331	5.72 +/- 0.28	5.73 +/- 0.29	Cation Diffusion Facilitator (Cdf) Tcdb:2.A.4.2.3	zn2[c]	->	zn2[e]	Transport, extracellular	SLC30A1
r2471	6.90961	-0.553655	0.131634	0.926471	6.64 +/- 0	7.2 +/- 1.29	Major Facilitator (Mfs) Tcdb:2.A.18.8.1	h[e] + ser_L[e]	->	h[c] + ser_L[c]	Transport, extracellular	SLC36A1
r2473	-4.2135	-3.65377	0.419988	0.93269	-5.97 +/- 11.05	-2.31 +/- 11.79	Major Facilitator (Mfs) Tcdb:2.A.1.4.5	g6p[c] + pi[r]	->	g6p[r] + pi[c]	Transport, endoplasmic reticular	SLC37A4
r2482	8.05166	-0.406819	0.555262	0.93269	7.86 +/- 1.72	8.26 +/- 1.75	Resistance-Nodulation-Cell Division (Rnd) Tcdb:2.A.60.1.14	HC02199[e] + hco3[e] + hista[c]	->	HC02199[c] + hco3[c] + hista[e]	Transport, extracellular	SLCO1A2
r2483	8.76851	1.0135	0.100844	0.926471	9.25 +/- 1.29	8.24 +/- 1.72	Resistance-Nodulation-Cell Division (Rnd) Tcdb:2.A.60.1.14	HC02200[e] + hco3[e] + hista[c]	->	HC02200[c] + hco3[c] + hista[e]	Transport, extracellular	SLCO1A2
r2484	7.75197	-0.990088	0.109954	0.926471	7.28 +/- 1.31	8.27 +/- 1.72	Resistance-Nodulation-Cell Division (Rnd) Tcdb:2.A.60.1.14	HC02201[e] + hco3[e] + hista[c]	->	HC02201[c] + hco3[c] + hista[e]	Transport, extracellular	SLCO1A2
r2485	8.43006	0.265202	0.69547	0.965441	8.56 +/- 1.67	8.29 +/- 1.75	Resistance-Nodulation-Cell Division (Rnd) Tcdb:2.A.60.1.14	HC02199[e] + hco3[e] + nrpphr[c]	->	HC02199[c] + hco3[c] + nrpphr[e]	Transport, extracellular	SLCO1A2
r2486	8.58118	0.222799	0.732817	0.972557	8.69 +/- 1.68	8.47 +/- 1.6	Resistance-Nodulation-Cell Division (Rnd) Tcdb:2.A.60.1.14	HC02200[e] + hco3[e] + nrpphr[c]	->	HC02200[c] + hco3[c] + nrpphr[e]	Transport, extracellular	SLCO1A2
r2487	5.33424	-2.16807	0.46961	0.93269	4.29 +/- 8.29	6.46 +/- 6.67	Resistance-Nodulation-Cell Division (Rnd) Tcdb:2.A.60.1.14	HC02201[e] + hco3[e] + nrpphr[c]	->	HC02201[c] + hco3[c] + nrpphr[e]	Transport, extracellular	SLCO1A2
r2488	6.8549	2.44305	0.20211	0.926471	8.03 +/- 1.64	5.58 +/- 6.68	Resistance-Nodulation-Cell Division (Rnd) Tcdb:2.A.60.1.14	HC02199[e] + hco3[e] + srtn[c]	->	HC02199[c] + hco3[c] + srtn[e]	Transport, extracellular	SLCO1A2
r2489	7.30609	1.00378	0.604725	0.934754	7.79 +/- 1.85	6.78 +/- 6.82	Resistance-Nodulation-Cell Division (Rnd) Tcdb:2.A.60.1.14	HC02200[e] + hco3[e] + srtn[c]	->	HC02200[c] + hco3[c] + srtn[e]	Transport, extracellular	SLCO1A2
r2490	7.83494	-0.191724	0.812562	0.992331	7.74 +/- 2.36	7.93 +/- 1.62	Resistance-Nodulation-Cell Division (Rnd) Tcdb:2.A.60.1.14	HC02201[e] + hco3[e] + srtn[c]	->	HC02201[c] + hco3[c] + srtn[e]	Transport, extracellular	SLCO1A2
r2491	7.54141	0.135412	0.823687	0.992331	7.61 +/- 1.58	7.47 +/- 1.47	Resistance-Nodulation-Cell Division (Rnd) Tcdb:2.A.60.1.14	HC02199[e] + ach[c] + hco3[e]	->	HC02199[c] + ach[e] + hco3[c]	Transport, extracellular	SLCO1A2
r2492	7.80897	-1.16516	0.195793	0.926471	7.25 +/- 2.65	8.41 +/- 1.67	Resistance-Nodulation-Cell Division (Rnd) Tcdb:2.A.60.1.14	HC02200[e] + ach[c] + hco3[e]	->	HC02200[c] + ach[e] + hco3[c]	Transport, extracellular	SLCO1A2
r2493	7.88887	0.941025	0.153101	0.926471	8.34 +/- 1.74	7.4 +/- 1.49	Resistance-Nodulation-Cell Division (Rnd) Tcdb:2.A.60.1.14	HC02201[e] + ach[c] + hco3[e]	->	HC02201[c] + ach[e] + hco3[c]	Transport, extracellular	SLCO1A2
r2494	3.59024	-1.13908	0.760956	0.981878	3.04 +/- 9.83	4.18 +/- 9.08	Resistance-Nodulation-Cell Division (Rnd) Tcdb:2.A.60.1.14	HC02199[e] + dopa[c] + hco3[e]	->	HC02199[c] + dopa[e] + hco3[c]	Transport, extracellular	SLCO1A2
r2495	4.83947	-3.13297	0.29906	0.926471	3.34 +/- 8.77	6.47 +/- 5.98	Resistance-Nodulation-Cell Division (Rnd) Tcdb:2.A.60.1.14	HC02200[e] + dopa[c] + hco3[e]	->	HC02200[c] + dopa[e] + hco3[c]	Transport, extracellular	SLCO1A2
r2496	8.09425	-0.825142	0.268731	0.926471	7.7 +/- 1.58	8.52 +/- 2.12	Resistance-Nodulation-Cell Division (Rnd) Tcdb:2.A.60.1.14	HC02201[e] + dopa[c] + hco3[e]	->	HC02201[c] + dopa[e] + hco3[c]	Transport, extracellular	SLCO1A2
r2507	7.768	0.442284	0.293957	0.926471	7.98 +/- 1.18	7.54 +/- 0.87	Utilized Transport	arachd[c] + crn[r]	<=>	arachd[r] + crn[c]	Transport, endoplasmic reticular
r2508	7.29521	0.175371	0.706051	0.966704	7.38 +/- 1.31	7.2 +/- 0.99	Utilized Transport	crn[r] + hdca[c]	<=>	crn[c] + hdca[r]	Transport, endoplasmic reticular
r2509	9.42778	-0.436857	0.345946	0.926471	9.22 +/- 1.31	9.65 +/- 0.95	Utilized Transport	crn[r] + ocdcea[c]	<=>	crn[c] + ocdcea[r]	Transport, endoplasmic reticular
r2510	-14.9153	0.303225	0.667786	0.960998	-14.77 +/- 1.77	-15.07 +/- 1.79	Utilized Transport	crn[r] + strdnc[c]	<=>	crn[c] + strdnc[r]	Transport, endoplasmic reticular
r2511	-15.9974	0.0770371	0.606426	0.935496	-15.96 +/- 0.33	-16.04 +/- 0.35	Utilized Transport	crn[r] + lnlc[c]	<=>	crn[c] + lnlc[r]	Transport, endoplasmic reticular
r2514	-15.8997	0.578458	0.151427	0.926471	-15.62 +/- 0.65	-16.2 +/- 1.25	Utilized Transport	crn[r] + hdcea[c]	<=>	crn[c] + hdcea[r]	Transport, endoplasmic reticular
r2516	-2.82778	1.11609	0.625388	0.946002	-2.29 +/- 5.01	-3.41 +/- 6.51	Major Facilitator (Mfs) Tcdb:2.A.1.13.1	h[x] + lac_L[x]	<=>	h[c] + lac_L[c]	Transport, peroxisomal	SLC16A1
r2520	7.73559	0.601059	0.571304	0.93269	8.02 +/- 1.56	7.42 +/- 3.51	Mitochondrial Carrier (Mc) Tcdb:2.A.29.2.1	akg[m] + gthrd[c]	<=>	akg[c] + gthrd[m]	Transport, mitochondrial	SLC25A11
r2525	7.36525	-1.18548	0.0368645	0.926471	6.8 +/- 1.02	7.98 +/- 1.66	Major Facilitator (Mfs) Tcdb:2.A.1.44.1	gln_L[e]	<=>	gln_L[c]	Transport, extracellular	SLC43A1
r2526	7.57283	0.721771	0.234266	0.926471	7.92 +/- 1.68	7.2 +/- 1.29	Major Facilitator (Mfs) Tcdb:2.A.1.44.1	ser_L[e]	<=>	ser_L[c]	Transport, extracellular	SLC43A1
r2532	8.59331	-0.613562	0.404699	0.93269	8.3 +/- 1.93	8.91 +/- 1.75	Major Facilitator (Mfs) Tcdb:2.A.1.44.1	asn_L[e]	<=>	asn_L[c]	Transport, extracellular	SLC43A1
r2534	5.37842	5.97747	0.0149084	0.926471	8.25 +/- 1.52	2.27 +/- 8.29	Major Facilitator (Mfs) Tcdb:2.A.1.44.1	thr_L[e]	<=>	thr_L[c]	Transport, extracellular	SLC43A1
r2535	9.21414	-0.189835	0.727697	0.972557	9.12 +/- 1.44	9.31 +/- 1.29	Major Facilitator (Mfs) Tcdb:2.A.1.44.1	hom_L[e]	<=>	hom_L[c]	Transport, extracellular	SLC43A1
r2537	-8.58543	-0.54726	0.265879	0.926471	-8.85 +/- 1.6	-8.3 +/- 0.57	Utilized Transport	lnlncgcoa[c]	<=>	lnlncgcoa[r]	Transport, endoplasmic reticular
r2538	-8.33471	-0.184024	0.591362	0.933171	-8.42 +/- 1.06	-8.24 +/- 0.54	Utilized Transport	dlnlcgcoa[c]	<=>	dlnlcgcoa[r]	Transport, endoplasmic reticular
r2539	-9.38076	-0.101386	0.355867	0.926471	-9.43 +/- 0.2	-9.33 +/- 0.25	Postulated Transport Reaction	L2aadp6sa[c] + L2aadp[m]	<=>	L2aadp6sa[m] + L2aadp[c]	Transport, mitochondrial
RE0344C	-7.55032	-0.042927	0.663037	0.95886	-7.57 +/- 0.06	-7.53 +/- 0.27	Palmitoyl Coenzyme A Hydrolase	h2o[c] + stcoa[c]	<=>	coa[c] + h[c] + ocdca[c]	Fatty acid synthesis	ACOT1;ACOT6;BAAT
RE0452M	-14.6961	0.0257936	0.854496	0.992331	-14.68 +/- 0.35	-14.71 +/- 0.28	DTMP Kinase	datp[m] + dtmp[m]	<=>	dadp[m] + dtdp[m]	Pyrimidine synthesis
RE0453C	4.1144	0.286396	0.908231	0.992331	4.25 +/- 5.64	3.97 +/- 6.94	Nucleoside-Diphosphate Kinase	datp[c] + dtdp[c]	<=>	dadp[c] + dttp[c]	Pyrimidine synthesis
RE0453M	-14.5734	-0.0808403	0.655425	0.957515	-14.61 +/- 0.31	-14.53 +/- 0.53	Nucleoside-Diphosphate Kinase	datp[m] + dtdp[m]	<=>	dadp[m] + dttp[m]	Pyrimidine synthesis	NME4
RE0453N	6.908	0.511341	0.165512	0.926471	7.15 +/- 1.25	6.64 +/- 0	Nucleoside-Diphosphate Kinase	datp[n] + dtdp[n]	<=>	dadp[n] + dttp[n]	Pyrimidine synthesis	NME1;NME2
RE0456N	-3.61158	0.261548	0.604266	0.934754	-3.49 +/- 1.39	-3.75 +/- 1.11	Ribonucleoside-Diphosphate Reductase	trdrd[n] + utp[n]	<=>	dutp[n] + h2o[n] + trdox[n]	Pyrimidine synthesis	RRM2B
RE0512X	-16.5751	0.909529	0.210865	0.926471	-16.14 +/- 1.83	-17.05 +/- 1.78	3-Hydroxyacyl Coenzyme A Dehydrogenase	CE2421[x] + nad[x]	<=>	CE0713[x] + h[x] + nadh[x]	Fatty acid oxidation	EHHADH;HSD17B4
RE0581C	-16.3996	-0.0533334	0.493815	0.93269	-16.43 +/- 0.07	-16.37 +/- 0.14	RE0581C	3ohodcoa[c] + h[c] + nadph[c]	<=>	CE2248[c] + nadp[c]	Fatty acid synthesis
RE0583C	-10.3011	-1.04389	0.0484332	0.926471	-10.8 +/- 1.12	-9.76 +/- 1.43	RE0583C	h[c] + nadph[c] + od2coa[c]	<=>	nadp[c] + stcoa[c]	Fatty acid synthesis
RE0830N	-4.38518	0.0621044	0.640877	0.95008	-4.36 +/- 0.3	-4.42 +/- 0.28	4A-Hydroxytetrahydrobiopterin Dehydratase	thbpt4acam[n]	<=>	CE2705[n] + h2o[n]	Tetrahydrobiopterin metabolism	PCBD1;PCBD2
RE1100C	3.46836	-1.90739	0.592103	0.933171	2.55 +/- 9.98	4.46 +/- 7.79	Steryl-Sulfatase	chsterols[c] + h2o[c]	<=>	chsterol[c] + h[c] + so4[c]	Steroid metabolism	STS
RE1100R	3.46836	-1.90739	0.592103	0.933171	2.55 +/- 9.98	4.46 +/- 7.79	Steryl-Sulfatase	chsterols[r] + h2o[r]	<=>	chsterol[r] + h[r] + so4[r]	Steroid metabolism	STS
RE1135C	7.44096	-0.0398279	0.945973	0.992331	7.42 +/- 1.45	7.46 +/- 1.51	Steryl-Sulfatase	h2o[c] + prgnlones[c]	<=>	h[c] + prgnlone[c] + so4[c]	Steroid metabolism	STS
RE1135R	7.44096	-0.0398279	0.945973	0.992331	7.42 +/- 1.45	7.46 +/- 1.51	Steryl-Sulfatase	h2o[r] + prgnlones[r]	<=>	h[r] + prgnlone[r] + so4[r]	Steroid metabolism	STS
RE1342C	-6.74697	-0.01947	0.915073	0.992331	-6.76 +/- 0.56	-6.74 +/- 0.23	Aldehyde Reductase	nad[c] + sbt_D[c]	<=>	glc_D[c] + h[c] + nadh[c]	Fructose and mannose metabolism
RE1447M	-14.482	0.124703	0.182083	0.926471	-14.42 +/- 0.18	-14.55 +/- 0.15	Phosphatidylinositol-3,4-Bisphosphate 4-Phosphatase	h2o[m] + pail45p_hs[m]	<=>	CE5101[m] + pi[m]	Phosphatidylinositol phosphate metabolism	OXSM
RE1516X	-16.5751	0.909529	0.210865	0.926471	-16.14 +/- 1.83	-17.05 +/- 1.78	RE1516X	fad[x] + lnlccoa[x]	<=>	CE2434[x] + fadh2[x]	Fatty acid oxidation	ACOX1;ACOX3
RE1517X	-16.5751	0.909529	0.210865	0.926471	-16.14 +/- 1.83	-17.05 +/- 1.78	RE1517X	CE0849[x] + fad[x]	<=>	CE2433[x] + fadh2[x]	Fatty acid oxidation	ACOX1;ACOX3
RE1518M	-10.4424	-0.635019	0.160094	0.926471	-10.75 +/- 0.77	-10.11 +/- 1.39	RE1518M	CE0785[m] + fad[m]	<=>	CE2432[m] + fadh2[m]	Fatty acid oxidation	ACADL;ACOX1
RE1519X	-9.43964	0.24562	0.71965	0.972557	-9.32 +/- 1.71	-9.57 +/- 1.74	RE1519X	dece4coa[x] + fad[x]	<=>	dec24dicoa[x] + fadh2[x]	Fatty acid oxidation	ACOX1;ACOX3
RE1521M	-6.54602	0.107538	0.417681	0.93269	-6.49 +/- 0.35	-6.6 +/- 0.2	Enoyl Coenzyme A Hydratase	CE2432[m] + h2o[m]	<=>	CE2417[m]	Fatty acid oxidation	ECHS1;EHHADH;HADHA;HADHB
RE1523X	-16.5751	0.909529	0.210865	0.926471	-16.14 +/- 1.83	-17.05 +/- 1.78	Enoyl Coenzyme A Hydratase	CE2434[x] + h2o[x]	<=>	CE2421[x]	Fatty acid oxidation	EHHADH
RE1526M	-6.54602	0.107538	0.417681	0.93269	-6.49 +/- 0.35	-6.6 +/- 0.2	3-Hydroxyacyl Coenzyme A Dehydrogenase	CE2417[m] + nad[m]	<=>	CE2424[m] + h[m] + nadh[m]	Fatty acid oxidation	EHHADH;HADH;HSD17B10;HSD17B4
RE1530C	-4.14492	-0.378061	0.603484	0.934754	-4.33 +/- 1.99	-3.95 +/- 1.64	Thymidine Kinase	dgtp[c] + duri[c]	<=>	dgdp[c] + dump[c] + h[c]	Pyrimidine synthesis
RE1530M	-11.6775	-0.842576	0.523933	0.93269	-12.08 +/- 2.26	-11.24 +/- 4.21	Thymidine Kinase	dgtp[m] + duri[m]	<=>	dgdp[m] + dump[m] + h[m]	Pyrimidine synthesis	TK2
RE1531X	-16.5751	0.909529	0.210865	0.926471	-16.14 +/- 1.83	-17.05 +/- 1.78	Acetyl Coenzyme A C-Acyltransferase	CE0713[x] + coa[x]	<=>	CE0849[x] + accoa[x]	Fatty acid oxidation	ACAA1
RE1533M	-6.54602	0.107538	0.417681	0.93269	-6.49 +/- 0.35	-6.6 +/- 0.2	Acetyl Coenzyme A C-Acyltransferase	CE2424[m] + coa[m]	<=>	C05280[m] + accoa[m]	Fatty acid oxidation	ACAA2;HADHA;HADHB
RE1573M	-6.54602	0.107538	0.417681	0.93269	-6.49 +/- 0.35	-6.6 +/- 0.2	Dodecenoyl Coenzyme A Isomerase	C05280[m]	<=>	C05279[m]	Fatty acid oxidation	ECI1;ECI2;EHHADH
RE1709N	-4.38518	0.0621044	0.640877	0.95008	-4.36 +/- 0.3	-4.42 +/- 0.28	4A-Hydroxytetrahydrobiopterin Dehydratase	thbpt4acam[n]	<=>	CE5236[n] + h2o[n]	Tetrahydrobiopterin metabolism	PCBD1;PCBD2
RE1807C	-2.26975	0.0737016	0.833039	0.992331	-2.23 +/- 0.72	-2.31 +/- 1.01	RE1807C	h2o[c] + nadp[c] + xol7ah2al[c]	<=>	2.0 h[c] + dhcholestanate[c] + nadph[c]	Bile acid synthesis
RE1834C	-17.4026	0.220303	0.160591	0.926471	-17.3 +/- 0.49	-17.52 +/- 0.02	Palmitoyl Coenzyme A Hydrolase	cholcoa[c] + h2o[c]	->	cholate[c] + coa[c] + h[c]	Bile acid synthesis	ACOT1;ACOT6;ACOT8;BAAT
RE1834X	-17.4325	0.0104376	0.95402	0.992331	-17.43 +/- 0.42	-17.44 +/- 0.44	Palmitoyl Coenzyme A Hydrolase	cholcoa[x] + h2o[x]	<=>	cholate[x] + coa[x] + h[x]	Bile acid synthesis	ACOT4;ACOT8;BAAT
RE1835C	-16.3633	0.3555	0.151067	0.926471	-16.19 +/- 0.51	-16.55 +/- 0.67	Palmitoyl Coenzyme A Hydrolase	dcholcoa[c] + h2o[c]	->	C02528[c] + coa[c] + h[c]	Bile acid synthesis	ACOT1;ACOT6;BAAT
RE1845C	3.21467	-6.31618	0.0245966	0.926471	0.18 +/- 9.25	6.5 +/- 1.38	Bile Acid-CoA:Amino Acid N-Acyltransferase	dcholcoa[c] + taur[c]	<=>	coa[c] + tdchola[c]	Bile acid synthesis	BAAT
RE1845X	3.21467	-6.31618	0.0245966	0.926471	0.18 +/- 9.25	6.5 +/- 1.38	Bile Acid-CoA:Amino Acid N-Acyltransferase	dcholcoa[x] + taur[x]	<=>	coa[x] + tdchola[x]	Bile acid synthesis	BAAT
RE1901R	-8.06351	-0.181316	0.325784	0.926471	-8.15 +/- 0.46	-7.97 +/- 0.4	Retinal Dehydrogenase	h2o[r] + nad[r] + retinal_cis_9[r]	<=>	2.0 h[r] + CE1617[r] + nadh[r]	Vitamin A metabolism
RE1933C	-15.1653	-0.272229	0.331075	0.926471	-15.3 +/- 0.3	-15.02 +/- 0.94	Arylesterase	CE1401[c] + h2o[c]	<=>	h[c] + hcys_L[c]	Methionine and cysteine metabolism
RE2349C	-10.9838	0.0881046	0.56888	0.93269	-10.94 +/- 0.35	-11.03 +/- 0.36	Kynurenine-Oxoglutarate Transaminase	akg[c] + hLkynr[c]	<=>	C02470[c] + glu_L[c] + h2o[c]	Tryptophan metabolism	KYAT1
RE2649C	-6.43738	-0.0265279	0.924659	0.992331	-6.45 +/- 0.21	-6.42 +/- 0.98	Palmitoyl Coenzyme A Hydrolase	h2o[c] + ppcoa[c]	<=>	coa[c] + h[c] + ppa[c]	Bile acid synthesis	ACOT1;ACOT6;BAAT
RE2649M	-11.6526	-0.0123799	0.93634	0.992331	-11.66 +/- 0.38	-11.65 +/- 0.33	Palmitoyl Coenzyme A Hydrolase	h2o[m] + ppcoa[m]	->	coa[m] + h[m] + ppa[m]	Bile acid synthesis	ACOT2;ACOT7
RE2651R	-8.06351	-0.181316	0.325784	0.926471	-8.15 +/- 0.46	-7.97 +/- 0.4	RE2651R	retinal[r]	<=>	retinal_cis_9[r]	Vitamin A metabolism
RE2658R	-8.06351	-0.181316	0.325784	0.926471	-8.15 +/- 0.46	-7.97 +/- 0.4	RE2658R	retn[r]	<=>	CE1617[r]	Vitamin A metabolism
RE2660N	-4.38518	0.0621044	0.640877	0.95008	-4.36 +/- 0.3	-4.42 +/- 0.28	4A-Hydroxytetrahydrobiopterin Dehydratase	CE5236[n]	<=>	CE2705[n]	Tetrahydrobiopterin metabolism	PCBD1;PCBD2
RE2799C	-8.9732	-0.555017	0.337093	0.926471	-9.24 +/- 1.52	-8.68 +/- 1.36	Prostaglandin-F Synthase	nadp[c] + prostgf2[c]	<=>	h[c] + nadph[c] + prostgh2[c]	Eicosanoid metabolism
RE2912M	-16.2377	-0.0303253	0.779914	0.988825	-16.25 +/- 0.22	-16.22 +/- 0.22	Long-Chain-Fatty-Acid- Coenzyme A Ligase	atp[m] + coa[m] + hdcea[m]	->	amp[m] + hdcoa[m] + ppi[m]	Fatty acid oxidation	ACSL1;ACSL3;ACSL4;ACSL5;ACSL6
RE2954C	3.86355	-0.433307	0.86946	0.992331	3.66 +/- 6.6	4.09 +/- 6.77	Pyruvate Kinase	dtdp[c] + h[c] + pep[c]	<=>	dttp[c] + pyr[c]	Pyrimidine synthesis	PKM
RE2972M	-14.482	0.124703	0.182083	0.926471	-14.42 +/- 0.18	-14.55 +/- 0.15	1-Phosphatidylinositol 4-Kinase	CE5101[m] + atp[m]	->	adp[m] + h[m] + pail45p_hs[m]	Phosphatidylinositol phosphate metabolism	PI4KA;PI4KB
RE2985M	-11.6371	0.00466103	0.976427	0.992331	-11.63 +/- 0.26	-11.64 +/- 0.45	Acyl Coenzyme A Oxidase	arachdcoa[m] + o2[m]	->	CE4795[m] + h2o2[m]	Fatty acid oxidation	ACOX1
RE2985X	-16.5751	0.909529	0.210865	0.926471	-16.14 +/- 1.83	-17.05 +/- 1.78	Acyl Coenzyme A Oxidase	arachdcoa[x] + o2[x]	->	CE4795[x] + h2o2[x]	Fatty acid oxidation	ACOX1;ACOX2;ACOX3
RE2986X	-16.5751	0.909529	0.210865	0.926471	-16.14 +/- 1.83	-17.05 +/- 1.78	Enoyl Coenzyme A Hydratase	CE5114[x] + h2o[x]	<=>	CE4791[x]	Fatty acid oxidation	EHHADH
RE2987X	-16.5751	0.909529	0.210865	0.926471	-16.14 +/- 1.83	-17.05 +/- 1.78	3-Hydroxyacyl Coenzyme A Dehydrogenase	CE4791[x] + nad[x]	<=>	CE4793[x] + h[x] + nadh[x]	Fatty acid oxidation	EHHADH;HSD17B4
RE2988X	-16.5751	0.909529	0.210865	0.926471	-16.14 +/- 1.83	-17.05 +/- 1.78	Acetyl Coenzyme A C-Acyltransferase	CE4793[x] + coa[x]	<=>	accoa[x] + lnlncgcoa[x]	Fatty acid oxidation	ACAA1
RE2989X	-16.5751	0.909529	0.210865	0.926471	-16.14 +/- 1.83	-17.05 +/- 1.78	Acetyl Coenzyme A C-Acyltransferase	CE2439[x] + coa[x]	<=>	CE2440[x] + accoa[x]	Fatty acid oxidation	ACAA1
RE2990X	-16.5751	0.909529	0.210865	0.926471	-16.14 +/- 1.83	-17.05 +/- 1.78	Enoyl Coenzyme A Hydratase	CE2437[x] + h2o[x]	<=>	CE2438[x]	Fatty acid oxidation	EHHADH
RE2991X	-16.5751	0.909529	0.210865	0.926471	-16.14 +/- 1.83	-17.05 +/- 1.78	3-Hydroxyacyl Coenzyme A Dehydrogenase	CE2438[x] + nad[x]	<=>	CE2439[x] + h[x] + nadh[x]	Fatty acid oxidation	EHHADH;HSD17B4
RE2992X	-16.5751	0.909529	0.210865	0.926471	-16.14 +/- 1.83	-17.05 +/- 1.78	Dodecenoyl Coenzyme A Isomerase	CE2442[x]	<=>	CE2433[x]	Fatty acid oxidation	ECI2;EHHADH
RE2993X	-16.5751	0.909529	0.210865	0.926471	-16.14 +/- 1.83	-17.05 +/- 1.78	2,4-Dienoyl Coenzyme A Reductase (NADPH)	CE2441[x] + h[x] + nadph[x]	<=>	CE2442[x] + nadp[x]	Fatty acid oxidation	DECR2
RE2994X	-16.5751	0.909529	0.210865	0.926471	-16.14 +/- 1.83	-17.05 +/- 1.78	Acyl Coenzyme A Oxidase	CE2440[x] + o2[x]	->	CE2441[x] + h2o2[x]	Fatty acid oxidation	ACOX1;ACOX2;ACOX3
RE2996X	-16.5751	0.909529	0.210865	0.926471	-16.14 +/- 1.83	-17.05 +/- 1.78	2,4-Dienoyl Coenzyme A Reductase (NADPH)	CE4795[x] + h[x] + nadph[x]	<=>	CE5116[x] + nadp[x]	Fatty acid oxidation	DECR2
RE2997X	-16.5751	0.909529	0.210865	0.926471	-16.14 +/- 1.83	-17.05 +/- 1.78	Acyl Coenzyme A Oxidase	lnlncgcoa[x] + o2[x]	->	CE2437[x] + h2o2[x]	Fatty acid oxidation	ACOX1;ACOX2;ACOX3
RE2998M	-10.4424	-0.635019	0.160094	0.926471	-10.75 +/- 0.77	-10.11 +/- 1.39	Acyl Coenzyme A Oxidase	CE0785[m] + o2[m]	->	CE2432[m] + h2o2[m]	Fatty acid oxidation	ACOX1
RE2999M	-6.54602	0.107538	0.417681	0.93269	-6.49 +/- 0.35	-6.6 +/- 0.2	Dodecenoyl Coenzyme A Isomerase	CE2432[m]	<=>	CE5117[m]	Fatty acid oxidation	ECI1;ECI2;EHHADH
RE3000M	-6.54602	0.107538	0.417681	0.93269	-6.49 +/- 0.35	-6.6 +/- 0.2	RE3000M	CE5117[m]	<=>	CE5118[m]	Fatty acid oxidation	ECH1
RE3001M	-6.54602	0.107538	0.417681	0.93269	-6.49 +/- 0.35	-6.6 +/- 0.2	2,4-Dienoyl Coenzyme A Reductase (NADPH)	CE5118[m] + h[m] + nadph[m]	<=>	CE5119[m] + nadp[m]	Fatty acid oxidation	DECR1
RE3002X	-16.5751	0.909529	0.210865	0.926471	-16.14 +/- 1.83	-17.05 +/- 1.78	Dodecenoyl Coenzyme A Isomerase	CE5114[x]	<=>	CE5116[x]	Fatty acid oxidation	ECI2;EHHADH
RE3003M	-6.54602	0.107538	0.417681	0.93269	-6.49 +/- 0.35	-6.6 +/- 0.2	Dodecenoyl Coenzyme A Isomerase	CE5120[m]	<=>	CE5119[m]	Fatty acid oxidation	ECI1;ECI2;EHHADH
RE3004M	-6.54602	0.107538	0.417681	0.93269	-6.49 +/- 0.35	-6.6 +/- 0.2	Enoyl Coenzyme A Hydratase	CE5120[m] + h2o[m]	<=>	CE4790[m]	Fatty acid oxidation	ECHS1;EHHADH;HADHA;HADHB
RE3005M	-6.54602	0.107538	0.417681	0.93269	-6.49 +/- 0.35	-6.6 +/- 0.2	3-Hydroxyacyl Coenzyme A Dehydrogenase	CE4790[m] + nad[m]	<=>	CE4792[m] + h[m] + nadh[m]	Fatty acid oxidation	EHHADH;HADH;HSD17B10;HSD17B4
RE3006M	-6.54602	0.107538	0.417681	0.93269	-6.49 +/- 0.35	-6.6 +/- 0.2	Acetyl Coenzyme A C-Acyltransferase	CE4792[m] + coa[m]	<=>	CE4794[m] + accoa[m]	Fatty acid oxidation	ACAA2;HADHA;HADHB
RE3010M	-7.45515	-0.261114	0.155835	0.926471	-7.58 +/- 0.53	-7.32 +/- 0.27	Carbonyl Reductase (NADPH)	leuktrB4[m] + nad[m]	<=>	CE4990[m] + h[m] + nadh[m]	Eicosanoid metabolism	DHRS4
RE3103C	-11.5623	0.0583655	0.73661	0.972557	-11.53 +/- 0.31	-11.59 +/- 0.49	RE3103C	h[c] + lnlncgcoa[c] + malcoa[c]	->	CE4793[c] + co2[c] + coa[c]	Fatty acid oxidation	ELOVL2;ELOVL4;ELOVL5;ELOVL6
RE3104C	-11.5623	0.0583655	0.73661	0.972557	-11.53 +/- 0.31	-11.59 +/- 0.49	RE3104C	CE5114[c] + h[c] + nadph[c]	<=>	dlnlcgcoa[c] + nadp[c]	Fatty acid oxidation
RE3114R	-15.5306	0.638609	0.141747	0.926471	-15.22 +/- 1.42	-15.86 +/- 0.41	Long-Chain-Fatty-Acid- Coenzyme A Ligase	atp[r] + coa[r] + lnlnca[r]	->	amp[r] + lnlncacoa[r] + ppi[r]	Fatty acid oxidation	ACSL1;ACSL3;ACSL4;ACSL5;ACSL6;SLC27A2
RE3132R	-15.1498	0.240396	0.68639	0.965441	-15.03 +/- 1.75	-15.27 +/- 1.16	Long-Chain-Fatty-Acid- Coenzyme A Ligase	atp[r] + coa[r] + tmndnc[r]	->	amp[r] + ppi[r] + tmndnccoa[r]	Fatty acid oxidation	ACSL1;ACSL3;ACSL4;ACSL5;ACSL6;SLC27A2
RE3146R	-18.6376	0.460098	0.161168	0.926471	-18.42 +/- 1.11	-18.88 +/- 0	Long-Chain-Fatty-Acid- Coenzyme A Ligase	atp[r] + coa[r] + tethex3[r]	->	amp[r] + ppi[r] + tethex3coa[r]	Fatty acid oxidation	ACSL1;ACSL3;ACSL4;ACSL5;ACSL6;SLC27A2
RE3160R	-18.4988	0.726997	0.0749677	0.926471	-18.15 +/- 1.37	-18.88 +/- 0	Long-Chain-Fatty-Acid- Coenzyme A Ligase	atp[r] + coa[r] + tetpent6[r]	->	amp[r] + ppi[r] + tetpent6coa[r]	Fatty acid oxidation	ACSL1;ACSL3;ACSL4;ACSL5;ACSL6;SLC27A2
RE3245C	-7.69641	-0.00586593	0.92727	0.992331	-7.7 +/- 0.01	-7.69 +/- 0.01	RE3245C	h2o[c] + odecoa[c]	<=>	coa[c] + h[c] + ocdcea[c]	Fatty acid synthesis
RE3273C	-10.4246	-0.0534767	0.934475	0.992331	-10.45 +/- 1.56	-10.4 +/- 1.72	Phospholipase D	h2o[c] + pail_hs[c]	<=>	h[c] + inost[c] + pa_hs[c]	Phosphatidylinositol phosphate metabolism	PLD2
RE3273R	-16.0527	-0.642484	0.166784	0.926471	-16.36 +/- 0	-15.72 +/- 1.65	Phospholipase D	h2o[r] + pail_hs[r]	<=>	h[r] + inost[r] + pa_hs[r]	Phosphatidylinositol phosphate metabolism	PLD1
RE3431C	-7.63561	-0.259999	0.199667	0.926471	-7.76 +/- 0.55	-7.5 +/- 0.38	RE3431C	CE4987[c]	<=>	CE4988[c]	Eicosanoid metabolism
RE3432C	-7.63561	-0.259999	0.199667	0.926471	-7.76 +/- 0.55	-7.5 +/- 0.38	Carbonyl Reductase (NADPH)	CE5944[c] + h[c] + nadph[c]	<=>	CE4987[c] + nadp[c]	Eicosanoid metabolism	CBR1;CBR3
RE3597C	-5.89494	-1.39381	0.0513952	0.926471	-6.56 +/- 2.35	-5.17 +/- 0.52	Carbonyl Reductase (NADPH)	h[c] + leuktrB4wcooh[c] + nadph[c]	<=>	CE5947[c] + nadp[c]	Eicosanoid metabolism	CBR1;CBR3
RE3597X	-5.89494	-1.39381	0.0513952	0.926471	-6.56 +/- 2.35	-5.17 +/- 0.52	Carbonyl Reductase (NADPH)	h[x] + leuktrB4wcooh[x] + nadph[x]	<=>	CE5947[x] + nadp[x]	Eicosanoid metabolism	DHRS4
RE3624M	-6.54602	0.107538	0.417681	0.93269	-6.49 +/- 0.35	-6.6 +/- 0.2	Acyl Coenzyme A Oxidase	CE4794[m] + o2[m]	->	C05279[m] + h2o2[m]	Fatty acid beta oxidation	ACOX1
CITt4_4	8.7624	0.765374	0.213139	0.926471	9.13 +/- 1.39	8.36 +/- 1.66	Citrate Transport via Sodium Symport	4.0 na1[e] + cit[e]	<=>	4.0 na1[c] + cit[c]	Transport, extracellular	SLC13A5
GLYt7_311_r	9.62499	0.139123	0.774646	0.988825	9.69 +/- 0.99	9.55 +/- 1.43	Glycine Reversible Transport via Sodium And Chloride Symport (3:1:1)	3.0 na1[e] + cl[e] + gly[e]	<=>	3.0 na1[c] + cl[c] + gly[c]	Transport, extracellular	SLC6A5
HCO3_NAt	8.43405	-1.88093	0.0777663	0.926471	7.53 +/- 3.4	9.41 +/- 1.29	Bicarbonate Transport (Na/Hco3 Symport)	hco3[e] + na1[e]	<=>	hco3[c] + na1[c]	Transport, extracellular	SLC4A7
INSTt4_2	-3.46625	-0.166081	0.48622	0.93269	-3.55 +/- 0.6	-3.38 +/- 0.56	Inositol Transport via Sodium Symport	2.0 na1[e] + inost[e]	<=>	2.0 na1[c] + inost[c]	Transport, extracellular	SLC5A11
PIt8	6.23096	-3.45581	0.119335	0.926471	4.57 +/- 7.41	8.03 +/- 1.71	Phosphate Transport In/Out via Na+ Symporter	1.5 na1[e] + pi[e]	<=>	1.5 na1[c] + pi[c]	Transport, extracellular	SLC20A1;SLC20A2
PIt9	9.24057	0.44613	0.419368	0.93269	9.45 +/- 1.25	9.01 +/- 1.51	Phosphate Transport In/Out via Two Na+ Symporter	2.0 na1[e] + pi[e]	<=>	2.0 na1[c] + pi[c]	Transport, extracellular	SLC34A3
PROt4_2_r	9.83291	0.276827	0.309261	0.926471	9.97 +/- 0	9.69 +/- 0.96	Proline Transport (Sodium Symport) (2:1)	2.0 na1[e] + pro_L[e]	<=>	2.0 na1[c] + pro_L[c]	Transport, extracellular	SLC6A7
biomass_reaction	-8.44171	0.0998084	0.43346	0.93269	-8.39 +/- 0.27	-8.49 +/- 0.29	Generic Human Biomass Reaction	0.012 clpn_hs[c] + 0.013 datp[n] + 0.013 dttp[n] + 0.013 trp_L[c] + 0.017 sphmyln_hs[c] + 0.02 chsterol[c] + 0.023 pail_hs[c] + 0.036 gtp[c] + 0.039 ctp[c] + 0.047 cys_L[c] + 0.053 utp[c] + 0.055 pe_hs[c] + 0.13 his_L[c] + 0.15 met_L[c] + 0.15 pchol_hs[c] + 0.16 tyr_L[c] + 0.26 phe_L[c] + 0.28 asn_L[c] + 0.28 g6p[c] + 0.29 ile_L[c] + 0.31 thr_L[c] + 0.33 gln_L[c] + 0.35 asp_L[c] + 0.35 val_L[c] +…	->	21.0 adp[c] + 21.0 h[c] + 21.0 pi[c]	Exchange/demand reaction
C2tcx	9.53675	-0.776349	0.0812776	0.926471	9.16 +/- 1.5	9.94 +/- 0.06	Transport of Acetylcarnitine from Peroxisomes to Cytosol	acrn[x]	<=>	acrn[c]	Transport, peroxisomal	SLC25A20
C4tmc	5.52098	-0.876146	0.193056	0.926471	5.1 +/- 1.97	5.98 +/- 1.26	Transport of Bytyrylcarnitine into Mitochondrial Matrix	c4crn[c]	<=>	c4crn[m]	Transport, mitochondrial	SLC25A20
C9BRxtc	8.77676	1.12819	0.283708	0.926471	9.32 +/- 1.23	8.19 +/- 3.58	Transport of Dimethylnonanoylcarnitine from Peroxisomes to Cytosol	dmnoncrn[x]	<=>	dmnoncrn[c]	Transport, peroxisomal	SLC25A20
34DHPHELAT1tc	7.55341	-0.830189	0.160878	0.926471	7.15 +/- 1.25	7.99 +/- 1.66	Transport of 3, 4-Dihydroxy-L-Phenylalanine by Lat1 in Association with 4F2Hc, Across the Apical Surface of the Membranes	34dhphe[e] + leu_L[c]	->	34dhphe[c] + leu_L[e]	Transport, extracellular	SLC3A2;SLC7A5
4OHPROIMINOtc	3.22577	-1.69933	0.568653	0.93269	2.41 +/- 7.76	4.11 +/- 7.27	Transport of L-Oh-Proline by the Apical Imino Amino Acid Transporters in Kidney And Intestine	2.0 na1[e] + 4hpro_LT[e] + cl[e]	->	2.0 na1[c] + 4hpro_LT[c] + cl[c]	Transport, extracellular	SLC6A20;TMEM27
ALAATB0tc	6.51624	0.0223997	0.741677	0.975933	6.53 +/- 0.07	6.5 +/- 0.04	Transport of L-Alanine by Atb0 Transporter	2.0 na1[e] + ala_L[e] + cl[e]	->	2.0 na1[c] + ala_L[c] + cl[c]	Transport, extracellular	SLC6A14
ALAyLATthc	6.11927	0.239453	0.797096	0.992331	6.23 +/- 2.13	5.99 +/- 2.58	Transport of Alanine by Y+Lat1 Or Y+Lat2 with Symporter of H	ala_L[e] + arg_L[c] + h[e]	->	ala_L[c] + arg_L[e] + h[c]	Transport, extracellular	SLC3A2;SLC7A6;SLC7A7
ARGATB0tc	5.04603	0.267195	0.182179	0.926471	5.17 +/- 0.65	4.91 +/- 0	Transport of L-Arginine by Atb0 Transporter	2.0 na1[e] + arg_L[e] + cl[e]	->	2.0 na1[c] + arg_L[c] + cl[c]	Transport, extracellular	SLC6A14
ASNATB0tc	4.82297	-0.197052	0.786482	0.990075	4.73 +/- 1.68	4.93 +/- 1.99	Transport of L-Asparagine by Atb0 Transporter	2.0 na1[e] + asn_L[e] + cl[e]	->	2.0 na1[c] + asn_L[c] + cl[c]	Transport, extracellular	SLC6A14
BTNTe	-13.6593	-0.164612	0.954189	0.992331	-13.74 +/- 7.12	-13.57 +/- 7.41	Release of Biotin Across the Basolatral Membrane	btn[c]	->	btn[e]	Transport, extracellular
CARPEPT1tc	7.47812	0.539634	0.350329	0.926471	7.74 +/- 1.57	7.2 +/- 1.29	Transport of L-Carnosine by the Apical Pept1 Amino Acid Transporters	carn[e] + h[e]	<=>	carn[c] + h[c]	Transport, extracellular	SLC15A1
[truncated: 841 more rows]
